# Supplementary material for: Haploidy in somatic cells is induced by mature oocytes in mice
Source: Commun Biol. 2022 Jan 25;5:95. doi: 10.1038/s42003-022-03040-5 (PMC8789866; doi:10.1038/s42003-022-03040-5)
Supplement: Supplementary file 5 — Supplementary Data 1 [file 42003_2022_3040_MOESM5_ESM.xlsx]

## Sheet: Fig. 1e
Resting time after SCNT	30 min	1h	1.5 h	2h	3h
The rate of PPB extrusion	0	5.88235	12.2449	15.7895	10.5263
	0	6.45161	10.5263	22.2222	9.09091
	0	0	15	19.3548	8.82353

## Sheet: Fig.2b
2PN/PPB			Blastocysts
Sc	Sc+Fa		Sc	Sc+Fa
17.8571	20		40	16.6667
20	50		0	28.5714
10	40		0	10
30	33.3333		33.3333	25
20	28.8462		0	20
27.2727	30.7692		0	8.33333
26.6667			12.5

## Sheet: Fig.2c
2PN/PPB			Blastocysts
Fa	Fa+RA		Fa	Fa+RA
20	41.3793		16.6667	16.6667
50	35.7143		28.5714	20
40	41.6667		10	20
33.3333	57.1429		25	37.5
28.8462	57.6923		20	13.3333
30.7692	51.2821		8.33333	15
	65			23.0769
	33.3333			0
	68.4211			15.3846

## Sheet: Fig.2d
Spindle formation			2PN/PPB
Fa	Fa+RA		Fa	Fa+RA
43.4783	55.5556		90	100
43.3333	48.4848		84.6154	87.5
38.4615	64		90	87.5
52	72		92.3077	94.4444

## Sheet: Fig.2e
2PN/PPB			Blastocysts
RA	RA+RS-1		RA	RA+RS-1
41.3793	56.25		16.6667	11.1111
35.7143	57.1429		20	12.5
41.6667	68.4211		20	23.0769
57.1429	64.7059		37.5	27.2727
57.6923	81.25		13.3333	30.7692
51.2821	74.2857		15	11.5385
65	71.4286		23.0769	20
33.3333	57.1429		0	25
68.4211	80		15.3846	20.8333

## Sheet: Fig.2h
	Fertilized	2PN	2PN/PPB	2-cells	8-cells	Morula	Blastocysts
Intact-IVF	97.1014	88.0597	83.5821	100	71.4286	100	92.5
	93.3333	100	100	92.8571	69.2308	94.4444	94.1176
	100	100	100	100	100	100	100
	100	100	100	82.3529	100	100	71.4286
	100	100	100	90	55.5556	60	100
	91.5254	100	98.1481	100	96.2264	94.1176	89.5833
	100	100	100	90.9091	80	75	100
	100	100	100	100	80	100	100
	100	100	100	100	83.3333	90	94.4444
NT-IVF	88	68.1818	18.1818	75	66.6667	100	50
	80	75	15	100	66.6667	50	0
	71.4286	60	20	100	100	100	0
	80	75	25	100	0	0	0
	100	94.1176	17.6471	100	100	66.6667	50
	96.4286	81.4815	14.8148	100	75	66.6667	50
	100	88.0952	19.0476	87.5	71.4286	40	0
	90	83.3333	11.1111	100	50	100	0
	100	62.069	17.2414	100	80	75	33.3333
aNT-IVF	96	72.9167	56.25	96.2963	73.0769	31.5789	50
	93.3333	92.8571	57.1429	93.75	66.6667	50	40
	90.4762	84.2105	68.4211	92.3077	66.6667	62.5	60
	94.4444	70.5882	64.7059	100	54.5455	50	100
	100	93.75	81.25	92.3077	75	44.4444	100
	97.2222	77.1429	74.2857	65.3846	76.4706	53.8462	42.8571
	100	85.7143	71.4286	100	40	100	50
	100	64.2857	57.1429	100	87.5	85.7143	33.3333
	100	93.3333	80	100	66.6667	87.5	35.7143

## Sheet: Fig.3e
PPB	Embryo
100	0
100	0
42.8571	57.1429
83.3333	16.6667
80	20
0	100
50	50
100	0
55.5556	44.4444
66.6667	33.3333
100	0
90	10
100	0

## Sheet: Fig.3f
FVB/B6			B6/FVB
FVB	B6		FVB	B6
50	50		90	10
70	30		25	75
45	55		30	70
85	15		100	0
65	35		95	5
95	5
40	60
80	20
55	45
78.9474	21.0526

## Sheet: Fig.8g
SH-mice	F1 of SH-mice	ICSI control
1.15	1.825	1.688
1.23	1.25	1.887
0.92	1.336	1.451
	1.881	1.778
	1.661	1.658
	1.791	1.405
	1.665	1.901
	1.521	1.719
	1.755	1.454
	1.352	1.852
	1.604	1.589
	1.258	1.82
	1.623	1.658
		1.403
		1.719
		1.408
		1.758
		1.684
		1.788
		1.445
		1.432
		1.777
		1.883
