# Supplementary material for: Haploidy in somatic cells is induced by mature oocytes in mice
Source: Commun Biol. 2022 Jan 25;5:95. doi: 10.1038/s42003-022-03040-5 (PMC8789866; doi:10.1038/s42003-022-03040-5)
Supplement: Supplementary file 6 — Supplementary Data 2 [file 42003_2022_3040_MOESM6_ESM.xlsx]

## Sheet: Sheet1
Nuclear variants of FVB/N by whole exome sequencing
Chromosome	Posotion	REF	ALT	Genotype		1/1 indicates homozygosity
chr1	5133848	C	T	1/1		0/1 or 1/0 indicates heterzygosity
chr1	6230126	CTTTAT	C	1/1
chr1	6230165	T	C	1/1
chr1	6230166	G	A	1/1
chr1	6230196	C	G	1/1
chr1	6230357	G	A	1/1
chr1	6230440	T	G	1/1
chr1	6234168	A	G	1/1
chr1	6238125	C	CTACTTTATT	1/1
chr1	6238145	G	T	1/1
chr1	6238183	G	C	1/1
chr1	6239665	G	A	1/1
chr1	6239753	C	G	1/1
chr1	6239786	G	A	1/1
chr1	6239875	A	G	1/1
chr1	6239909	G	C	1/1
chr1	6239916	A	G	1/1
chr1	6240097	C	T	1/1
chr1	6240127	A	T	1/1
chr1	6255642	T	C	1/1
chr1	6262764	A	G	1/1
chr1	6264379	C	G	1/1
chr1	6264382	G	A	1/1
chr1	6835736	G	T	0/1
chr1	8438053	T	C	1/1
chr1	9545577	G	A	0/1
chr1	9545597	C	T	0/1
chr1	9545621	A	T	0/1
chr1	9545654	G	A	0/1
chr1	9545663	C	T	0/1
chr1	9545666	C	T	0/1
chr1	9545668	G	A	0/1
chr1	9545674	C	T	0/1
chr1	9545682	C	T	0/1
chr1	9545684	G	T	0/1
chr1	9545685	G	T	0/1
chr1	9545688	G	T	0/1
chr1	9545691	G	A	0/1
chr1	9545693	C	T	0/1
chr1	9545700	C	G	0/1
chr1	9714623	CTTTT	C	1/1
chr1	9714655	G	C	1/1
chr1	9736643	C	T	1/1
chr1	9736775	T	C	1/1
chr1	9881506	G	A	1/1
chr1	9888794	C	T	1/1
chr1	9888860	AT	A	1/1
chr1	9888984	G	T	0/1
chr1	9901893	GAA	G	1/1
chr1	9901959	A	C	1/1
chr1	9901974	G	A	1/1
chr1	9901985	G	A	1/1
chr1	9902023	C	T	1/1
chr1	9902055	A	T	1/1
chr1	9902057	A	T	1/1
chr1	9902060	C	T	1/1
chr1	9902075	G	A	1/1
chr1	9902076	T	TCTC	1/1
chr1	9902103	G	A	1/1
chr1	9902112	C	T	1/1
chr1	9902165	C	T	1/1
chr1	9902168	TGCAGAAATGA	T	1/1
chr1	9902180	A	AAG	1/1
chr1	9902208	A	G	1/1
chr1	9902211	T	A	1/1
chr1	9902213	C	CTA	1/1
chr1	9902216	TAA	T	1/1
chr1	9902224	C	G	1/1
chr1	9902270	G	T	1/1
chr1	9990226	AAGTC	A	1/1
chr1	10037549	T	A	1/1
chr1	10037582	A	T	1/1
chr1	10709768	A	G	1/1
chr1	10709825	A	G	1/1
chr1	11055859	C	T	1/1
chr1	11113887	A	G	1/1
chr1	11132716	G	A	1/1
chr1	11132758	A	G	1/1
chr1	11160659	A	G	1/1
chr1	12807596	T	C	1/1
chr1	12812042	TAGAGACAGACTGAGACAGACAGAGACAA	T	1/1
chr1	12830546	G	T	1/1
chr1	12830558	T	C	1/1
chr1	12830566	G	C	1/1
chr1	12830569	A	C	1/1
chr1	12830573	C	T	1/1
chr1	12848922	G	T	1/1
chr1	13146613	TG	T	1/1
chr1	13152332	C	A	1/1
chr1	13164135	C	T	1/1
chr1	13167157	A	G	1/1
chr1	13167177	C	A	1/1
chr1	13167225	AG	A	1/1
chr1	13559593	CAG	C	1/1
chr1	13561973	GAAAA	G	1/1
chr1	13561989	A	C	1/1
chr1	13650432	AAG	A	1/1
chr1	13650447	T	C	1/1
chr1	13650490	T	TG	1/1
chr1	14293018	C	T	1/1
chr1	15805971	C	G	1/1
chr1	16667322	T	G	1/1
chr1	16667332	C	T	1/1
chr1	16667454	G	A	1/1
chr1	19224361	C	A	1/1
chr1	20048773	T	G	1/1
chr1	20199300	G	T	1/1
chr1	20381605	T	C	1/1
chr1	20381619	G	A	1/1
chr1	20440481	G	A	1/1
chr1	20440489	A	G	1/1
chr1	20512847	A	C	1/1
chr1	20523967	C	T	1/1
chr1	20537401	T	A	1/1
chr1	20540927	C	T	1/1
chr1	20540931	T	C	1/1
chr1	20540942	C	T	1/1
chr1	20540954	A	C	1/1
chr1	20540994	C	A	1/1
chr1	20548714	A	G	1/1
chr1	20549601	A	G	1/1
chr1	20549644	T	G	1/1
chr1	20553903	A	G	1/1
chr1	20553954	A	C	1/1
chr1	20559877	G	A	1/1
chr1	20559887	T	G	1/1
chr1	20559972	C	G	1/1
chr1	20584006	CT	C	1/1
chr1	20584012	A	G	1/1
chr1	20803041	G	C	1/1
chr1	20804550	GA	G	1/1
chr1	20804745	TGGGGTAATCAC	T	1/1
chr1	20810215	C	G	1/1
chr1	20927142	G	A	1/1
chr1	20927145	T	G	1/1
chr1	20927148	C	T	1/1
chr1	20927162	G	A	1/1
chr1	20927166	T	C	1/1
chr1	20980773	T	TTCAAGAGTTTGAACGCCAGCC	1/1
chr1	21275773	G	A	1/1
chr1	21275787	AG	A	1/1
chr1	21275817	C	G	1/1
chr1	21275867	C	A	1/1
chr1	21281325	C	T	1/1
chr1	21281326	A	T	1/1
chr1	21283516	C	A	1/1
chr1	21283541	G	T	1/1
chr1	21283710	A	C	1/1
chr1	21283711	AAT	A	1/1
chr1	21283714	G	GCT	1/1
chr1	21392231	G	A	1/1
chr1	24003140	T	C	1/1
chr1	24003167	C	G	1/1
chr1	24003179	G	A	1/1
chr1	24074730	T	A	1/1
chr1	24074773	A	C	1/1
chr1	24244310	T	TATATATATTG	1/1
chr1	24460690	C	T	1/1
chr1	24460691	A	G	1/1
chr1	25453269	T	A	1/1
chr1	25453310	C	T	1/1
chr1	25488320	A	G	1/1
chr1	30878026	A	C	1/1
chr1	30878097	T	C	1/1
chr1	33719127	A	G	1/1
chr1	33835911	CT	C	1/1
chr1	33893074	T	C	1/1
chr1	34170735	A	G	1/1
chr1	34172953	G	A	1/1
chr1	34172978	C	T	1/1
chr1	34178481	C	T	1/1
chr1	34178495	C	G	1/1
chr1	34178623	G	A	1/1
chr1	34178800	T	C	1/1
chr1	34224538	G	A	1/1
chr1	34256243	A	G	1/1
chr1	34559706	C	T	1/1
chr1	34559765	T	C	1/1
chr1	34592726	G	C	1/1
chr1	34614675	A	T	1/1
chr1	34614706	C	T	1/1
chr1	34614707	GTCT	G	1/1
chr1	34614711	C	CAT	1/1
chr1	34614818	C	A	1/1
chr1	34614825	T	A	1/1
chr1	34614886	C	T	1/1
chr1	34614903	T	C	1/1
chr1	34614983	T	C	1/1
chr1	34643588	A	ATGTG	1/1
chr1	34643590	A	G	1/1
chr1	34643603	T	C	1/1
chr1	34643604	G	A	1/1
chr1	34643612	GTGTA	G	1/1
chr1	34643637	T	C	1/1
chr1	34643643	C	T	1/1
chr1	34643646	A	ATG	1/1
chr1	34643655	A	G	1/1
chr1	34643926	T	C	1/1
chr1	34643992	T	C	1/1
chr1	34644417	A	G	1/1
chr1	34644426	A	C	1/1
chr1	34644603	C	T	1/1
chr1	34644622	G	A	1/1
chr1	34862998	T	C	1/1
chr1	34876586	A	G	1/1
chr1	36202940	T	TC	1/1
chr1	36230894	T	C	1/1
chr1	36234334	G	A	1/1
chr1	36368750	A	G	1/1
chr1	36375452	G	A	1/1
chr1	36400618	A	G	1/1
chr1	36402668	GCTCTGCGTAGC	G	1/1
chr1	36402806	G	A	1/1
chr1	36402819	G	A	1/1
chr1	36402841	C	A	1/1
chr1	36402856	C	A	1/1
chr1	36404133	A	C	1/1
chr1	36408731	GGAC	G	1/1
chr1	36408742	T	C	1/1
chr1	36408856	C	T	1/1
chr1	36410617	G	C	1/1
chr1	36410618	G	A	1/1
chr1	36410619	T	C	1/1
chr1	36410686	C	T	1/1
chr1	36410691	A	G	1/1
chr1	36411068	A	G	1/1
chr1	36411071	C	A	1/1
chr1	36411119	G	A	1/1
chr1	36411539	G	A	1/1
chr1	36415278	A	G	1/1
chr1	36422312	C	CTCCAGTAG	1/1
chr1	36569546	G	GTCTC	1/1
chr1	36577700	T	C	1/1
chr1	36578537	A	G	1/1
chr1	36608594	C	G	1/1
chr1	36692073	G	C	1/1
chr1	36748531	A	G	1/1
chr1	36758645	T	A	1/1
chr1	36758655	G	A	1/1
chr1	36758698	C	CTG	1/1
chr1	36765079	A	G	1/1
chr1	36827646	T	TGCAGCA	1/1
chr1	36827665	C	T	1/1
chr1	36827783	G	T	1/1
chr1	36835013	T	C	1/1
chr1	36835044	C	T	0/1
chr1	36835102	C	T	1/1
chr1	36836032	T	C	1/1
chr1	36849775	A	G	1/1
chr1	36849842	G	T	1/1
chr1	36850035	G	A	1/1
chr1	36864856	T	TA	1/1
chr1	37495664	C	T	1/1
chr1	37950848	C	T	1/1
chr1	37950865	C	T	1/1
chr1	37950880	G	A	1/1
chr1	37952211	A	G	1/1
chr1	37955125	A	C	1/1
chr1	38044587	C	CTGTGTGTGTGTGTGTG	1/1
chr1	38861073	C	T	1/1
chr1	38868557	C	T	1/1
chr1	38939391	G	A	1/1
chr1	38996026	A	C	1/1
chr1	38996081	AG	A	1/1
chr1	38996207	C	T	1/1
chr1	39451122	A	C	1/1
chr1	40037442	AAAAC	A	1/1
chr1	40040684	G	C	1/1
chr1	40053826	C	T	1/1
chr1	40053839	G	A	1/1
chr1	40057458	G	A	1/1
chr1	40057541	G	A	1/1
chr1	40057545	A	C	1/1
chr1	40063637	C	G	1/1
chr1	40079599	A	G	1/1
chr1	40282099	T	C	1/1
chr1	40350422	A	G	1/1
chr1	40350496	A	ACT	1/1
chr1	40350500	T	TCTGC	1/1
chr1	40385816	A	G	0/1
chr1	40588477	T	C	1/1
chr1	40799642	A	C	1/1
chr1	43198542	G	A	1/1
chr1	43817333	T	G	1/1
chr1	43817346	A	G	1/1
chr1	43836954	T	A	1/1
chr1	43836970	A	G	1/1
chr1	44047389	C	T	1/1
chr1	44145337	T	C	1/1
chr1	44145339	A	G	1/1
chr1	44148218	T	C	1/1
chr1	44148423	A	C	1/1
chr1	44148428	AG	A	1/1
chr1	44156709	T	G	1/1
chr1	44174066	C	T	1/1
chr1	44230698	C	T	1/1
chr1	45386955	C	A	1/1
chr1	45387002	A	ACTCACTAGGAACCTTAGCAGGAGAGAAATGG	1/1
chr1	45387929	T	C	1/1
chr1	45387957	T	C	1/1
chr1	45388433	C	T	1/1
chr1	45388956	C	T	1/1
chr1	45389881	T	C	1/1
chr1	45390813	T	G	1/1
chr1	45390826	A	ACATAC	1/1
chr1	45390833	G	A	1/1
chr1	45390881	A	AC	1/1
chr1	45390899	CCA	C	1/1
chr1	45390902	A	T	1/1
chr1	45390919	G	T	1/1
chr1	45391048	A	T	1/1
chr1	45391055	TGTAGATCTAA	T	1/1
chr1	45391118	C	T	1/1
chr1	45391156	T	G	1/1
chr1	45391161	C	T	1/1
chr1	45391638	G	GAA	0/1
chr1	45394047	T	C	1/1
chr1	45394065	C	T	1/1
chr1	45394104	A	T	1/1
chr1	45394135	A	G	1/1
chr1	45394138	G	A	1/1
chr1	45394146	C	T	1/1
chr1	45394255	A	T	1/1
chr1	45394271	A	G	1/1
chr1	45394287	A	T	1/1
chr1	45394873	C	T	1/1
chr1	45396262	A	T	1/1
chr1	45396713	G	A	1/1
chr1	45396727	T	C	1/1
chr1	45398991	A	C	1/1
chr1	45400785	A	T	1/1
chr1	45400863	T	C	1/1
chr1	45401873	A	ACAGGGTCTCATTCTACATTT	1/1
chr1	45401903	A	G	1/1
chr1	45402977	C	T	1/1
chr1	45402988	T	C	1/1
chr1	45403979	T	C	1/1
chr1	45403991	G	T	1/1
chr1	45404491	T	C	1/1
chr1	45457615	A	G	1/1
chr1	45457642	A	T	1/1
chr1	45480600	A	G	1/1
chr1	45852389	G	T	1/1
chr1	45852408	G	C	1/1
chr1	45852409	G	A	1/1
chr1	45852415	A	G	1/1
chr1	45857985	A	C	1/1
chr1	45874170	C	CAGACAG	1/1
chr1	45967845	G	A	1/1
chr1	45967918	C	G	1/1
chr1	45969044	A	G	1/1
chr1	46086061	G	A	1/1
chr1	46138257	G	GT	1/1
chr1	46234066	A	G	1/1
chr1	46291023	G	A	1/1
chr1	46356808	A	ATG	0/1
chr1	46415118	A	G	1/1
chr1	46514232	A	G	1/1
chr1	46524141	G	A	1/1
chr1	46796525	T	C	1/1
chr1	46825939	C	T	1/1
chr1	46825944	T	C	1/1
chr1	46864003	T	C	1/1
chr1	46864024	G	T	1/1
chr1	46864056	G	A	1/1
chr1	46892768	T	C	1/1
chr1	58351134	T	A	0/1
chr1	59124563	CACAGCACGGCTAACGTT	C	1/1
chr1	59125473	T	TGGCTAATGCATAAAAA	1/1
chr1	59125604	A	G	1/1
chr1	59133543	A	C	1/1
chr1	62815719	TG	T	1/1
chr1	63669704	G	GA	1/1
chr1	64605099	A	C	1/1
chr1	65061312	G	A	1/1
chr1	65109615	T	TAA	1/1
chr1	65109628	C	T	1/1
chr1	65109670	GC	G	1/1
chr1	65109773	T	A	1/1
chr1	65119736	T	C	0/1
chr1	65119738	T	C	0/1
chr1	65119742	T	C	0/1
chr1	65119744	T	C	0/1
chr1	65383639	A	AAC	1/1
chr1	65973172	C	A	1/1
chr1	66369773	G	A	1/1
chr1	66460538	G	A	1/1
chr1	66460541	C	T	1/1
chr1	66460595	A	G	1/1
chr1	66466703	A	C	1/1
chr1	66466724	T	G	1/1
chr1	66471859	T	C	1/1
chr1	66471865	A	T	1/1
chr1	66485522	T	C	1/1
chr1	66485526	C	T	1/1
chr1	66485540	A	C	1/1
chr1	66485586	G	A	1/1
chr1	66514981	A	G	1/1
chr1	66529768	A	G	1/1
chr1	66550113	G	A	1/1
chr1	66550166	C	T	1/1
chr1	66553904	T	TG	1/1
chr1	66553905	A	AGCAGCAGC	1/1
chr1	66553930	G	A	1/1
chr1	66554014	C	G	1/1
chr1	66557136	A	G	1/1
chr1	66557165	T	C	1/1
chr1	66557174	G	T	1/1
chr1	66572294	T	C	1/1
chr1	66596334	G	A	1/1
chr1	66596343	C	T	1/1
chr1	66596362	T	A	1/1
chr1	66596394	A	T	1/1
chr1	66596444	T	C	1/1
chr1	66596445	G	A	1/1
chr1	66596456	G	C	1/1
chr1	66596477	T	TA	1/1
chr1	66596479	G	A	1/1
chr1	66596511	G	A	1/1
chr1	66636814	A	G	1/1
chr1	66636909	A	G	1/1
chr1	66636951	A	C	1/1
chr1	66640201	T	C	1/1
chr1	66640309	C	T	1/1
chr1	66669063	C	T	1/1
chr1	66669803	T	G	1/1
chr1	66673826	C	CA	1/1
chr1	66673935	G	A	1/1
chr1	66678021	A	G	1/1
chr1	66683458	G	A	1/1
chr1	66683504	T	C	1/1
chr1	66695120	T	C	1/1
chr1	66695476	C	T	1/1
chr1	66695563	C	G	1/1
chr1	66695636	T	C	1/1
chr1	66720578	A	G	1/1
chr1	66720612	A	T	1/1
chr1	66720620	A	T	1/1
chr1	66720666	T	G	1/1
chr1	66720681	C	T	1/1
chr1	66720686	C	T	1/1
chr1	66720697	GGGAT	G	1/1
chr1	66724735	A	C	1/1
chr1	66739128	G	A	1/1
chr1	66739161	G	A	1/1
chr1	66761172	TG	T	1/1
chr1	66761737	G	C	1/1
chr1	66772556	C	T	1/1
chr1	66773204	T	TTTCTCC	1/1
chr1	66773233	C	T	1/1
chr1	66773278	C	T	1/1
chr1	66773400	G	A	1/1
chr1	66808652	TA	T	1/1
chr1	66847816	A	C	1/1
chr1	66847851	T	C	1/1
chr1	66847863	A	C	1/1
chr1	66848012	T	TG	1/1
chr1	66848043	T	C	1/1
chr1	66848090	T	G	1/1
chr1	66848097	CT	C	1/1
chr1	66848127	C	A	1/1
chr1	66848174	G	T	1/1
chr1	66848491	T	C	1/1
chr1	66848499	T	TA	1/1
chr1	66848530	C	T	1/1
chr1	66848585	T	G	1/1
chr1	66848616	C	T	1/1
chr1	66848653	C	G	1/1
chr1	66848671	C	T	1/1
chr1	66995475	T	C	1/1
chr1	66995552	T	C	1/1
chr1	66995553	T	C	1/1
chr1	66995557	T	G	1/1
chr1	67055893	T	C	1/1
chr1	67055910	A	AGCCAGGGCCCTT	1/1
chr1	67195294	T	G	1/1
chr1	67195314	GTTTTTCTT	G	1/1
chr1	67195386	T	C	1/1
chr1	67202766	C	A	1/1
chr1	67202776	C	T	1/1
chr1	67204439	A	G	1/1
chr1	67204474	G	T	1/1
chr1	67205389	C	G	1/1
chr1	67205393	G	A	1/1
chr1	67207394	C	T	1/1
chr1	67212164	A	T	1/1
chr1	67213130	T	C	1/1
chr1	67217418	C	T	1/1
chr1	67217421	C	T	1/1
chr1	67217578	G	A	1/1
chr1	67220923	C	T	1/1
chr1	67223630	T	C	1/1
chr1	67223636	A	G	1/1
chr1	67226701	C	A	1/1
chr1	68090509	G	C	1/1
chr1	68297186	A	G	1/1
chr1	68297203	C	T	1/1
chr1	68305789	G	A	1/1
chr1	68395936	A	C	1/1
chr1	68396034	G	T	1/1
chr1	68417078	GGA	G	1/1
chr1	68417120	C	T	1/1
chr1	68786923	A	G	1/1
chr1	71341330	AGT	A	0/1
chr1	74473840	CT	C	1/1
chr1	75143593	GT	G	0/1
chr1	75143622	G	T	0/1
chr1	75194640	CA	C	0/1
chr1	75313962	G	T	1/1
chr1	75401603	ACACACACC	A	0/1
chr1	75406615	A	G	1/1
chr1	75410878	C	T	1/1
chr1	75414263	G	A	1/1
chr1	75414280	C	T	1/1
chr1	75414285	T	TCTGGTC	1/1
chr1	75414451	A	G	1/1
chr1	75414484	A	G	1/1
chr1	75414504	G	A	1/1
chr1	75414509	A	G	1/1
chr1	75414530	G	GAGGAGA	1/1
chr1	75414590	TGGTTGGGTTGGGTTGGGTTG	T	1/1
chr1	75415707	T	C	1/1
chr1	75416747	C	G	1/1
chr1	75418154	T	G	1/1
chr1	75418213	G	C	1/1
chr1	75418229	A	G	1/1
chr1	75418853	T	TGCCCA	1/1
chr1	75418893	TG	T	1/1
chr1	75419222	A	T	1/1
chr1	75419427	CTCT	C	1/1
chr1	75419999	A	G	1/1
chr1	75420109	A	AGTCG	1/1
chr1	75420484	C	T	1/1
chr1	75420493	TCG	T	1/1
chr1	75423728	T	TTGG	1/1
chr1	75427888	C	T	1/1
chr1	75437068	G	C	1/1
chr1	75438067	G	A	1/1
chr1	75438076	G	A	1/1
chr1	75438367	G	A	1/1
chr1	75438505	TAAAAA	TTTTTT	1/1
chr1	75438524	C	T	1/1
chr1	75469436	T	C	1/1
chr1	75470145	CGT	C	1/1
chr1	75472695	GCT	G	1/1
chr1	75484176	A	T	1/1
chr1	75487927	G	T	1/1
chr1	75488027	C	T	1/1
chr1	75493549	TTGAA	T	1/1
chr1	75499780	TA	T	1/1
chr1	75502212	T	C	1/1
chr1	75502759	G	GC	1/1
chr1	75502761	AGAGAAGAGAAG	A	1/1
chr1	75502775	A	C	1/1
chr1	75505913	G	A	1/1
chr1	75505934	G	A	1/1
chr1	75522515	G	A	1/1
chr1	75524385	A	G	1/1
chr1	75524620	T	C	1/1
chr1	75524962	T	A	1/1
chr1	75525529	C	T	1/1
chr1	77371464	A	G	1/1
chr1	77374004	G	A	1/1
chr1	77374040	A	T	1/1
chr1	78190352	T	C	1/1
chr1	78193302	G	C	1/1
chr1	78458921	G	A	1/1
chr1	78467704	CTA	C	1/1
chr1	78469193	T	C	1/1
chr1	78469252	T	C	1/1
chr1	78663374	C	A	1/1
chr1	79776115	T	C	1/1
chr1	79776180	A	C	1/1
chr1	79776265	C	T	1/1
chr1	79799437	G	GC	1/1
chr1	79807163	G	A	1/1
chr1	79817960	G	A	1/1
chr1	80498398	A	G	1/1
chr1	80500259	GCATATACACACACATACACA	G	1/1
chr1	80500487	C	A	1/1
chr1	80500543	C	G	1/1
chr1	80500544	T	C	1/1
chr1	80500590	A	C	1/1
chr1	80500597	C	T	1/1
chr1	80501867	A	G	1/1
chr1	80501871	A	C	1/1
chr1	80506915	C	CTTTCTT	1/1
chr1	80506924	C	T	1/1
chr1	80557467	C	CCACA	1/1
chr1	80661236	A	C	1/1
chr1	80661250	T	A	1/1
chr1	82230868	T	G	1/1
chr1	82486264	T	G	1/1
chr1	82648684	C	T	1/1
chr1	82648687	T	C	1/1
chr1	82648711	T	C	1/1
chr1	82648766	A	G	1/1
chr1	82649827	CTGTGTGTGTG	C	1/1
chr1	82649917	T	A	1/1
chr1	82651571	G	T	1/1
chr1	82651583	C	T	1/1
chr1	82675715	T	C	1/1
chr1	82678826	G	C	1/1
chr1	82678946	A	AT	1/1
chr1	82685704	CAT	C	1/1
chr1	82690001	C	T	1/1
chr1	82693220	A	G	1/1
chr1	82697513	G	T	1/1
chr1	82715430	A	G	1/1
chr1	82747175	C	T	1/1
chr1	82760486	G	A	1/1
chr1	82760500	G	T	1/1
chr1	83016042	AC	A	1/1
chr1	83114573	C	T	1/1
chr1	84722076	C	A	1/1
chr1	84754419	T	TG	0/1
chr1	85097306	C	G	0/1
chr1	85251111	A	T	0/1
chr1	85254030	T	A	0/1
chr1	85257000	TG	T	0/1
chr1	85257268	A	G	0/1
chr1	85257270	A	T	0/1
chr1	85257271	CGTGTGT	C	0/1
chr1	85257273	T	TGCGC	0/1
chr1	85257286	G	C	0/1
chr1	85257302	G	GTA	0/1
chr1	85257320	T	A	0/1
chr1	85257458	G	A	0/1
chr1	85276498	C	T	0/1
chr1	87801982	A	T	1/1
chr1	87804120	G	A	1/1
chr1	87804154	G	A	1/1
chr1	87968532	G	T	1/1
chr1	87979754	G	A	1/1
chr1	88023041	A	G	1/1
chr1	88153919	A	G	1/1
chr1	88153947	A	AT	1/1
chr1	88158578	A	G	1/1
chr1	88247232	T	C	0/1
chr1	88247237	C	T	0/1
chr1	88247304	G	GGCA	0/1
chr1	88247306	T	A	0/1
chr1	88247310	A	AGGC	0/1
chr1	88247311	T	TCCACTTTCCCAAGCTACCTACA	0/1
chr1	88247852	T	C	1/1
chr1	88247900	G	A	0/1
chr1	88247919	G	T	0/1
chr1	88247955	A	T	0/1
chr1	88248029	A	G	0/1
chr1	88248104	C	A	0/1
chr1	88248124	C	T	0/1
chr1	88248584	G	A	0/1
chr1	88248614	T	C	0/1
chr1	88248621	C	T	0/1
chr1	88248669	A	ACCG	0/1
chr1	88248670	C	CTGCCT	0/1
chr1	88248675	C	CTACCCCCCG	0/1
chr1	88248706	G	A	0/1
chr1	88248784	G	A	0/1
chr1	88248816	T	A	0/1
chr1	88248830	G	T	0/1
chr1	88248844	G	A	0/1
chr1	88249700	T	C	0/1
chr1	88249740	G	A	0/1
chr1	88249861	A	G	0/1
chr1	88249869	A	C	0/1
chr1	88250266	A	G	0/1
chr1	88250393	G	A	0/1
chr1	88250436	T	C	0/1
chr1	88250464	C	T	0/1
chr1	88251555	A	G	0/1
chr1	88251561	C	T	0/1
chr1	88251584	T	C	0/1
chr1	88251639	T	C	0/1
chr1	88251659	C	G	0/1
chr1	88251672	T	A	0/1
chr1	88251747	C	G	0/1
chr1	88251757	C	A	0/1
chr1	88252622	A	G	0/1
chr1	88252625	T	C	0/1
chr1	88253873	G	A	1/1
chr1	88254676	C	T	0/1
chr1	88254739	C	T	0/1
chr1	88254793	G	A	0/1
chr1	88254854	C	T	0/1
chr1	88255847	C	G	0/1
chr1	88268691	T	A	0/1
chr1	88268912	T	C	0/1
chr1	88268932	C	T	0/1
chr1	88268965	A	G	0/1
chr1	88269125	T	C	0/1
chr1	88269170	A	G	0/1
chr1	88269242	T	C	0/1
chr1	88270304	A	AAGC	0/1
chr1	88282930	G	A	1/1
chr1	88283007	T	C	1/1
chr1	88283949	G	T	1/1
chr1	88284088	G	T	1/1
chr1	88284094	C	CT	1/1
chr1	88284109	T	C	1/1
chr1	88284407	A	T	1/1
chr1	88284683	G	A	1/1
chr1	88753736	A	G	1/1
chr1	88753833	G	A	1/1
chr1	88984913	A	G	1/1
chr1	88984966	C	T	1/1
chr1	89022982	C	T	1/1
chr1	89023109	G	A	0/1
chr1	89023481	GAAAACAAAAC	G	1/1
chr1	89023561	T	G	1/1
chr1	89102999	G	A	1/1
chr1	89103044	G	A	1/1
chr1	89122574	A	T	1/1
chr1	89122599	C	CATGCTTAGA	1/1
chr1	89122612	CTT	C	1/1
chr1	89122788	G	A	1/1
chr1	89276538	A	T	1/1
chr1	89316960	A	G	1/1
chr1	89316969	T	C	1/1
chr1	89318066	T	C	1/1
chr1	89318135	C	T	1/1
chr1	89318148	T	C	1/1
chr1	89318158	T	C	1/1
chr1	89321744	G	A	1/1
chr1	89493369	C	T	1/1
chr1	89572836	ATGATCCAC	A	1/1
chr1	89580309	G	C	1/1
chr1	89602556	T	TG	1/1
chr1	89608759	C	CG	1/1
chr1	89609806	G	A	1/1
chr1	89682479	T	C	1/1
chr1	89814529	C	A	1/1
chr1	89833019	G	A	1/1
chr1	89833280	C	G	1/1
chr1	90129951	AAAGCAAGC	A	1/1
chr1	90239937	A	G	1/1
chr1	90246419	C	T	1/1
chr1	90406472	T	C	1/1
chr1	92507581	T	C	1/1
chr1	93216656	T	TGG	1/1
chr1	93241299	A	T	1/1
chr1	93264964	G	T	1/1
chr1	93281122	A	T	1/1
chr1	93281219	T	C	1/1
chr1	93302613	T	G	1/1
chr1	93320383	G	A	1/1
chr1	93324517	C	T	1/1
chr1	93327588	T	C	1/1
chr1	93346363	A	G	1/1
chr1	93404123	G	C	1/1
chr1	93417765	A	ATAGGTG	1/1
chr1	93417785	A	C	1/1
chr1	93448931	T	C	1/1
chr1	93871975	CGTGAGA	C	1/1
chr1	102056603	C	T	1/1
chr1	108656122	A	T	1/1
chr1	108656196	T	C	1/1
chr1	111949592	C	T	1/1
chr1	113760085	A	G	1/1
chr1	118308783	C	T	1/1
chr1	118351705	A	AAG	1/1
chr1	118351712	G	GA	1/1
chr1	120224196	T	G	1/1
chr1	120227205	C	T	1/1
chr1	120364453	C	T	1/1
chr1	120364476	T	C	1/1
chr1	120364504	A	C	1/1
chr1	120448729	A	G	1/1
chr1	120555598	C	T	1/1
chr1	120555608	T	G	1/1
chr1	120561312	A	G	1/1
chr1	120561329	T	C	1/1
chr1	120561512	T	TGTC	1/1
chr1	120562727	T	C	1/1
chr1	120738481	A	T	1/1
chr1	121514264	C	T	1/1
chr1	121539043	G	T	1/1
chr1	121539051	C	T	1/1
chr1	122373119	T	TA	1/1
chr1	125750827	T	G	1/1
chr1	125801563	C	T	1/1
chr1	125801610	A	C	1/1
chr1	125801640	G	A	1/1
chr1	125801643	A	G	1/1
chr1	125801689	G	A	1/1
chr1	125941983	GAC	G	1/1
chr1	127469005	AT	A	1/1
chr1	127930491	CATATATAT	C	1/1
chr1	128389220	C	A	1/1
chr1	128592264	GT	G	1/1
chr1	128592266	T	G	1/1
chr1	128592347	C	A	1/1
chr1	131672809	G	A	1/1
chr1	131713170	A	G	1/1
chr1	131713181	A	G	1/1
chr1	131713252	A	ATGTGTG	1/1
chr1	131713263	GAGGT	G	1/1
chr1	131713284	G	A	1/1
chr1	131719147	C	T	1/1
chr1	131719262	CT	C	1/1
chr1	131812196	C	G	1/1
chr1	131812236	G	A	1/1
chr1	132495564	G	A	1/1
chr1	132495768	C	T	1/1
chr1	132495792	T	G	1/1
chr1	132495801	A	G	1/1
chr1	132495807	G	A	1/1
chr1	132495812	CGTGTGTGTGTGTGTGT	C	1/1
chr1	132770840	T	C	1/1
chr1	132771615	A	G	1/1
chr1	132771618	T	C	1/1
chr1	132771689	A	AACTTAATT	1/1
chr1	132771725	GA	G	1/1
chr1	132803960	G	T	1/1
chr1	133025874	G	A	1/1
chr1	133025905	G	T	1/1
chr1	133025908	C	T	1/1
chr1	133026116	G	A	1/1
chr1	133026262	G	C	1/1
chr1	133026762	G	C	1/1
chr1	133026787	T	A	1/1
chr1	133060047	G	A	1/1
chr1	133060089	G	A	1/1
chr1	133060108	A	G	1/1
chr1	133060124	C	G	1/1
chr1	133060176	T	G	1/1
chr1	133060178	T	C	1/1
chr1	133077189	A	G	1/1
chr1	133167480	C	T	1/1
chr1	133186125	C	T	1/1
chr1	133189143	T	C	1/1
chr1	133193061	T	C	1/1
chr1	133333305	T	C	1/1
chr1	133496776	G	A	1/1
chr1	133602346	G	A	1/1
chr1	133821103	T	C	1/1
chr1	133821145	CG	C	1/1
chr1	134018011	A	G	1/1
chr1	134418334	G	A	1/1
chr1	134479567	G	A	1/1
chr1	134479620	A	C	1/1
chr1	134494505	C	T	1/1
chr1	134498710	G	A	1/1
chr1	134498761	C	T	1/1
chr1	134504940	A	G	1/1
chr1	134505003	AACATACATACAT	A	1/1
chr1	134505097	G	A	1/1
chr1	134505104	G	A	1/1
chr1	134505124	C	T	1/1
chr1	134505127	A	T	1/1
chr1	134508136	T	C	1/1
chr1	134508290	C	T	1/1
chr1	134516033	C	A	1/1
chr1	134517664	A	G	1/1
chr1	134518078	A	G	1/1
chr1	134518182	G	A	0/1
chr1	134629394	T	C	1/1
chr1	134834024	G	A	1/1
chr1	134834038	ATAAC	A	1/1
chr1	134834183	G	A	1/1
chr1	134834200	G	A	1/1
chr1	134834201	T	C	1/1
chr1	134834202	G	A	1/1
chr1	134834377	GCCAC	GTTGA	1/1
chr1	134834574	C	T	1/1
chr1	134834692	G	A	1/1
chr1	134835074	A	G	1/1
chr1	134835122	T	C	1/1
chr1	134835298	G	A	1/1
chr1	134835483	A	G	1/1
chr1	134835489	T	G	1/1
chr1	134835544	T	A	1/1
chr1	134835845	C	T	1/1
chr1	134836277	T	C	1/1
chr1	134836446	A	G	1/1
chr1	134836506	G	A	1/1
chr1	134836522	G	A	1/1
chr1	134891010	ACACACACACACACACACACACACACACACACACACACACACACACAC	ATG	1/1
chr1	134891072	C	G	1/1
chr1	134891076	G	GAT	1/1
chr1	134893162	T	A	1/1
chr1	134893180	C	T	1/1
chr1	134893195	T	C	1/1
chr1	134893225	C	T	0/1
chr1	134893272	C	A	1/1
chr1	134893302	C	T	1/1
chr1	134893320	A	G	1/1
chr1	134966977	C	T	1/1
chr1	134967737	C	T	1/1
chr1	134967849	G	A	1/1
chr1	134967917	A	G	1/1
chr1	134971084	A	G	1/1
chr1	134971098	CA	C	1/1
chr1	134971129	G	A	1/1
chr1	134971165	C	CA	1/1
chr1	134971167	T	A	1/1
chr1	134971177	G	A	1/1
chr1	134971340	C	T	1/1
chr1	134971364	A	AG	1/1
chr1	134971399	C	A	1/1
chr1	134971404	A	G	1/1
chr1	134974799	GTCTC	G	1/1
chr1	134990314	T	TTC	1/1
chr1	134995767	T	TC	1/1
chr1	134995896	T	C	1/1
chr1	134996280	A	ACC	1/1
chr1	134997318	G	A	1/1
chr1	134997364	A	G	1/1
chr1	134997998	GTT	G	1/1
chr1	135000422	A	G	1/1
chr1	135000469	A	G	1/1
chr1	135001539	A	G	1/1
chr1	135001669	TC	T	1/1
chr1	135002606	A	G	1/1
chr1	135028301	G	C	1/1
chr1	135028717	T	A	1/1
chr1	135028721	A	G	1/1
chr1	135028857	G	A	1/1
chr1	135029935	C	T	1/1
chr1	135156594	A	T	1/1
chr1	135169141	A	G	1/1
chr1	135169162	G	A	1/1
chr1	135169174	T	G	1/1
chr1	135169176	A	G	1/1
chr1	135172341	C	T	1/1
chr1	135181885	C	T	1/1
chr1	135226133	C	T	1/1
chr1	135265433	C	T	1/1
chr1	135271202	A	G	1/1
chr1	135279111	A	T	1/1
chr1	135281063	CT	C	1/1
chr1	135283439	C	T	1/1
chr1	135283441	CGCGGAAGCT	C	1/1
chr1	135283467	A	G	1/1
chr1	135283629	C	G	1/1
chr1	135285926	C	A	1/1
chr1	135287320	C	T	1/1
chr1	135289617	T	C	1/1
chr1	135289661	C	T	1/1
chr1	135537168	G	A	1/1
chr1	135537169	C	T	1/1
chr1	135542398	T	C	1/1
chr1	135542400	A	G	1/1
chr1	135553220	C	T	1/1
chr1	135553235	G	A	1/1
chr1	135553294	T	G	1/1
chr1	135553496	C	T	1/1
chr1	135553516	G	GT	1/1
chr1	135553857	C	G	1/1
chr1	135553934	T	TG	1/1
chr1	135554010	A	G	1/1
chr1	135554751	C	T	1/1
chr1	135555064	CT	C	1/1
chr1	135555066	GCTTTCAGCTGAACATTCCCCTTT	G	1/1
chr1	135555470	T	C	1/1
chr1	135557479	A	G	1/1
chr1	135557484	T	G	1/1
chr1	135610638	T	G	1/1
chr1	135614493	C	T	1/1
chr1	135614514	C	CAA	1/1
chr1	135614515	T	C	1/1
chr1	135614527	T	C	1/1
chr1	135614576	G	A	1/1
chr1	135625257	C	A	1/1
chr1	135627166	A	G	1/1
chr1	135627185	T	C	1/1
chr1	135627238	T	C	1/1
chr1	135631618	A	G	1/1
chr1	135631637	G	A	1/1
chr1	135631644	A	ACTT	1/1
chr1	135634678	T	G	1/1
chr1	135634702	T	C	1/1
chr1	135634718	T	C	1/1
chr1	135634743	G	A	1/1
chr1	135635149	G	A	1/1
chr1	135635157	C	T	1/1
chr1	135635749	G	A	1/1
chr1	135635759	T	C	1/1
chr1	135794511	A	G	1/1
chr1	135794899	T	C	1/1
chr1	135809386	A	G	1/1
chr1	135811635	A	C	1/1
chr1	135811755	T	C	1/1
chr1	136096296	T	C	1/1
chr1	137663399	T	C	1/1
chr1	137663422	T	C	1/1
chr1	138028320	T	G	1/1
chr1	138068174	AT	A	1/1
chr1	138112596	C	T	1/1
chr1	138117591	A	G	1/1
chr1	138122672	C	T	1/1
chr1	138122733	T	C	1/1
chr1	138122757	T	C	1/1
chr1	138122810	G	A	1/1
chr1	138122815	GAT	G	1/1
chr1	138122842	A	G	1/1
chr1	138156802	C	T	1/1
chr1	138156924	A	G	1/1
chr1	138157007	C	T	1/1
chr1	138157009	A	G	1/1
chr1	138157016	G	A	1/1
chr1	138157032	A	G	1/1
chr1	138157035	A	G	1/1
chr1	138173899	C	A	1/1
chr1	138177212	T	C	1/1
chr1	138856755	G	C	1/1
chr1	138856790	C	A	1/1
chr1	139863082	C	A	1/1
chr1	139961166	T	TA	1/1
chr1	139997650	C	G	1/1
chr1	139997672	C	T	1/1
chr1	140955669	T	C	1/1
chr1	141066597	T	C	1/1
chr1	141066882	C	T	1/1
chr1	142051224	A	T	1/1
chr1	142321957	A	G	1/1
chr1	145524824	G	T	1/1
chr1	145549642	T	A	1/1
chr1	145586882	G	A	1/1
chr1	148748953	C	G	1/1
chr1	148748956	G	T	1/1
chr1	151677253	CTACGCCG	C	1/1
chr1	151708302	C	T	1/1
chr1	151712359	T	C	1/1
chr1	151712379	T	C	1/1
chr1	151727239	G	A	1/1
chr1	152231531	A	G	1/1
chr1	152254527	G	A	1/1
chr1	152254561	A	G	1/1
chr1	152254580	G	A	1/1
chr1	152254595	C	T	1/1
chr1	152254627	A	G	1/1
chr1	152261628	C	T	1/1
chr1	152261634	T	C	1/1
chr1	152268761	G	C	1/1
chr1	152268765	C	T	1/1
chr1	152279950	A	G	1/1
chr1	152495983	G	A	1/1
chr1	152499638	T	C	1/1
chr1	152499753	T	C	1/1
chr1	152499763	A	C	1/1
chr1	152499800	T	C	1/1
chr1	152504410	T	TTGTG	1/1
chr1	152504416	A	G	1/1
chr1	152523244	TTCC	T	1/1
chr1	152524454	T	C	1/1
chr1	152839959	C	T	1/1
chr1	152839973	C	T	1/1
chr1	153250291	TA	T	1/1
chr1	153258105	G	A	1/1
chr1	153258249	C	A	1/1
chr1	153258270	T	C	1/1
chr1	153258430	C	T	1/1
chr1	153276021	A	G	1/1
chr1	153276045	A	G	1/1
chr1	153280957	C	A	1/1
chr1	153286589	A	G	1/1
chr1	153287944	TCACACACACACACACACACACACACA	T	1/1
chr1	153295597	G	A	1/1
chr1	153318466	C	T	1/1
chr1	153542833	C	T	1/1
chr1	153542863	G	T	1/1
chr1	153542875	T	TG	1/1
chr1	153542876	C	G	1/1
chr1	153556192	C	CCCATTGATTTCTTGT	1/1
chr1	153564552	T	C	1/1
chr1	153564631	A	G	1/1
chr1	153564643	T	C	1/1
chr1	153602738	C	T	1/1
chr1	153629476	G	T	1/1
chr1	153629610	C	T	1/1
chr1	153653108	T	C	1/1
chr1	153665818	T	G	1/1
chr1	153665848	C	T	1/1
chr1	153665853	GAGCA	G	1/1
chr1	153740521	ATTT	A	1/1
chr1	153740560	C	G	1/1
chr1	153827637	A	G	1/1
chr1	155721749	G	A	1/1
chr1	155722306	C	T	1/1
chr1	155722397	C	T	1/1
chr1	155722466	G	A	1/1
chr1	155722470	G	A	1/1
chr1	155722480	AG	A	1/1
chr1	155722486	G	T	1/1
chr1	155722951	G	A	1/1
chr1	155723158	C	A	1/1
chr1	155723205	G	A	1/1
chr1	155723234	C	T	1/1
chr1	155723272	C	T	1/1
chr1	155723288	T	A	1/1
chr1	155723341	G	A	1/1
chr1	155754423	ATGCCTGCCTGCCTGTCTGCCTGCCTGCC	A	1/1
chr1	156245859	T	C	1/1
chr1	156245927	T	C	1/1
chr1	156254842	C	A	1/1
chr1	156259606	C	T	1/1
chr1	156259660	A	G	1/1
chr1	156259691	G	A	1/1
chr1	156261136	C	G	1/1
chr1	156263185	T	C	1/1
chr1	156289251	G	A	1/1
chr1	156289252	G	A	1/1
chr1	156292057	T	C	1/1
chr1	156292116	T	A	1/1
chr1	156292141	T	C	1/1
chr1	156312871	G	A	1/1
chr1	156312897	C	T	1/1
chr1	156312932	G	A	1/1
chr1	156312958	T	C	1/1
chr1	156314758	A	C	1/1
chr1	156314759	C	T	1/1
chr1	156314762	A	G	1/1
chr1	156314793	G	A	1/1
chr1	156316082	GTCAGA	G	1/1
chr1	156318675	C	T	1/1
chr1	156318710	T	C	1/1
chr1	156318723	C	T	1/1
chr1	156318734	T	C	1/1
chr1	156318786	T	G	1/1
chr1	156319870	A	G	1/1
chr1	156324870	A	G	1/1
chr1	156326337	A	G	1/1
chr1	156408930	T	TAGAGCTAACA	1/1
chr1	156572879	C	T	1/1
chr1	156983901	A	G	1/1
chr1	157040367	T	C	1/1
chr1	157065452	G	A	1/1
chr1	157065494	T	C	1/1
chr1	157073523	C	T	1/1
chr1	157159921	G	A	1/1
chr1	157179442	T	A	1/1
chr1	157534271	A	G	1/1
chr1	157625938	G	A	1/1
chr1	157626739	T	A	1/1
chr1	157628504	T	C	1/1
chr1	157629764	G	A	1/1
chr1	157854277	C	T	1/1
chr1	157854317	A	G	1/1
chr1	157854451	G	A	1/1
chr1	158193061	A	G	1/1
chr1	158206730	G	C	1/1
chr1	158206784	A	ACCTGACGTG	1/1
chr1	158571294	A	C	1/1
chr1	158571296	C	T	1/1
chr1	158572487	A	C	1/1
chr1	158572504	C	A	1/1
chr1	158572515	C	T	1/1
chr1	158572808	T	C	1/1
chr1	158620744	C	T	1/1
chr1	158636106	C	T	1/1
chr1	159037948	A	T	1/1
chr1	159070988	C	T	1/1
chr1	159397338	T	G	1/1
chr1	159397358	A	G	1/1
chr1	164150287	CTGTG	C	1/1
chr1	164204668	G	T	1/1
chr1	164241589	C	G	1/1
chr1	164577592	A	ATGTC	1/1
chr1	164610988	A	G	1/1
chr1	164611033	T	C	1/1
chr1	164638107	C	T	1/1
chr1	164644360	A	C	1/1
chr1	164644361	G	A	1/1
chr1	164644370	C	T	1/1
chr1	164644433	G	T	1/1
chr1	164780239	G	T	1/1
chr1	164818961	T	C	1/1
chr1	164828455	C	T	1/1
chr1	164888641	T	C	1/1
chr1	164888654	G	A	1/1
chr1	164888665	T	C	1/1
chr1	164888693	T	A	1/1
chr1	164888706	G	T	1/1
chr1	164897150	C	T	1/1
chr1	164990721	A	G	1/1
chr1	165188082	T	G	1/1
chr1	165634214	T	G	1/1
chr1	165726092	A	G	1/1
chr1	165726107	A	T	1/1
chr1	165726119	C	G	1/1
chr1	165868809	C	T	1/1
chr1	165868810	C	G	1/1
chr1	165879458	C	T	1/1
chr1	165883559	A	G	0/1
chr1	165896609	G	A	1/1
chr1	165917206	G	A	1/1
chr1	165982050	A	C	1/1
chr1	165984105	G	A	1/1
chr1	165984109	A	AT	1/1
chr1	165993219	TA	T	1/1
chr1	166056405	C	G	1/1
chr1	166056430	A	T	1/1
chr1	166056633	CCACAAAACA	C	1/1
chr1	166056648	G	A	1/1
chr1	166056674	CGTT	C	1/1
chr1	166106312	A	G	1/1
chr1	166106317	A	G	1/1
chr1	166106333	T	C	1/1
chr1	166111780	T	C	1/1
chr1	166120276	C	T	1/1
chr1	166120307	T	C	1/1
chr1	166120319	A	G	1/1
chr1	166120465	T	C	1/1
chr1	166122275	G	A	1/1
chr1	166122811	A	C	1/1
chr1	166123439	T	C	1/1
chr1	166123471	A	G	1/1
chr1	166123654	T	C	1/1
chr1	166123949	C	G	1/1
chr1	166129014	C	T	1/1
chr1	166186986	AATGGAAGGCGACAGCG	A	1/1
chr1	166310865	G	T	1/1
chr1	167070239	T	G	1/1
chr1	167109354	T	G	1/1
chr1	167109441	A	G	1/1
chr1	167236465	C	G	1/1
chr1	167236516	A	T	1/1
chr1	167236626	C	T	1/1
chr1	167248842	A	G	1/1
chr1	167251520	T	A	1/1
chr1	167282110	T	C	1/1
chr1	167448375	C	CG	1/1
chr1	167450060	G	A	1/1
chr1	167450062	T	C	1/1
chr1	167491960	C	T	1/1
chr1	167534840	C	T	1/1
chr1	167791094	A	G	1/1
chr1	167791138	GA	G	1/1
chr1	167791147	G	T	1/1
chr1	167861846	TGAATAC	T	1/1
chr1	167861861	T	A	1/1
chr1	168319971	T	C	1/1
chr1	168339048	T	C	1/1
chr1	168414184	G	C	1/1
chr1	168593395	T	G	1/1
chr1	168593737	T	C	1/1
chr1	168593797	C	G	1/1
chr1	168607790	T	C	1/1
chr1	169008731	C	T	1/1
chr1	169562593	CCT	C	1/1
chr1	169562600	A	G	1/1
chr1	170088894	A	G	1/1
chr1	170088911	A	AGAGCAC	1/1
chr1	170088930	C	T	1/1
chr1	170361573	C	T	1/1
chr1	171673805	A	G	1/1
chr1	171673848	G	A	1/1
chr1	171673956	A	G	1/1
chr1	171674033	A	G	1/1
chr1	171677632	A	G	1/1
chr1	171677639	T	C	1/1
chr1	171886168	CAAAAAAAAAAA	C	1/1
chr1	171886192	GAA	G	1/1
chr1	171886198	GAA	G	1/1
chr1	171897446	A	G	1/1
chr1	171897485	C	T	1/1
chr1	171918752	C	T	1/1
chr1	172072618	A	G	1/1
chr1	172096738	C	T	1/1
chr1	172129999	G	A	1/1
chr1	172130016	C	G	1/1
chr1	172209858	T	C	1/1
chr1	172213338	G	A	1/1
chr1	172214786	A	C	1/1
chr1	172231390	C	T	1/1
chr1	172231395	C	T	1/1
chr1	172231640	C	A	1/1
chr1	172231712	G	A	1/1
chr1	172231777	A	C	1/1
chr1	172231807	G	GC	1/1
chr1	172231809	C	T	1/1
chr1	172241743	G	C	1/1
chr1	172241760	C	CCCAA	1/1
chr1	172250648	A	T	1/1
chr1	172250674	T	G	1/1
chr1	172250683	G	A	1/1
chr1	172250723	C	A	0/1
chr1	172257756	G	A	1/1
chr1	172257760	G	A	1/1
chr1	172279497	G	T	1/1
chr1	172279502	A	G	1/1
chr1	172279623	C	G	1/1
chr1	172598919	T	C	1/1
chr1	172598999	T	G	1/1
chr1	172599046	T	C	1/1
chr1	172599200	T	C	1/1
chr1	172640203	G	T	1/1
chr1	172771809	A	C	1/1
chr1	172771813	G	C	1/1
chr1	172809862	C	A	1/1
chr1	172809873	G	C	1/1
chr1	172809874	C	CA	1/1
chr1	172809902	T	C	1/1
chr1	172809939	CATGT	C	1/1
chr1	172809944	A	C	1/1
chr1	172837767	A	G	1/1
chr1	172857574	C	T	1/1
chr1	172857587	G	C	1/1
chr1	172857615	G	A	1/1
chr1	172916270	A	C	1/1
chr1	172916450	C	T	1/1
chr1	172916455	G	A	1/1
chr1	173053313	T	C	1/1
chr1	173055391	A	G	1/1
chr1	173059897	T	C	1/1
chr1	173059902	A	C	1/1
chr1	173073760	T	G	1/1
chr1	173073780	C	T	1/1
chr1	173073798	T	A	1/1
chr1	173150321	C	T	1/1
chr1	173168450	A	T	1/1
chr1	173168728	C	A	1/1
chr1	173168733	C	G	1/1
chr1	173168737	G	A	1/1
chr1	173183389	C	G	1/1
chr1	173183398	C	T	1/1
chr1	173184132	A	G	1/1
chr1	173184175	T	C	1/1
chr1	173184202	G	A	1/1
chr1	173202127	T	C	1/1
chr1	173202136	A	T	1/1
chr1	173202152	T	C	1/1
chr1	173202168	A	C	1/1
chr1	173202179	A	G	1/1
chr1	173204346	TTA	T	1/1
chr1	173207550	A	G	1/1
chr1	173215412	T	C	1/1
chr1	173215422	C	A	1/1
chr1	173215465	G	A	1/1
chr1	173215508	A	G	1/1
chr1	173216703	A	G	1/1
chr1	173270296	T	C	0/1
chr1	173270297	G	A	0/1
chr1	173270324	G	A	0/1
chr1	173270332	T	G	0/1
chr1	173270333	C	T	0/1
chr1	173270340	T	G	0/1
chr1	173270372	C	A	0/1
chr1	173270395	T	C	1/1
chr1	173270416	G	C	0/1
chr1	173270447	C	T	1/1
chr1	173270483	T	G	0/1
chr1	173270932	T	C	1/1
chr1	173271010	G	T	1/1
chr1	173271018	C	A	0/1
chr1	173271019	C	T	0/1
chr1	173271028	C	A	0/1
chr1	173271097	T	A	1/1
chr1	173271101	C	T	0/1
chr1	173271122	C	T	0/1
chr1	173271133	G	A	0/1
chr1	173271164	TTAA	T	0/1
chr1	173271180	A	C	1/1
chr1	173271182	G	A	0/1
chr1	173271208	CT	C	0/1
chr1	173271217	G	A	0/1
chr1	173271222	TTTTATTTATTTATTTATTTATTTA	T	0/1
chr1	173274262	T	G	1/1
chr1	173274381	G	A	1/1
chr1	173274689	C	T	1/1
chr1	173275046	T	C	1/1
chr1	173275067	G	GA	1/1
chr1	173315350	A	G	1/1
chr1	173330802	T	C	1/1
chr1	173330804	T	A	1/1
chr1	173332129	G	A	1/1
chr1	173332148	A	G	1/1
chr1	173332289	G	A	1/1
chr1	173332330	C	A	1/1
chr1	173332331	A	G	1/1
chr1	173332371	C	T	1/1
chr1	173332388	G	A	1/1
chr1	173337772	C	T	1/1
chr1	173338240	C	T	1/1
chr1	173338321	G	A	1/1
chr1	173338425	G	C	1/1
chr1	173338462	T	A	1/1
chr1	173338474	TCTTTTCCTCTTTTCCA	T	1/1
chr1	173344584	C	G	1/1
chr1	173344614	G	T	1/1
chr1	173344620	G	A	1/1
chr1	173345599	G	A	1/1
chr1	173345643	C	T	1/1
chr1	173346309	A	G	1/1
chr1	173347451	G	A	1/1
chr1	173461612	T	C	1/1
chr1	173461622	CAG	C	1/1
chr1	173461646	G	A	1/1
chr1	173461687	G	A	1/1
chr1	173461793	C	T	1/1
chr1	173461816	T	A	0/1
chr1	173461856	C	T	0/1
chr1	173461888	C	A	0/1
chr1	173461924	G	A	0/1
chr1	173463464	C	G	1/1
chr1	173463569	G	A	1/1
chr1	173463602	C	A	1/1
chr1	173464823	C	A	0/1
chr1	173464857	A	AG	0/1
chr1	173464860	T	G	0/1
chr1	173464907	G	C	0/1
chr1	173464923	A	G	1/1
chr1	173464971	GTTA	G	0/1
chr1	173489405	G	A	1/1
chr1	173512966	A	T	1/1
chr1	173526646	G	A	1/1
chr1	173526673	G	T	1/1
chr1	173527797	G	A	1/1
chr1	173527855	G	A	1/1
chr1	173527877	C	T	1/1
chr1	173537293	C	T	1/1
chr1	173537313	A	C	1/1
chr1	173537321	T	TGTC	1/1
chr1	173537327	G	A	1/1
chr1	173537330	G	T	1/1
chr1	173537333	G	A	1/1
chr1	173537343	C	T	1/1
chr1	173568800	A	G	1/1
chr1	173568813	A	ATAGCTC	1/1
chr1	173568841	A	T	1/1
chr1	173568869	G	C	1/1
chr1	173568919	A	T	1/1
chr1	173569089	G	A	1/1
chr1	173569118	C	T	1/1
chr1	173569127	T	C	1/1
chr1	173697339	A	T	0/1
chr1	173697364	AT	A	0/1
chr1	173697376	A	G	0/1
chr1	173697417	A	G	0/1
chr1	173697428	C	G	0/1
chr1	173697431	C	T	0/1
chr1	173697436	G	C	1/1
chr1	173697469	A	G	0/1
chr1	173697472	G	T	0/1
chr1	173697474	G	A	0/1
chr1	173707192	A	T	1/1
chr1	173707224	G	A	1/1
chr1	173707228	T	TTA	1/1
chr1	173707234	C	T	1/1
chr1	173934694	C	T	1/1
chr1	173934833	T	C	1/1
chr1	173934863	T	C	1/1
chr1	173934954	G	T	1/1
chr1	173936258	A	T	1/1
chr1	173936276	C	T	1/1
chr1	173936317	C	G	1/1
chr1	173936338	C	T	1/1
chr1	173936347	T	G	1/1
chr1	173938005	A	G	1/1
chr1	173997457	A	T	1/1
chr1	173997667	G	A	1/1
chr1	174004578	GA	G	1/1
chr1	174017787	T	G	1/1
chr1	174027916	T	G	1/1
chr1	174040625	G	A	1/1
chr1	174040628	G	A	1/1
chr1	174040873	T	C	1/1
chr1	174040894	T	C	1/1
chr1	174042038	G	T	1/1
chr1	174042098	T	C	1/1
chr1	174042176	C	T	1/1
chr1	174042217	A	C	1/1
chr1	174043440	A	T	1/1
chr1	174047417	A	G	1/1
chr1	174049615	G	A	1/1
chr1	174049621	G	T	1/1
chr1	174050154	A	AG	1/1
chr1	174050186	C	A	1/1
chr1	174051467	C	G	1/1
chr1	174051494	T	G	1/1
chr1	174051912	G	A	1/1
chr1	174051937	T	C	1/1
chr1	174051985	A	G	1/1
chr1	174064438	T	G	1/1
chr1	174102680	C	T	1/1
chr1	174104061	A	G	1/1
chr1	174104193	GGATTC	G	1/1
chr1	174104206	A	ACCCCCCC	1/1
chr1	174104213	AAG	A	1/1
chr1	174116960	A	C	1/1
chr1	174116977	C	G	1/1
chr1	174117007	AATGGAAAGAGT	A	1/1
chr1	174117068	G	T	1/1
chr1	174117466	C	G	1/1
chr1	174142170	C	T	1/1
chr1	174143228	A	C	1/1
chr1	174143236	G	A	1/1
chr1	174145090	G	A	1/1
chr1	174145105	G	A	1/1
chr1	174145108	G	A	1/1
chr1	174149635	T	G	1/1
chr1	174157300	G	T	1/1
chr1	174162042	T	A	1/1
chr1	174162068	A	C	1/1
chr1	174174160	A	G	1/1
chr1	174174217	C	A	1/1
chr1	174174277	T	G	1/1
chr1	174174319	A	G	1/1
chr1	174174324	C	T	1/1
chr1	174174344	A	G	1/1
chr1	174181042	G	A	1/1
chr1	174181140	A	G	1/1
chr1	174181177	G	A	1/1
chr1	174181182	A	G	1/1
chr1	174181183	G	A	1/1
chr1	174181492	C	G	1/1
chr1	174181523	G	A	1/1
chr1	174181540	C	T	1/1
chr1	174181594	A	G	1/1
chr1	174184984	T	C	1/1
chr1	174184985	A	T	1/1
chr1	174185138	G	T	1/1
chr1	174185163	T	A	1/1
chr1	174185192	C	T	1/1
chr1	174208521	A	G	1/1
chr1	174208522	A	C	1/1
chr1	174208718	A	T	1/1
chr1	174209406	A	G	1/1
chr1	174209459	A	G	1/1
chr1	174209498	T	A	1/1
chr1	174209514	A	T	1/1
chr1	174209522	G	A	1/1
chr1	174209524	A	T	1/1
chr1	174209528	C	T	1/1
chr1	174209541	G	A	1/1
chr1	174209551	C	G	1/1
chr1	174209621	T	C	1/1
chr1	174209627	C	T	1/1
chr1	174209828	C	T	1/1
chr1	174209830	G	A	1/1
chr1	174209831	A	C	1/1
chr1	174209842	C	T	1/1
chr1	174209906	TCTC	T	1/1
chr1	174209925	C	T	1/1
chr1	174209938	G	A	1/1
chr1	174210023	C	G	1/1
chr1	174210032	G	A	1/1
chr1	174210142	G	A	1/1
chr1	174215791	G	C	1/1
chr1	174215869	C	T	1/1
chr1	174217306	C	T	1/1
chr1	174217316	A	T	1/1
chr1	174217450	G	A	1/1
chr1	174217451	A	G	1/1
chr1	174219443	G	A	1/1
chr1	174219495	T	A	1/1
chr1	174219510	A	T	1/1
chr1	174219548	A	G	1/1
chr1	174219588	T	C	1/1
chr1	174246310	AG	A	1/1
chr1	174246385	T	C	1/1
chr1	174246486	T	C	1/1
chr1	174246685	C	G	1/1
chr1	174246698	G	C	1/1
chr1	174247495	G	A	1/1
chr1	174247615	A	G	1/1
chr1	174247633	T	G	1/1
chr1	174247680	ATGTG	A	1/1
chr1	174247779	A	AG	1/1
chr1	174249092	T	C	1/1
chr1	174249113	T	G	1/1
chr1	174414656	A	G	1/1
chr1	174425047	T	G	1/1
chr1	174425233	A	G	1/1
chr1	174426971	T	C	1/1
chr1	174428620	G	A	1/1
chr1	174428627	T	C	1/1
chr1	174430419	G	C	1/1
chr1	174475225	T	C	1/1
chr1	174475227	A	C	1/1
chr1	174475239	A	T	1/1
chr1	174475240	C	T	1/1
chr1	174475241	A	G	1/1
chr1	174475244	C	A	1/1
chr1	174475259	T	A	1/1
chr1	174475261	A	G	1/1
chr1	174475271	T	C	1/1
chr1	174475272	G	A	1/1
chr1	174492162	A	G	1/1
chr1	174529446	C	T	1/1
chr1	174529461	C	T	1/1
chr1	174530095	G	T	1/1
chr1	174562745	C	T	1/1
chr1	174562775	GGACTGCAATCTGTAAGGCATTT	G	1/1
chr1	174562805	T	C	1/1
chr1	174824325	G	A	1/1
chr1	174887024	TCCC	T	1/1
chr1	174887074	A	T	1/1
chr1	174887343	C	T	1/1
chr1	174887649	T	TA	1/1
chr1	175146216	A	G	1/1
chr1	175146285	G	A	1/1
chr1	175152825	T	A	1/1
chr1	175152856	T	C	1/1
chr1	175152896	C	T	1/1
chr1	175262123	G	GAA	1/1
chr1	175262134	G	A	1/1
chr1	175262138	A	T	1/1
chr1	175262144	T	A	1/1
chr1	175262198	C	T	1/1
chr1	175389882	T	C	1/1
chr1	175394099	A	G	1/1
chr1	175958303	T	C	1/1
chr1	176067203	C	T	1/1
chr1	176067205	A	G	1/1
chr1	176067267	G	C	1/1
chr1	176067334	G	A	1/1
chr1	176089575	T	A	1/1
chr1	176089619	C	T	1/1
chr1	176089670	C	A	1/1
chr1	176089721	A	G	1/1
chr1	176089735	A	G	1/1
chr1	176089738	A	G	1/1
chr1	176089753	G	A	1/1
chr1	176089767	G	A	1/1
chr1	176089849	A	C	1/1
chr1	176089889	T	A	1/1
chr1	176121103	T	G	1/1
chr1	176121129	C	G	1/1
chr1	176127864	T	C	1/1
chr1	176127920	T	A	1/1
chr1	176142720	G	A	1/1
chr1	176167933	C	A	1/1
chr1	176180943	G	A	1/1
chr1	176180948	C	G	1/1
chr1	176262540	AT	A	1/1
chr1	176262547	T	A	1/1
chr1	176299336	A	G	1/1
chr1	176361417	T	C	1/1
chr1	176379188	T	C	1/1
chr1	177593839	T	TGA	1/1
chr1	177694190	A	G	1/1
chr1	177702493	G	A	1/1
chr1	177826259	A	C	0/1
chr1	177826263	T	C	0/1
chr1	177826283	G	C	0/1
chr1	177826307	A	G	0/1
chr1	177826323	G	A	0/1
chr1	177826326	C	T	0/1
chr1	177826344	T	C	0/1
chr1	177826345	AGC	A	0/1
chr1	177826384	T	C	0/1
chr1	177826386	G	T	0/1
chr1	177826395	T	A	0/1
chr1	177826432	A	G	0/1
chr1	177826433	G	T	0/1
chr1	177826451	A	C	0/1
chr1	178143736	G	A	1/1
chr1	178705094	CTCTCTCTCTCTCTCTCTCTT	C	1/1
chr1	178745081	C	G	1/1
chr1	179377885	C	T	1/1
chr1	179377920	G	A	1/1
chr1	179378148	T	A	1/1
chr1	179378151	T	C	1/1
chr1	179671128	C	T	1/1
chr1	179700148	T	A	1/1
chr1	179703775	CA	C	1/1
chr1	179703777	A	C	1/1
chr1	180117425	T	C	1/1
chr1	180117449	CTG	C	1/1
chr1	180117512	G	T	1/1
chr1	180117575	A	T	1/1
chr1	180117640	A	T	1/1
chr1	180252140	G	A	1/1
chr1	180252155	T	C	1/1
chr1	180252643	C	G	1/1
chr1	180262305	A	G	1/1
chr1	180405941	ACCTCCTCCTCCTCCT	A	1/1
chr1	180411520	G	A	1/1
chr1	181536541	A	G	1/1
chr1	181536544	A	AC	1/1
chr1	181540700	T	C	1/1
chr1	182002577	T	C	1/1
chr1	182069857	A	G	1/1
chr1	182071469	C	T	1/1
chr1	182071567	A	G	1/1
chr1	182071664	A	G	1/1
chr1	182091681	AT	A	1/1
chr1	182098730	T	C	1/1
chr1	182099618	A	G	1/1
chr1	182099633	G	A	1/1
chr1	182100462	T	G	1/1
chr1	182100467	A	C	1/1
chr1	182109031	C	G	1/1
chr1	182509381	C	T	1/1
chr1	182512941	C	T	1/1
chr1	182895656	TA	T	1/1
chr1	182985574	G	T	1/1
chr1	182985575	G	T	1/1
chr1	182985577	G	C	1/1
chr1	182985594	G	C	1/1
chr1	182985603	G	C	1/1
chr1	182985630	G	C	1/1
chr1	183042518	TTGCAGACATGTC	T	1/1
chr1	183047752	C	T	1/1
chr1	183067044	A	G	1/1
chr1	183067056	TA	T	1/1
chr1	183067058	C	G	1/1
chr1	183067060	C	T	1/1
chr1	183083845	A	AGAGGG	1/1
chr1	183083881	T	C	1/1
chr1	183336602	A	T	1/1
chr1	183682152	C	T	1/1
chr1	183755784	G	A	1/1
chr1	183766413	A	G	1/1
chr1	183891860	A	G	1/1
chr1	183891907	G	GA	1/1
chr1	183891933	G	T	1/1
chr1	184212815	T	C	1/1
chr1	184212826	T	C	1/1
chr1	184382817	AAG	A	1/1
chr1	184382845	G	C	1/1
chr1	184385838	T	C	1/1
chr1	184407367	C	A	1/1
chr1	184442286	A	G	1/1
chr1	184822173	T	TAG	1/1
chr1	184822296	T	A	1/1
chr1	184822399	G	A	1/1
chr1	184905483	G	A	1/1
chr1	187056961	G	T	1/1
chr1	187058056	G	A	1/1
chr1	187118570	T	C	1/1
chr1	187225461	ATTTT	A	1/1
chr1	187287992	A	ACAG	1/1
chr1	187287996	GTGCTC	G	1/1
chr1	187288005	GATGGTGTAAAGCATTCATAACCATGCAGT	G	1/1
chr1	187288091	C	T	1/1
chr1	187288095	C	A	1/1
chr1	187288167	C	CGG	1/1
chr1	187288168	C	CTCTCT	1/1
chr1	187288199	A	T	1/1
chr1	187288203	C	G	1/1
chr1	187288274	C	T	1/1
chr1	187288314	A	G	1/1
chr1	187288352	C	T	1/1
chr1	188792951	A	ATATT	1/1
chr1	189821904	G	A	1/1
chr1	190022514	C	T	1/1
chr1	190022632	G	T	1/1
chr1	190174948	A	G	1/1
chr1	190239691	C	T	1/1
chr1	190831486	T	TTC	1/1
chr1	191033719	T	C	1/1
chr1	191476508	A	G	1/1
chr1	191477103	A	T	1/1
chr1	191477313	T	C	1/1
chr1	191477548	G	A	1/1
chr1	191477916	T	TAAA	1/1
chr1	191481102	CTTTG	C	1/1
chr1	191482120	A	C	1/1
chr1	191482140	G	T	1/1
chr1	191483932	C	A	1/1
chr1	191485972	GTGTCTATGTA	G	0/1
chr1	191947169	A	ACT	1/1
chr1	191947248	T	C	1/1
chr1	193426130	C	T	1/1
chr1	193579794	C	T	1/1
chr1	193579812	C	T	1/1
chr1	193579820	G	T	1/1
chr1	193579828	T	C	1/1
chr1	193649322	G	A	1/1
chr1	193651058	C	T	1/1
chr1	193655102	A	G	1/1
chr1	193924689	T	A	1/1
chr1	193924694	C	A	1/1
chr1	193924730	C	T	1/1
chr1	194418799	A	G	1/1
chr1	194481377	C	T	1/1
chr1	194759288	C	A	1/1
chr1	195166209	A	C	1/1
chr10	3426408	T	C	1/1
chr10	3426415	T	G	1/1
chr10	3426422	C	G	1/1
chr10	3426428	A	G	1/1
chr10	3426437	AT	A	1/1
chr10	3426499	C	G	1/1
chr10	3426551	C	T	1/1
chr10	3445790	G	A	1/1
chr10	4752689	T	TAC	1/1
chr10	5004385	AT	A	1/1
chr10	5298722	A	C	1/1
chr10	5305551	G	A	1/1
chr10	5309239	G	A	1/1
chr10	5311514	AG	A	1/1
chr10	5311521	AG	A	1/1
chr10	5311525	ACC	A	1/1
chr10	5311538	A	G	1/1
chr10	5316188	T	C	1/1
chr10	5324456	T	A	1/1
chr10	5345145	T	A	1/1
chr10	5348585	T	C	1/1
chr10	5599778	T	C	1/1
chr10	5599889	T	C	1/1
chr10	5599905	C	A	1/1
chr10	5812477	T	C	1/1
chr10	5989390	AT	A	1/1
chr10	6367821	C	CT	1/1
chr10	6800966	A	G	1/1
chr10	6979746	G	T	1/1
chr10	7221452	GAGAGAGACAGAC	G	1/1
chr10	7390711	T	C	1/1
chr10	7390717	TGCCTTCGCCGATCTCC	T	1/1
chr10	7390739	T	C	1/1
chr10	7390824	C	T	1/1
chr10	7390849	C	T	1/1
chr10	7390853	A	G	1/1
chr10	7390860	A	G	1/1
chr10	7390864	T	A	1/1
chr10	7390865	CGGATTCGCGG	C	1/1
chr10	7390889	A	G	1/1
chr10	7390890	T	C	1/1
chr10	7390892	G	A	1/1
chr10	7390896	G	C	1/1
chr10	7390908	A	C	1/1
chr10	7390913	A	G	1/1
chr10	7390924	T	C	1/1
chr10	7390927	T	C	1/1
chr10	7417368	A	G	1/1
chr10	7463495	G	T	1/1
chr10	7463506	C	G	1/1
chr10	7463539	C	T	0/1
chr10	7463557	G	A	0/1
chr10	7463563	T	C	0/1
chr10	7472529	G	A	0/1
chr10	7472580	G	A	0/1
chr10	7493043	T	TG	1/1
chr10	7587161	GGAA	G	1/1
chr10	7639341	T	A	1/1
chr10	7639924	A	G	1/1
chr10	7640087	G	A	1/1
chr10	7640184	A	AG	1/1
chr10	7640381	G	A	1/1
chr10	8238066	C	T	1/1
chr10	9586491	G	A	1/1
chr10	10408809	GTA	G	1/1
chr10	10466445	CT	C	1/1
chr10	10502520	C	A	1/1
chr10	10871614	A	G	1/1
chr10	12459210	G	T	1/1
chr10	12459297	A	G	1/1
chr10	12465025	C	T	1/1
chr10	12465117	T	C	1/1
chr10	12465174	C	CACTCACTAAGGCCTACTCATAAACACAGCAGT	1/1
chr10	12465191	G	A	1/1
chr10	12467758	A	G	1/1
chr10	12846970	C	T	1/1
chr10	12848125	ATC	AAAAAAA	1/1
chr10	12910552	A	T	1/1
chr10	12912874	T	C	1/1
chr10	12944614	G	T	1/1
chr10	12944618	C	A	1/1
chr10	13108428	C	A	1/1
chr10	13108457	G	T	0/1
chr10	13232414	CAG	C	1/1
chr10	13849168	A	T	1/1
chr10	14142460	A	G	1/1
chr10	14142547	A	C	1/1
chr10	14142564	A	G	1/1
chr10	14156732	A	G	1/1
chr10	14156748	T	G	1/1
chr10	14161302	C	T	1/1
chr10	14404863	A	G	1/1
chr10	14407522	G	T	1/1
chr10	17814631	G	A	1/1
chr10	17814633	T	A	1/1
chr10	17814640	T	A	1/1
chr10	17814641	A	G	1/1
chr10	17827571	C	A	1/1
chr10	17843372	C	T	1/1
chr10	18264171	G	GAGCAAA	1/1
chr10	18350077	A	G	1/1
chr10	18350084	T	C	1/1
chr10	18350103	C	G	1/1
chr10	18350106	A	G	1/1
chr10	18350131	T	TGTCTTCTG	1/1
chr10	18350150	A	G	1/1
chr10	18350167	T	C	1/1
chr10	19077391	T	C	1/1
chr10	19077440	C	T	1/1
chr10	19077472	A	T	1/1
chr10	19077479	T	G	1/1
chr10	19077507	T	A	1/1
chr10	19078106	A	G	1/1
chr10	19078245	G	GCA	1/1
chr10	19344153	T	TTCAGCAGCAGTGGCTGGATCCACAATTCAGCAGCAGGGGCTGGATCCACAAG	1/1
chr10	19970263	A	G	1/1
chr10	20132777	G	A	1/1
chr10	20777952	C	G	1/1
chr10	20777978	T	C	1/1
chr10	21717881	A	G	1/1
chr10	22124624	C	T	1/1
chr10	22124675	A	G	1/1
chr10	22124689	C	A	1/1
chr10	22124761	A	G	1/1
chr10	22124804	G	A	1/1
chr10	22124835	G	C	1/1
chr10	22124838	GCTT	G	1/1
chr10	22124857	G	C	1/1
chr10	22384171	G	A	1/1
chr10	23690543	C	T	1/1
chr10	23690597	C	A	1/1
chr10	23904772	G	A	1/1
chr10	24397659	G	T	1/1
chr10	24397702	G	A	1/1
chr10	24504651	GA	G	1/1
chr10	24596832	G	A	1/1
chr10	24618276	C	G	1/1
chr10	24621826	T	G	1/1
chr10	24890872	G	A	1/1
chr10	24890923	C	T	1/1
chr10	24890959	T	A	1/1
chr10	24890989	T	C	1/1
chr10	24891026	G	T	1/1
chr10	25163630	G	GC	1/1
chr10	25713560	C	T	1/1
chr10	25713566	C	A	1/1
chr10	26492389	T	C	1/1
chr10	26569722	C	T	1/1
chr10	26607757	CGA	C	1/1
chr10	26607769	C	A	1/1
chr10	26607777	CAAAA	C	1/1
chr10	26607785	CCAAA	C	1/1
chr10	26607795	A	ACCCC	1/1
chr10	26951389	G	A	1/1
chr10	26951390	A	G	1/1
chr10	26963515	A	G	1/1
chr10	26963516	A	C	1/1
chr10	27066826	C	T	1/1
chr10	27926043	C	A	1/1
chr10	28750817	T	C	1/1
chr10	28863589	CT	C	1/1
chr10	28944365	C	T	1/1
chr10	28944692	T	C	1/1
chr10	28946980	T	C	1/1
chr10	28947094	G	A	1/1
chr10	29173936	A	G	1/1
chr10	29224524	C	A	1/1
chr10	29224525	A	G	1/1
chr10	29224549	A	G	1/1
chr10	40013030	A	AC	1/1
chr10	41201535	C	T	1/1
chr10	41206160	G	T	0/1
chr10	41209339	G	A	1/1
chr10	57447911	C	A	1/1
chr10	67010862	T	C	1/1
chr10	67036128	A	G	1/1
chr10	67036209	C	T	1/1
chr10	67036263	T	C	1/1
chr10	67036601	C	T	1/1
chr10	67498626	A	G	1/1
chr10	67591560	T	A	1/1
chr10	67591676	T	G	1/1
chr10	67988342	T	C	1/1
chr10	67988411	C	T	1/1
chr10	67988414	C	T	1/1
chr10	68186669	C	T	1/1
chr10	68186674	A	G	1/1
chr10	75758771	C	CA	1/1
chr10	75862748	C	T	0/1
chr10	76042832	CT	C	0/1
chr10	76533765	ATG	A	0/1
chr10	77023100	G	GACA	1/1
chr10	77513409	C	A	0/1
chr10	80265529	T	C	1/1
chr10	80513812	A	AC	0/1
chr10	80607786	G	A	1/1
chr10	80643811	GC	G	0/1
chr10	80795365	A	T	1/1
chr10	81049892	GGA	G	0/1
chr10	81156884	C	CCAA	1/1
chr10	82330139	C	CGGGTTGG	1/1
chr10	82330349	C	T	1/1
chr10	82336040	C	T	1/1
chr10	82336044	A	AAAAACAAAAC	1/1
chr10	82338330	G	A	1/1
chr10	82341974	C	T	1/1
chr10	82342510	A	G	1/1
chr10	82358796	G	A	1/1
chr10	82654014	T	G	1/1
chr10	82654357	G	T	1/1
chr10	82654383	A	G	1/1
chr10	82654410	G	A	1/1
chr10	82654443	A	ACCCC	1/1
chr10	82654543	C	CCTTTT	1/1
chr10	82759928	A	G	1/1
chr10	82778997	C	T	1/1
chr10	82779365	C	A	1/1
chr10	82955264	T	C	1/1
chr10	82964602	C	T	1/1
chr10	82970862	T	C	1/1
chr10	82971349	G	A	1/1
chr10	82971353	C	T	1/1
chr10	82978911	G	C	1/1
chr10	82978924	G	A	1/1
chr10	84582923	G	T	1/1
chr10	84583395	T	TC	1/1
chr10	84595899	A	G	1/1
[truncated: 26,016 more rows]

## Sheet: Sheet2
Nuclear variants of C57BL/6 by whole exome sequencing
Chromosome	Posotion	REF	ALT	Genotype		1/1 indicates homozygosity
chr1	4334544	G	T	1/1		0/1 or 1/0 indicates heterzygosity
chr1	9545577	G	A	0/1
chr1	9545597	C	T	0/1
chr1	9545621	A	T	0/1
chr1	9545654	G	A	0/1
chr1	9545663	C	T	0/1
chr1	9545666	C	T	0/1
chr1	9545668	G	A	0/1
chr1	9545674	C	T	0/1
chr1	9545682	C	T	0/1
chr1	9545684	G	T	0/1
chr1	9545685	G	T	0/1
chr1	9545688	G	T	0/1
chr1	9545691	G	A	0/1
chr1	9545693	C	T	0/1
chr1	9545700	C	G	0/1
chr1	20549583	TAAA	T	0/1
chr1	21477349	GTT	G	1/1
chr1	24036064	GTTCA	G	1/1
chr1	33833627	G	T	1/1
chr1	34299502	CT	C	1/1
chr1	34600912	G	T	1/1
chr1	38044587	C	CTGTGTGTGTGTGTGTGTGTGTGTGTGTGTGTGTGTG	1/1
chr1	38326609	C	A	0/1
chr1	43168202	C	A	0/1
chr1	45391638	GA	G	0/1
chr1	52687580	GAC	G	1/1
chr1	59051292	CAAA	C	0/1
chr1	64088883	G	T	1/1
chr1	65217506	C	A	0/1
chr1	66699885	G	T	0/1
chr1	75385204	C	A	0/1
chr1	75438370	AGT	A	0/1
chr1	75471936	CT	C	1/1
chr1	78692703	G	T	1/1
chr1	82649827	CTG	C	0/1
chr1	84750962	T	TA	1/1
chr1	85097300	A	T	0/1
chr1	85097306	C	G	0/1
chr1	85244948	A	T	1/1
chr1	85254030	T	A	0/1
chr1	85257271	CGTGTGT	C	0/1
chr1	85257273	T	TGCGC	0/1
chr1	85257286	G	C	0/1
chr1	85257302	G	GTA	0/1
chr1	85257458	G	A	0/1
chr1	85276498	C	T	0/1
chr1	87511773	T	C	1/1
chr1	87516666	G	T	0/1
chr1	87972582	G	A	0/1
chr1	88247232	T	C	0/1
chr1	88247237	C	T	0/1
chr1	88247262	G	A	0/1
chr1	88247267	G	A	0/1
chr1	88247304	G	GGCA	0/1
chr1	88247306	T	A	0/1
chr1	88247310	A	AGGC	0/1
chr1	88247311	T	TCCACTTTCCCAAGCTACCTACA	0/1
chr1	88247539	A	G	0/1
chr1	88247852	T	C	0/1
chr1	88247900	G	A	0/1
chr1	88247917	C	T	0/1
chr1	88247919	G	T	0/1
chr1	88247920	C	A	0/1
chr1	88247955	A	T	0/1
chr1	88247972	C	T	0/1
chr1	88248029	A	G	0/1
chr1	88248081	G	A	0/1
chr1	88248584	G	A	0/1
chr1	88248605	G	T	0/1
chr1	88248614	T	C	0/1
chr1	88248621	C	T	0/1
chr1	88248655	G	A	0/1
chr1	88248704	C	T	0/1
chr1	88248816	T	A	1/1
chr1	88248830	G	T	1/1
chr1	88248839	G	T	0/1
chr1	88248844	G	A	1/1
chr1	88249028	G	A	0/1
chr1	88249126	G	GTCCCT	1/1
chr1	88249127	G	GGGCAGCCCTAGCTGTGT	1/1
chr1	88249176	G	T	1/1
chr1	88249686	C	T	0/1
chr1	88249700	T	C	0/1
chr1	88249744	C	T	0/1
chr1	88249832	G	A	0/1
chr1	88249861	A	G	0/1
chr1	88249869	A	C	0/1
chr1	88250266	A	G	0/1
chr1	88250268	G	A	0/1
chr1	88250342	G	A	0/1
chr1	88250393	G	A	0/1
chr1	88250425	C	T	0/1
chr1	88250436	T	C	0/1
chr1	88251555	A	G	0/1
chr1	88251556	G	A	0/1
chr1	88251561	C	T	0/1
chr1	88251584	T	C	0/1
chr1	88251639	T	C	0/1
chr1	88251659	C	G	0/1
chr1	88251672	T	A	0/1
chr1	88251747	C	G	0/1
chr1	88252622	A	G	0/1
chr1	88252625	T	C	0/1
chr1	88252669	C	T	0/1
chr1	88252730	T	A	0/1
chr1	88252732	C	T	0/1
chr1	88252784	TGCCTCTGA	T	1/1
chr1	88252822	G	GTCTCTGTGCCCTTTAGAGTA	1/1
chr1	88252872	A	C	1/1
chr1	88252955	G	C	1/1
chr1	88253016	A	G	1/1
chr1	88253036	A	G	1/1
chr1	88253959	G	A	1/1
chr1	88254052	T	G	0/1
chr1	88254676	C	T	0/1
chr1	88254710	C	G	0/1
chr1	88254713	C	T	0/1
chr1	88254739	C	T	0/1
chr1	88254786	G	A	0/1
chr1	88254812	A	G	0/1
chr1	88254834	C	T	0/1
chr1	88254845	T	C	0/1
chr1	88255847	C	G	0/1
chr1	88264521	A	G	0/1
chr1	88268607	C	A	0/1
chr1	88268691	T	C	1/1
chr1	88268710	T	TG	1/1
chr1	88268912	T	C	0/1
chr1	88268928	G	C	0/1
chr1	88269021	A	T	0/1
chr1	88269125	T	C	0/1
chr1	88269170	A	G	0/1
chr1	88269242	T	C	0/1
chr1	88269283	A	C	0/1
chr1	88270304	A	AAGC	0/1
chr1	88282901	G	A	1/1
chr1	88282930	G	A	0/1
chr1	88282931	C	T	0/1
chr1	88282972	G	A	0/1
chr1	88283007	T	C	0/1
chr1	88283058	A	T	0/1
chr1	88283080	T	C	0/1
chr1	88283121	C	T	0/1
chr1	88283274	T	C	0/1
chr1	88283301	A	G	0/1
chr1	88283313	T	C	0/1
chr1	88283319	G	A	0/1
chr1	88283897	C	CT	0/1
chr1	88283949	G	T	0/1
chr1	88284061	A	G	1/1
chr1	88284088	G	T	1/1
chr1	88284094	C	CT	1/1
chr1	88284109	T	C	1/1
chr1	88284327	G	A	0/1
chr1	88284362	A	G	0/1
chr1	88284407	A	T	1/1
chr1	88284440	T	G	1/1
chr1	88284441	T	C	1/1
chr1	88284514	C	T	1/1
chr1	88284526	G	A	1/1
chr1	88284538	C	T	1/1
chr1	88284578	C	T	0/1
chr1	88284681	A	G	0/1
chr1	89728561	A	G	1/1
chr1	92708208	C	T	1/1
chr1	93204974	T	G	1/1
chr1	98717742	C	CT	1/1
chr1	100324899	C	A	0/1
chr1	107181096	A	G	1/1
chr1	107181110	T	C	1/1
chr1	107450387	CGT	C	0/1
chr1	132745614	A	T	0/1
chr1	132745641	C	A	0/1
chr1	132745648	C	A	1/1
chr1	132745691	C	A	0/1
chr1	132745696	G	A	0/1
chr1	132745725	GC	G	0/1
chr1	135555139	C	A	0/1
chr1	137020538	T	TTTTTC	1/1
chr1	137168309	C	A	0/1
chr1	141447504	C	A	1/1
chr1	153740521	AT	A	0/1
chr1	154396237	C	A	0/1
chr1	154668713	CCA	C	1/1
chr1	155601782	GTC	G	1/1
chr1	156326399	G	T	0/1
chr1	166122363	T	C	1/1
chr1	167069283	C	T	0/1
chr1	167270061	A	G	1/1
chr1	168597514	ATTT	A	0/1
chr1	168597531	C	G	0/1
chr1	168597597	G	GGTAA	1/1
chr1	172611934	G	A	1/1
chr1	172724146	T	C	1/1
chr1	173183272	G	T	0/1
chr1	175060711	G	A	1/1
chr1	179705728	C	T	1/1
chr1	182985574	G	T	1/1
chr1	182985575	G	T	1/1
chr1	182985577	G	C	1/1
chr1	182985594	G	C	1/1
chr1	182985603	G	C	1/1
chr1	182985630	G	C	1/1
chr1	184552666	T	C	1/1
chr1	191477916	TAA	T	1/1
chr1	195166209	A	C	1/1
chr10	7461185	GAAAAA	G	1/1
chr10	7461192	A	AGGG	1/1
chr10	7461228	T	C	1/1
chr10	13281565	C	T	1/1
chr10	39359229	G	T	1/1
chr10	39526638	ATG	A	0/1
chr10	41720113	CCA	C	1/1
chr10	44812623	T	C	1/1
chr10	51914633	C	A	0/1
chr10	52123937	G	T	0/1
chr10	57447911	C	A	1/1
chr10	58884224	G	T	1/1
chr10	62281769	G	C	0/1
chr10	66683098	G	T	1/1
chr10	67036705	C	T	1/1
chr10	74891076	CT	C	1/1
chr10	76042832	CT	C	0/1
chr10	76533716	G	GGT	1/1
chr10	79521165	A	C	1/1
chr10	79747110	C	G	0/1
chr10	79991560	GT	G	0/1
chr10	79991608	C	A	0/1
chr10	80069256	CG	C	0/1
chr10	80513810	T	TC	0/1
chr10	80513812	A	C	1/1
chr10	80643811	GC	G	0/1
chr10	80788363	C	A	0/1
chr10	80788370	C	A	0/1
chr10	80795365	A	T	1/1
chr10	86955575	C	A	1/1
chr10	89112677	C	T	0/1
chr10	89112688	TTG	T	0/1
chr10	94963066	C	A	1/1
chr10	102471826	CA	C	1/1
chr10	116498466	GA	G	0/1
chr10	126470206	T	C	1/1
chr10	126763926	G	T	0/1
chr10	126770773	C	A	0/1
chr10	126992862	C	A	0/1
chr10	127096915	C	A	0/1
chr10	127583647	GC	G	0/1
chr10	128109216	CT	C	1/1
chr10	128910503	C	G	0/1
chr10	128910507	C	G	0/1
chr10	128910514	C	G	0/1
chr11	3127575	C	A	0/1
chr11	3190683	A	G	1/1
chr11	3190691	A	G	1/1
chr11	3190694	G	C	1/1
chr11	3190975	T	C	1/1
chr11	3190977	C	T	1/1
chr11	3190988	AAACTTAGAGT	A	1/1
chr11	3191053	A	AAAC	1/1
chr11	3191252	G	T	1/1
chr11	3191378	G	A	1/1
chr11	3191755	A	AT	1/1
chr11	3193245	A	G	1/1
chr11	3193291	C	A	1/1
chr11	3193311	G	A	1/1
chr11	3193319	G	A	0/1
chr11	3193341	G	A	0/1
chr11	3194439	T	C	1/1
chr11	3198557	AAAAC	A	1/1
chr11	3198571	CAAAACAA	C	0/1
chr11	3199068	T	C	1/1
chr11	3199090	C	T	1/1
chr11	3199143	ACATGC	A	1/1
chr11	3199200	C	G	0/1
chr11	3873527	CTT	C	0/1
chr11	4387537	C	A	1/1
chr11	4915614	A	T	0/1
chr11	4919463	G	A	1/1
chr11	4964180	AC	A	0/1
chr11	6520732	T	A	0/1
chr11	6520737	T	A	0/1
chr11	6520739	T	A	0/1
chr11	23321372	G	GT	1/1
chr11	23612163	ATG	A	0/1
chr11	43035727	CTG	C	1/1
chr11	43520033	A	G	1/1
chr11	50196036	A	G	1/1
chr11	54716369	G	T	1/1
chr11	58852288	T	C	1/1
chr11	58852290	C	G	1/1
chr11	58852303	T	G	1/1
chr11	58862933	GCA	G	0/1
chr11	58877729	GGTGT	G	0/1
chr11	61533393	GGT	G	1/1
chr11	65083164	G	T	0/1
chr11	65083178	T	G	1/1
chr11	65083182	T	C	1/1
chr11	66900051	A	C	1/1
chr11	66900052	A	C	1/1
chr11	67063573	G	T	0/1
chr11	68760547	GGT	G	0/1
chr11	68947467	G	GGA	1/1
chr11	69435808	T	G	0/1
chr11	69478596	CTTT	C	0/1
chr11	69561615	T	A	0/1
chr11	69617593	GA	G	0/1
chr11	69724217	AT	A	1/1
chr11	70482738	C	A	0/1
chr11	71597770	G	A	1/1
chr11	73067677	CT	C	0/1
chr11	77829068	TTG	T	0/1
chr11	78313094	CT	C	0/1
chr11	78402807	TCA	T	1/1
chr11	79955557	GTC	G	0/1
chr11	80177361	CT	C	0/1
chr11	81875169	C	A	0/1
chr11	82258788	CAA	C	1/1
chr11	82605726	C	A	1/1
chr11	82608911	G	T	0/1
chr11	82623531	A	G	0/1
chr11	85030021	C	A	1/1
chr11	90480671	C	T	1/1
chr11	92961508	CG	C	1/1
chr11	94277026	G	T	0/1
chr11	94641154	C	A	0/1
chr11	96913636	AG	A	0/1
chr11	99566421	A	T	0/1
chr11	100411672	AT	A	0/1
chr11	100441711	A	G	0/1
chr11	101353238	C	CT	0/1
chr11	101599785	A	G	0/1
chr11	102267719	T	TCTC	1/1
chr11	102305383	C	A	0/1
chr11	102775623	CCT	C	0/1
chr11	107077988	CTG	C	0/1
chr11	109109458	CCA	C	1/1
chr11	115350100	TG	T	0/1
chr11	115724279	CT	C	0/1
chr11	116510783	C	T	1/1
chr11	119353264	ATG	A	1/1
chr11	120135035	C	A	0/1
chr11	120783193	GC	G	0/1
chr12	5038858	T	C	1/1
chr12	7990620	G	A	1/1
chr12	11286587	G	T	1/1
chr12	16965712	AGT	A	0/1
chr12	32649956	AT	A	1/1
chr12	37894089	CT	C	0/1
chr12	39561854	G	A	1/1
chr12	51490887	C	A	0/1
chr12	56149829	C	A	1/1
chr12	70428731	G	A	1/1
chr12	71141892	ATT	A	0/1
chr12	74014214	G	A	0/1
chr12	81277177	T	C	0/1
chr12	81685015	AC	A	1/1
chr12	83443185	G	C	1/1
chr12	88422875	TA	T	0/1
chr12	92885965	C	T	1/1
chr12	92886055	C	T	1/1
chr12	92886104	C	T	0/1
chr12	92886105	C	T	0/1
chr12	112893627	G	A	0/1
chr12	112893665	A	G	1/1
chr12	113023459	A	G	1/1
chr12	113896789	GCA	G	0/1
chr12	113896858	T	A	0/1
chr12	116404241	G	T	1/1
chr12	117086059	CT	C	0/1
chr13	5864504	C	T	1/1
chr13	6556954	G	A	0/1
chr13	21647242	C	T	1/1
chr13	23904526	C	A	0/1
chr13	38266916	A	G	1/1
chr13	40983427	C	A	0/1
chr13	41143426	CT	C	0/1
chr13	43155060	G	T	1/1
chr13	49044486	C	A	0/1
chr13	50568398	C	A	0/1
chr13	52706591	A	G	1/1
chr13	54651743	GA	G	1/1
chr13	54815301	T	C	1/1
chr13	55348277	TCA	T	0/1
chr13	59725862	GCA	G	0/1
chr13	61003888	AAC	A	0/1
chr13	65660366	T	C	1/1
chr13	65660444	C	A	0/1
chr13	73742408	G	GCTGATGGTCACTAAACAGGGCTGTCCTGCTGTCCCT	1/1
chr13	74122693	G	T	0/1
chr13	74864699	CAAAAAAA	C	1/1
chr13	93525184	AGT	A	0/1
chr13	100182768	C	CACAGAG	1/1
chr13	105843018	A	G	0/1
chr13	113717391	TA	T	0/1
chr14	3072210	T	C	0/1
chr14	20419753	CG	C	0/1
chr14	25299046	G	A	0/1
chr14	27215885	TA	T	0/1
chr14	27422603	G	A	0/1
chr14	32023780	CT	C	1/1
chr14	32986578	AAG	A	0/1
chr14	47437161	C	A	0/1
chr14	47808797	C	A	1/1
chr14	47861479	G	T	1/1
chr14	51455971	A	C	0/1
chr14	51456382	T	C	0/1
chr14	51456388	T	G	0/1
chr14	51456528	A	G	0/1
chr14	51456533	T	C	0/1
chr14	51457283	A	G	0/1
chr14	51457284	A	T	0/1
chr14	51457396	G	T	0/1
chr14	51457439	A	G	0/1
chr14	51457440	C	T	0/1
chr14	54179824	C	A	0/1
chr14	55576212	T	TA	0/1
chr14	55729017	AT	A	1/1
chr14	56296035	ATG	A	1/1
chr14	56338236	A	G	1/1
chr14	56505462	A	G	0/1
chr14	57151099	A	G	1/1
chr14	58691955	C	T	1/1
chr14	61830224	C	A	1/1
chr14	67489588	C	T	0/1
chr14	67539685	C	A	0/1
chr15	8138747	A	G	1/1
chr15	9614746	G	T	1/1
chr15	12751269	A	G	1/1
chr15	33142952	G	T	1/1
chr15	35576104	A	G	1/1
chr15	52157149	AGT	A	1/1
chr15	54403120	C	A	0/1
chr15	55212450	TA	T	0/1
chr15	58195693	A	G	1/1
chr15	59155138	C	A	1/1
chr15	66513934	C	A	0/1
chr15	71632355	T	C	0/1
chr15	76455625	TG	T	1/1
chr15	78316782	G	T	0/1
chr15	78607948	CGT	C	0/1
chr15	79507589	C	A	1/1
chr15	81022987	T	A	0/1
chr15	81623553	AT	A	0/1
chr15	82202977	G	T	0/1
chr15	83440788	A	T	1/1
chr15	83552254	C	A	1/1
chr15	85648070	TAC	T	0/1
chr15	85651970	AG	A	1/1
chr15	85678039	G	T	0/1
chr15	88930258	T	C	1/1
chr15	88992481	ATT	A	1/1
chr15	88994719	A	G	1/1
chr15	89124126	C	CG	1/1
chr15	96402854	C	A	0/1
chr15	97826863	G	T	1/1
chr15	98728517	C	A	0/1
chr15	100518225	CGT	C	0/1
chr15	101253883	G	A	1/1
chr15	101615232	TA	T	1/1
chr16	5216973	C	CTCT	0/1
chr16	7292307	CT	C	0/1
chr16	8637583	CA	C	0/1
chr16	11162678	G	A	1/1
chr16	11228215	G	GA	0/1
chr16	11230782	TAA	T	0/1
chr16	14447732	CTG	C	0/1
chr16	15735169	CT	C	0/1
chr16	15888888	AC	A	0/1
chr16	17277271	TG	T	0/1
chr16	17836042	CGT	C	0/1
chr16	18210998	AC	A	0/1
chr16	18624223	CGA	C	0/1
chr16	18899492	CT	C	0/1
chr16	22053972	TG	T	0/1
chr16	22580641	AGT	A	0/1
chr16	22934468	T	G	0/1
chr16	22934473	A	C	0/1
chr16	23110740	C	CT	1/1
chr16	23155470	TG	T	0/1
chr16	29275522	CTG	C	0/1
chr16	29415949	ATG	A	0/1
chr16	30354348	CA	C	0/1
chr16	30545247	GCA	G	0/1
chr16	30602825	A	T	0/1
chr16	30602838	A	T	0/1
chr16	30602841	A	T	0/1
chr16	31788235	T	A	1/1
chr16	32332440	G	C	1/1
chr16	32624467	CT	C	0/1
chr16	32751825	T	C	0/1
chr16	32751885	A	C	0/1
chr16	32751911	A	G	0/1
chr16	32751922	A	G	0/1
chr16	32751942	A	T	0/1
chr16	32752359	T	A	0/1
chr16	32752369	T	A	0/1
chr16	32752371	A	T	0/1
chr16	32752379	C	T	0/1
chr16	32752384	C	G	0/1
chr16	32752385	T	A	0/1
chr16	32752398	C	A	0/1
chr16	32752420	C	A	0/1
chr16	32752441	A	G	0/1
chr16	32752446	A	G	0/1
chr16	32752449	C	T	0/1
chr16	32752456	T	C	0/1
chr16	32752462	T	A	0/1
chr16	32752466	G	A	0/1
chr16	32752501	C	T	0/1
chr16	32752533	A	G	0/1
chr16	32752544	C	A	0/1
chr16	32752545	T	A	0/1
chr16	32752547	A	T	0/1
chr16	32754010	T	A	0/1
chr16	32754017	A	T	0/1
chr16	32754023	C	A	0/1
chr16	32754032	T	A	0/1
chr16	32754034	C	A	0/1
chr16	32754038	A	G	0/1
chr16	32754045	C	A	0/1
chr16	32754066	A	G	0/1
chr16	32754071	A	G	0/1
chr16	32754087	G	A	0/1
chr16	32754091	G	A	0/1
chr16	32754393	G	T	0/1
chr16	32754394	G	A	0/1
chr16	32754425	A	T	0/1
chr16	32754426	T	C	0/1
chr16	32754427	G	C	0/1
chr16	32754529	C	A	0/1
chr16	32754535	C	T	0/1
chr16	32754541	A	T	0/1
chr16	32754546	T	C	0/1
chr16	32754577	T	A	0/1
chr16	32754580	T	A	0/1
chr16	32754599	T	G	0/1
chr16	32754619	C	T	0/1
chr16	32754625	T	A	0/1
chr16	32755676	C	G	1/1
chr16	32755677	T	A	1/1
chr16	32755684	T	A	1/1
chr16	32755690	C	A	1/1
chr16	32755699	T	A	1/1
chr16	32755703	C	G	1/1
chr16	32755705	G	A	1/1
chr16	32755717	G	C	1/1
chr16	32755843	T	G	0/1
chr16	32755857	G	C	0/1
chr16	32755861	C	A	0/1
chr16	32755886	A	G	0/1
chr16	32755889	A	G	0/1
chr16	32755892	T	A	0/1
chr16	32755909	C	T	0/1
chr16	32755919	C	A	0/1
chr16	32765973	CCA	C	0/1
chr16	33721267	A	AGT	1/1
chr16	35453560	G	GA	0/1
chr16	35456245	CTG	C	0/1
chr16	36009426	AAT	A	0/1
chr16	36161898	TC	T	0/1
chr16	38194048	TAC	T	0/1
chr16	38217159	CT	C	0/1
chr16	44475418	C	A	0/1
chr16	44790253	A	ATATG	1/1
chr16	45162539	CT	C	0/1
chr16	48479979	AT	A	0/1
chr16	49009281	AGT	A	0/1
chr16	49913569	GT	G	0/1
chr16	49913782	C	T	0/1
chr16	52297046	GA	G	0/1
chr16	55818960	GA	G	0/1
chr16	55860394	TA	T	0/1
chr16	56594654	CT	C	0/1
chr16	57316373	C	A	0/1
chr16	58503264	AT	A	0/1
chr16	59459019	C	A	0/1
chr16	59655542	C	A	0/1
chr16	66771814	G	T	1/1
chr16	72972753	CT	C	0/1
chr16	93774233	C	A	0/1
chr16	96745257	G	T	0/1
chr17	5975805	G	A	1/1
chr17	6451815	G	A	0/1
chr17	8385101	CT	C	1/1
chr17	13710260	A	G	0/1
chr17	15631394	G	T	1/1
chr17	22284340	G	T	0/1
chr17	22740073	C	CA	0/1
chr17	23433825	A	T	0/1
chr17	23433844	C	T	0/1
chr17	23433860	A	AT	0/1
chr17	23433861	G	GGTGTAAGTAT	0/1
chr17	23483015	CT	C	0/1
chr17	23534761	C	A	1/1
chr17	23534766	A	G	1/1
chr17	23534769	G	A	1/1
chr17	23802759	A	G	1/1
chr17	23853380	A	G	1/1
chr17	24994489	GA	G	0/1
chr17	25260041	CA	C	1/1
chr17	25924759	C	T	0/1
chr17	29313159	T	C	0/1
chr17	31133085	G	T	0/1
chr17	32529732	G	GCACACACA	1/1
chr17	34097019	TA	T	1/1
chr17	34199508	ATGGGGGGTGAGGGGTGGGT	A	0/1
chr17	34446791	CG	C	0/1
chr17	34582935	A	T	0/1
chr17	34582938	A	T	0/1
chr17	34754577	C	T	0/1
chr17	34951291	TA	T	0/1
chr17	35055453	ATTTT	A	0/1
chr17	35182878	C	T	1/1
chr17	35253368	ATG	A	0/1
chr17	35403376	T	G	0/1
chr17	35403455	A	G	0/1
chr17	35403487	T	C	0/1
chr17	35403492	G	A	0/1
chr17	35403500	ATGT	A	0/1
chr17	35517479	T	C	1/1
chr17	35803852	A	ATGG	0/1
chr17	35825634	TG	T	0/1
chr17	35987337	G	T	0/1
chr17	37700513	T	TAC	1/1
chr17	43444514	C	A	1/1
chr17	43628705	A	C	0/1
chr17	46536059	T	TA	1/1
chr17	47122899	C	T	1/1
chr17	47867081	T	C	1/1
chr17	53654862	GAC	G	1/1
chr17	56140020	G	T	1/1
chr17	56561556	C	A	1/1
chr17	57132359	GCA	G	1/1
chr17	57244925	TAC	T	0/1
chr17	59114093	C	A	1/1
chr17	71110600	TAC	T	0/1
chr17	73546046	CT	C	0/1
chr17	73664698	T	A	1/1
chr17	80694955	T	C	0/1
chr17	88408552	GCA	G	1/1
chr18	10092223	T	TAGAGAAATACTGCTCAGCTTCAAGTTGATCTTGTAACTCCCG	0/1
chr18	11055018	C	T	0/1
chr18	36138336	A	G	1/1
chr18	37516363	CA	C	0/1
chr18	37596522	C	A	1/1
chr18	43741815	A	C	0/1
chr18	54108326	T	C	1/1
chr18	60848927	T	A	0/1
chr18	60851668	C	A	0/1
chr18	61238510	A	AT	1/1
chr18	74888608	CT	C	0/1
chr18	80860022	A	G	1/1
chr18	83126669	T	C	1/1
chr19	4126040	GC	G	1/1
chr19	4452222	T	A	0/1
chr19	4452229	T	A	0/1
chr19	4452232	G	C	0/1
chr19	4452238	A	C	0/1
chr19	4905936	TCA	T	0/1
chr19	5051944	A	AC	0/1
chr19	5390737	GA	G	0/1
chr19	5485490	T	G	0/1
chr19	5485491	T	G	0/1
chr19	5485493	T	G	0/1
chr19	5748754	CG	C	0/1
chr19	5756876	G	T	0/1
chr19	5760482	CA	C	0/1
chr19	6335464	G	T	0/1
chr19	6911915	C	A	0/1
chr19	7000750	A	G	0/1
chr19	7001692	T	C	0/1
chr19	7040298	T	C	0/1
chr19	7071026	G	T	1/1
chr19	7171271	G	C	1/1
chr19	10874855	G	T	1/1
chr19	10916159	CAA	C	0/1
chr19	12537335	AC	A	1/1
chr19	13708349	G	T	0/1
chr19	18876705	TTC	T	0/1
chr19	30145841	C	A	0/1
chr19	32588705	G	A	1/1
chr19	41117360	CA	C	0/1
chr19	41633183	T	TCATC	1/1
chr19	44601512	C	A	0/1
chr19	56923434	T	A	0/1
chr19	58341515	T	G	1/1
chr19	58341524	C	T	1/1
chr19	58341533	T	G	1/1
chr19	59374488	C	A	1/1
chr2	3353723	A	G	1/1
chr2	13230290	A	G	1/1
chr2	14140831	C	CTG	1/1
chr2	16560186	G	C	0/1
chr2	25210129	G	A	1/1
chr2	25261845	A	G	1/1
chr2	28306783	A	T	0/1
chr2	28534510	G	A	1/1
chr2	29938440	CA	C	0/1
chr2	29944233	TAC	T	0/1
chr2	30328626	A	C	1/1
chr2	31040318	TCA	T	0/1
chr2	31526365	TGAGA	T	1/1
chr2	32103048	T	C	1/1
chr2	32183574	G	T	0/1
chr2	32600272	C	A	0/1
chr2	32616150	CTTT	C	1/1
chr2	32909730	GGT	G	0/1
chr2	34562259	A	T	1/1
chr2	35912552	C	T	1/1
chr2	37420258	G	T	1/1
chr2	38856795	G	GT	0/1
chr2	52060214	G	A	1/1
chr2	71087464	G	GCAGACATGGAGT	0/1
chr2	71087470	A	AC	0/1
chr2	71096180	T	C	1/1
chr2	74521983	CA	C	0/1
chr2	76569658	C	A	1/1
chr2	76883799	GCA	G	0/1
chr2	76946565	TA	T	0/1
chr2	80410366	T	C	1/1
chr2	91043079	T	TG	0/1
chr2	91311427	C	A	1/1
chr2	93676097	G	A	1/1
chr2	102672667	A	ATG	1/1
chr2	106241211	T	C	1/1
chr2	111054707	GA	G	0/1
chr2	118687770	T	A	0/1
chr2	118687839	T	G	1/1
chr2	118702688	C	A	0/1
chr2	118860983	C	A	1/1
chr2	120460067	A	G	0/1
chr2	121129278	G	T	0/1
chr2	125012501	A	G	1/1
chr2	125833044	T	C	1/1
chr2	126580706	G	T	0/1
chr2	127257394	G	T	0/1
chr2	128418093	C	A	1/1
chr2	129928255	CCTCT	C	0/1
chr2	130358894	TC	T	0/1
chr2	131371739	A	G	0/1
chr2	132078766	G	T	0/1
chr2	144369635	C	A	1/1
chr2	145827671	A	G	0/1
chr2	146247483	A	G	1/1
chr2	151297593	C	G	1/1
chr2	152739190	G	T	1/1
chr2	154137499	ACC	A	0/1
chr2	154196422	T	G	1/1
chr2	154196425	A	C	1/1
chr2	154196435	A	C	1/1
chr2	154196441	A	C	1/1
chr2	154381308	A	G	0/1
chr2	155871917	G	C	1/1
chr2	156320641	G	T	0/1
chr2	157123139	GCA	G	0/1
chr2	165108366	CT	C	1/1
chr2	168088642	G	T	0/1
chr2	168507480	GGT	G	0/1
chr2	178115628	C	A	1/1
chr2	179790523	A	G	1/1
chr2	179884851	G	T	0/1
chr2	180822296	G	T	1/1
chr2	181113455	C	T	0/1
chr3	8666003	A	C	0/1
chr3	15332139	A	G	0/1
chr3	15332145	C	T	0/1
chr3	15411171	G	A	0/1
chr3	15411198	A	T	0/1
chr3	15411378	C	T	0/1
chr3	15411385	C	T	0/1
chr3	15411410	C	T	0/1
chr3	15411499	T	C	0/1
chr3	15411517	G	A	0/1
chr3	15416972	T	G	0/1
chr3	15416977	T	C	0/1
chr3	15416986	G	T	0/1
chr3	15417001	T	C	0/1
chr3	15417016	G	A	0/1
chr3	15417020	G	A	0/1
chr3	15417060	T	A	0/1
chr3	15417069	A	G	0/1
chr3	15417076	C	T	0/1
chr3	15417100	G	T	0/1
chr3	15417117	T	C	0/1
chr3	15417242	C	T	0/1
chr3	15542137	C	T	0/1
chr3	15542145	T	A	0/1
chr3	15542152	C	A	0/1
chr3	15542165	T	C	0/1
chr3	15542213	T	C	0/1
chr3	15542282	A	C	0/1
chr3	15542322	A	T	0/1
chr3	15548731	T	C	0/1
chr3	15548740	G	T	0/1
chr3	15548774	G	A	0/1
chr3	15548789	A	G	0/1
chr3	15548790	C	G	0/1
chr3	15548792	G	A	0/1
chr3	15548814	T	A	0/1
chr3	15548830	C	T	0/1
chr3	15548854	G	T	0/1
chr3	15548939	T	C	0/1
chr3	15848049	G	A	0/1
chr3	30709341	C	A	1/1
chr3	32419529	T	A	0/1
chr3	32753564	TAC	T	1/1
chr3	51252294	CT	C	0/1
chr3	53541279	C	CGT	0/1
chr3	55796243	G	T	1/1
chr3	57455408	GT	G	1/1
chr3	59131725	C	A	0/1
chr3	59839919	CA	C	0/1
chr3	82669289	A	C	1/1
chr3	82669293	A	C	1/1
chr3	82669297	A	C	1/1
chr3	85477284	GCA	G	1/1
chr3	89232220	T	C	0/1
chr3	89249449	A	C	0/1
chr3	90207509	GT	G	0/1
chr3	94501279	GA	G	0/1
chr3	95292454	AG	A	0/1
chr3	95685165	TC	T	1/1
chr3	95737980	C	G	1/1
chr3	95737983	G	T	1/1
chr3	96854557	A	G	1/1
chr3	97376631	C	T	1/1
chr3	97557056	C	T	1/1
chr3	100847460	TA	T	1/1
chr3	101390741	C	T	0/1
chr3	106307546	C	T	1/1
chr3	106571725	CGT	C	0/1
chr3	127291027	A	G	0/1
chr3	130951472	T	A	0/1
chr3	138110838	TG	T	1/1
chr3	142502309	C	A	1/1
chr3	146418693	G	T	0/1
chr4	3675774	A	G	1/1
chr4	11292256	T	A	0/1
chr4	11744099	C	T	1/1
chr4	14902320	GAAAA	G	0/1
chr4	19507646	AAC	A	1/1
chr4	33136932	G	A	0/1
chr4	34753618	G	A	1/1
chr4	42970365	C	A	0/1
chr4	43427939	C	G	0/1
chr4	43427942	A	C	0/1
chr4	43427948	A	C	0/1
chr4	43427953	A	C	0/1
chr4	43510011	C	A	0/1
chr4	43579249	G	GA	0/1
chr4	43580026	TAG	T	0/1
chr4	43672555	G	T	0/1
chr4	43783801	G	A	1/1
chr4	47396604	CGT	C	0/1
chr4	59362682	C	T	1/1
chr4	62175091	G	T	1/1
chr4	94352336	A	G	1/1
chr4	100866399	C	T	1/1
chr4	106117463	ATG	A	1/1
chr4	108364339	C	A	1/1
chr4	109034268	T	C	1/1
chr4	115830826	T	A	0/1
chr4	116382393	G	GT	1/1
chr4	117162834	T	A	0/1
chr4	117162835	T	A	0/1
chr4	118589814	G	C	0/1
chr4	120215263	G	T	0/1
chr4	124721554	CA	C	0/1
chr4	126592888	C	A	0/1
chr4	128281486	G	A	0/1
chr4	128281494	A	G	0/1
chr4	133089325	C	T	1/1
chr4	134305955	T	C	0/1
chr4	134900611	T	TAC	1/1
chr4	135261487	C	T	1/1
chr4	137299525	CT	C	0/1
chr4	137299554	CA	C	0/1
chr4	140297408	G	T	0/1
chr4	140383996	T	G	1/1
chr4	140384004	A	G	1/1
chr4	140384096	T	C	0/1
chr4	140571190	A	AAC	1/1
chr4	140571200	T	C	1/1
chr4	141021527	T	C	0/1
chr4	141021531	C	A	0/1
chr4	141021546	C	A	0/1
chr4	141035099	T	G	0/1
chr4	141240002	C	A	1/1
chr4	145540594	G	C	1/1
chr4	145540601	G	A	1/1
chr4	147131851	T	TAAGC	1/1
chr4	147240382	T	A	0/1
chr4	147240420	T	G	0/1
chr4	147257032	A	G	0/1
chr4	147257804	C	T	0/1
chr4	147268734	C	A	0/1
chr4	147268751	C	G	0/1
chr4	147268780	T	G	0/1
chr4	147272596	G	A	1/1
chr4	147287411	T	G	1/1
chr4	147295480	G	A	1/1
chr4	147303747	C	T	1/1
chr4	147303756	T	A	1/1
chr4	147305718	C	A	0/1
chr4	147305771	T	G	0/1
chr4	147305824	A	G	1/1
chr4	147305837	A	G	1/1
chr4	147305859	C	G	1/1
chr4	147315907	C	G	0/1
chr4	147382855	C	T	0/1
chr4	147383032	T	G	1/1
chr4	147383033	T	A	1/1
chr4	147383114	G	A	0/1
chr4	147388067	G	C	1/1
chr4	147397482	G	A	1/1
chr4	147400668	T	C	0/1
chr4	147400692	C	A	0/1
chr4	147400707	T	A	0/1
chr4	147402662	C	A	0/1
chr4	147417473	CT	C	0/1
chr4	147417529	C	T	1/1
chr4	147417600	T	C	1/1
chr4	147417601	G	A	1/1
chr4	147417610	T	C	1/1
chr4	147417614	C	T	0/1
chr4	147418526	T	C	0/1
chr4	147422160	A	G	1/1
chr4	147422199	T	G	0/1
chr4	147422203	A	G	0/1
chr4	147422253	A	G	0/1
chr4	147422290	C	T	1/1
chr4	147422309	T	A	1/1
chr4	147422332	A	G	1/1
chr4	147422373	T	C	0/1
chr4	147425480	C	A	1/1
chr4	147425541	G	GAA	0/1
chr4	147425661	G	T	0/1
chr4	147425691	T	C	0/1
chr4	147425769	T	G	0/1
chr4	147425929	C	A	0/1
chr4	147425976	C	T	0/1
chr4	147426031	C	T	1/1
chr4	147426322	A	T	1/1
chr4	147426337	G	A	1/1
chr4	147426399	A	T	0/1
chr4	147426608	T	C	1/1
chr4	147426673	T	A	0/1
chr4	147426694	C	A	0/1
chr4	147426774	C	T	0/1
chr4	147427653	C	T	0/1
chr4	147427745	T	C	1/1
chr4	147427778	C	T	0/1
chr4	147429074	TG	T	0/1
chr4	147456363	G	GTGTATGTA	1/1
chr4	147456387	A	G	1/1
chr4	147458011	A	T	0/1
chr4	147514852	G	T	1/1
chr4	147514869	T	A	1/1
chr4	147514915	G	A	1/1
chr4	147518846	C	A	0/1
chr4	147519172	C	CT	0/1
chr4	147519281	A	T	0/1
chr4	147520452	G	A	0/1
chr4	147520604	T	G	0/1
chr4	147520605	T	C	0/1
chr4	147520609	C	T	0/1
chr4	147520614	A	T	0/1
chr4	147521040	G	T	0/1
chr4	147521054	C	G	0/1
chr4	147523445	A	G	1/1
chr4	147527592	A	AT	0/1
chr4	147527634	G	A	0/1
chr4	147527639	G	A	0/1
chr4	147527643	A	G	0/1
chr4	147527673	G	T	0/1
chr4	147527706	G	A	0/1
chr4	147527744	G	A	0/1
chr4	147527745	C	CA	0/1
chr4	147527748	C	T	0/1
chr4	147527767	T	C	0/1
chr4	147527776	C	T	0/1
chr4	147527784	G	A	0/1
chr4	147612574	T	TA	1/1
chr4	147612600	A	G	1/1
chr4	147615365	T	C	0/1
chr4	147615437	G	A	0/1
chr4	147615467	C	A	0/1
chr4	147615533	T	C	0/1
chr4	147617514	T	TAA	1/1
chr4	147618188	C	T	0/1
chr4	147618203	G	A	0/1
chr4	147618228	C	T	0/1
chr4	147618277	T	A	0/1
chr4	147618331	G	A	0/1
chr4	147618386	A	T	0/1
chr4	148033323	T	C	1/1
chr4	149130268	A	G	0/1
chr4	149514093	C	A	1/1
chr4	149613573	A	G	0/1
chr4	149613577	G	C	0/1
chr4	149613601	A	T	1/1
chr4	149613676	T	A	1/1
chr4	154761974	G	T	0/1
chr5	3000218	A	G	0/1
chr5	3000771	T	C	0/1
chr5	3000775	C	T	0/1
chr5	3673201	AT	A	0/1
chr5	13570208	A	G	1/1
chr5	14910420	T	A	0/1
chr5	14910585	C	T	0/1
chr5	14910619	G	T	0/1
chr5	14910620	A	G	0/1
chr5	14910639	A	T	0/1
chr5	14910640	G	A	0/1
chr5	14911322	C	A	0/1
chr5	14911353	G	T	0/1
chr5	14911356	T	G	0/1
chr5	14912160	G	T	0/1
chr5	14913508	G	A	0/1
chr5	14913539	C	G	0/1
chr5	14914641	C	G	0/1
chr5	14914670	C	T	0/1
chr5	14914768	T	G	0/1
chr5	14914799	A	T	0/1
chr5	14934932	G	T	0/1
chr5	14934935	T	G	0/1
chr5	14935730	G	A	0/1
chr5	14974476	T	A	0/1
chr5	14974518	C	T	0/1
chr5	14975513	G	T	0/1
chr5	14975588	T	G	0/1
chr5	14976199	T	C	0/1
chr5	14977540	T	C	0/1
chr5	14977588	G	A	0/1
chr5	14978755	C	A	0/1
chr5	14978790	T	C	0/1
chr5	15029267	C	G	0/1
chr5	15029471	C	G	0/1
chr5	15032750	C	G	0/1
chr5	15032762	T	C	0/1
chr5	15032879	A	C	0/1
chr5	15032910	A	C	0/1
chr5	15032961	C	G	0/1
chr5	21586457	AC	A	1/1
chr5	24920678	G	A	1/1
chr5	27709400	T	A	0/1
chr5	31081318	GC	G	1/1
chr5	31176046	G	T	1/1
chr5	31195565	CTTT	C	1/1
chr5	31356430	TG	T	0/1
chr5	35169937	A	G	1/1
chr5	36966747	TAC	T	0/1
chr5	53187231	C	A	0/1
chr5	74932828	C	A	0/1
chr5	77032369	G	T	0/1
chr5	77059683	T	A	0/1
chr5	77419297	A	G	1/1
chr5	77424808	T	C	0/1
chr5	77424819	C	T	0/1
chr5	77424850	T	TACA	1/1
chr5	77424852	C	A	1/1
chr5	77424882	T	C	0/1
chr5	77424911	AT	A	0/1
chr5	77424936	C	T	0/1
chr5	77424949	G	A	0/1
chr5	77424960	C	T	0/1
chr5	77424973	A	C	0/1
chr5	77424983	C	T	1/1
chr5	77427211	G	GGGA	0/1
chr5	77427269	A	C	0/1
chr5	77427273	T	C	0/1
chr5	97178588	T	G	1/1
chr5	98904740	G	T	1/1
chr5	102386369	T	C	1/1
chr5	104437631	CT	C	0/1
chr5	104514886	T	G	1/1
chr5	110735861	C	A	0/1
chr5	113786637	G	A	0/1
chr5	114562946	A	G	1/1
chr5	115083236	C	A	0/1
chr5	121191158	C	A	0/1
chr5	121641181	A	T	1/1
chr5	121748148	GT	G	1/1
chr5	121778157	CT	C	0/1
chr5	121814722	TA	T	1/1
chr5	124451027	GGT	G	1/1
chr5	124577224	CT	C	0/1
chr5	124583147	CT	C	1/1
chr5	126103561	A	G	1/1
chr5	129107744	C	A	1/1
chr5	129528453	C	A	1/1
chr5	130296480	C	A	0/1
chr5	134684749	A	G	1/1
chr5	134684766	T	C	1/1
chr5	136039357	CT	C	0/1
chr5	136727328	CCATACACACACA	C	1/1
chr5	139653932	G	T	0/1
chr5	140238762	C	A	0/1
chr5	142634660	AG	A	1/1
chr5	143135584	TA	T	1/1
chr5	145564140	AT	A	0/1
chr5	145566600	GTC	G	0/1
chr5	145600264	T	G	0/1
chr5	145641447	T	A	0/1
chr5	145641449	C	T	0/1
chr5	145641453	G	A	0/1
chr5	145641488	C	T	0/1
chr5	145641492	G	A	0/1
chr5	145641511	G	C	0/1
chr5	145641523	C	T	0/1
chr5	145643358	C	T	0/1
chr5	145643515	G	A	0/1
chr5	145765939	C	T	1/1
chr5	145766050	A	T	0/1
chr5	145766055	G	A	0/1
chr5	145766113	C	T	0/1
chr5	145803865	T	C	0/1
chr5	145803884	A	G	0/1
chr5	145803886	A	T	0/1
chr5	145806104	T	G	0/1
chr6	28380241	A	G	1/1
chr6	37877529	C	T	1/1
chr6	47748552	C	A	0/1
chr6	48569594	GAC	G	0/1
chr6	53770249	TA	T	1/1
chr6	61520692	G	T	0/1
chr6	65064293	G	A	1/1
chr6	67674870	T	C	0/1
chr6	70840032	C	A	0/1
chr6	71151650	C	A	1/1
chr6	71844779	CTG	C	0/1
chr6	83029712	G	A	0/1
chr6	83037770	TG	T	0/1
chr6	83149841	A	G	0/1
chr6	83352719	C	A	0/1
chr6	84129686	CGTGT	C	0/1
chr6	86374957	G	T	0/1
chr6	86970706	G	A	1/1
chr6	88446480	C	A	0/1
chr6	88792973	CA	C	1/1
chr6	88860328	C	A	0/1
chr6	89095280	G	T	1/1
chr6	91215795	G	A	1/1
chr6	91448129	G	A	1/1
chr6	97879813	T	C	1/1
chr6	113365543	T	C	1/1
chr6	118473584	CG	C	0/1
chr6	124381992	C	A	1/1
chr6	124697925	ATC	A	0/1
chr6	125123113	ATG	A	0/1
chr6	125595923	C	A	1/1
chr6	125615176	G	GA	1/1
chr6	125963700	T	G	0/1
chr6	126794786	T	TC	1/1
chr6	126894887	G	GC	1/1
chr6	127080346	C	A	0/1
chr6	128323969	A	C	0/1
chr6	128528739	T	C	1/1
chr6	132661342	G	T	0/1
chr6	136565796	A	G	1/1
chr6	136565818	C	T	1/1
chr7	3222537	T	C	1/1
chr7	5077370	T	C	1/1
chr7	7069321	C	A	1/1
chr7	7278230	A	G	0/1
chr7	7278231	C	G	0/1
chr7	7278235	CG	C	0/1
chr7	7278238	G	T	0/1
chr7	7278239	T	C	0/1
chr7	7278274	G	A	0/1
chr7	7278285	G	A	0/1
chr7	13170045	G	A	1/1
chr7	13301131	ACT	A	0/1
chr7	16705804	C	T	0/1
chr7	19402194	T	C	1/1
chr7	19732454	C	A	1/1
chr7	19764902	C	CT	0/1
chr7	19766560	CCA	C	0/1
chr7	20080603	A	G	1/1
chr7	24105708	T	C	0/1
chr7	24105828	C	T	0/1
chr7	24106110	C	A	0/1
chr7	26471022	C	A	0/1
chr7	27149904	G	A	1/1
chr7	28947732	G	A	1/1
chr7	29326265	CT	C	1/1
chr7	29864845	TCCCTAATCG	T	1/1
chr7	29864860	C	T	0/1
chr7	29864861	A	T	0/1
chr7	30739370	A	C	0/1
chr7	31235382	G	T	1/1
chr7	34523604	C	A	1/1
chr7	51081499	TA	T	1/1
chr7	51507082	T	C	1/1
chr7	52238884	G	T	1/1
chr7	53464349	A	G	1/1
chr7	53536446	GC	G	1/1
chr7	53553585	G	A	1/1
chr7	57033918	T	A	1/1
chr7	75893813	C	A	1/1
chr7	92370083	T	C	1/1
chr7	109247990	G	GT	0/1
chr7	111056082	CCCTCTCCTCTCCTCTCCTCT	C	1/1
chr7	112029696	C	A	1/1
chr7	115175578	CA	C	1/1
chr7	116164567	C	A	0/1
chr7	117070549	T	A	1/1
chr7	123301795	T	A	1/1
chr7	123301800	T	C	1/1
chr7	127812057	T	C	1/1
chr7	127925812	T	C	0/1
chr7	127927655	C	A	0/1
chr7	128191403	C	A	0/1
chr7	128810340	G	A	0/1
chr7	133248417	G	A	1/1
chr7	133738426	CT	C	0/1
chr7	134488676	C	CT	1/1
chr7	134852086	A	G	1/1
chr7	138028855	A	G	1/1
chr7	138125758	G	T	0/1
chr7	142720000	G	T	1/1
chr8	4245878	AC	A	0/1
chr8	9876597	TAC	T	0/1
chr8	11530465	C	T	1/1
chr8	12429967	CG	C	1/1
chr8	13003549	A	C	1/1
chr8	13339642	CT	C	0/1
chr8	14822634	C	A	0/1
chr8	14947144	TC	T	0/1
chr8	26162833	C	T	0/1
chr8	26162844	AG	A	0/1
chr8	26162875	AAC	A	0/1
chr8	26162894	TA	T	0/1
chr8	26162912	T	A	0/1
chr8	26162913	T	A	0/1
chr8	35187309	G	T	1/1
chr8	41626025	C	T	1/1
chr8	41626036	T	G	1/1
chr8	46433982	C	A	1/1
chr8	67237004	C	CGGGGCCTTAGCATTTGTTCA	0/1
chr8	70484486	ACC	A	0/1
chr8	75277431	G	T	1/1
chr8	81030505	A	T	1/1
chr8	85690103	TA	T	0/1
chr8	86512155	TAC	T	0/1
chr8	87615179	G	T	0/1
chr8	89084343	A	C	1/1
chr8	97078535	A	T	1/1
chr8	97390480	G	GCTTT	1/1
chr8	97619879	ATGTG	A	1/1
chr8	106664755	G	A	1/1
chr8	107037071	CT	C	0/1
chr8	108502963	C	CG	1/1
chr8	109916076	G	T	0/1
chr8	121926462	C	A	1/1
chr8	121994826	T	C	0/1
chr8	124529577	C	A	0/1
chr8	125880754	A	G	1/1
chr8	126479710	C	A	1/1
chr8	127365290	TTC	T	1/1
chr8	128196257	C	A	0/1
chr9	3342997	CT	C	0/1
chr9	7465083	T	TG	1/1
chr9	14886411	TC	T	0/1
chr9	20823368	C	T	1/1
chr9	21285005	CAA	C	1/1
chr9	21542272	CCA	C	0/1
chr9	21732198	TCA	T	0/1
chr9	22234909	AAC	A	0/1
chr9	22248569	C	A	1/1
chr9	38185670	A	G	1/1
chr9	38783923	GA	G	1/1
chr9	41793676	A	C	1/1
chr9	42809622	C	A	1/1
chr9	44316884	T	A	0/1
chr9	48877654	A	C	1/1
chr9	56733131	T	C	0/1
chr9	60535014	A	G	1/1
chr9	62993173	AGT	A	1/1
chr9	71723777	T	C	0/1
chr9	78326958	G	T	0/1
chr9	80093480	G	GTC	1/1
chr9	97370160	G	T	0/1
chr9	104229218	C	T	0/1
chr9	105574930	GTTTTTTTTTT	G	1/1
chr9	106455955	C	T	0/1
chr9	106897190	A	T	0/1
chr9	107518707	T	A	0/1
chr9	107518708	C	T	0/1
chr9	107518734	TCC	T	1/1
chr9	107518740	T	C	1/1
chr9	107995063	C	A	1/1
chr9	108293285	G	T	0/1
chr9	108716593	A	G	0/1
chr9	110288061	T	A	0/1
chr9	110506664	A	C	0/1
chr9	110738526	TA	T	0/1
chr9	119037644	CT	C	0/1
chr9	119051827	C	T	0/1
chr9	119570520	ATGTG	A	1/1
chr9	119924341	G	GCT	1/1
chr9	121687970	G	T	1/1
chr9	123456157	C	CTCTCTCTCTCTG	0/1
chr9	123461878	G	C	0/1
chr9	123461940	T	G	1/1
chr9	123518299	CTTT	C	0/1
chrX	17458002	A	G	1/1
chrX	57388651	CA	C	0/1
chrX	75698008	G	T	1/1
chrX	75698025	C	T	1/1
chrX	75698428	T	C	1/1
chrX	75698450	T	C	1/1
chrX	75698451	G	C	1/1
chrX	75698459	C	T	1/1
chrX	75698466	T	C	1/1
chrX	81000682	A	G	1/1
chrX	95891370	T	C	1/1
chrX	98460773	G	A	1/1
chrX	101678689	C	CT	0/1
chrX	156923640	A	G	1/1

## Sheet: Sheet3
Unique variants FVB/N against C57BL/6 SNPs by whole exome sequencing
Chromosome	Posotion	REF	ALT	Genotype		1/1 indicates homozygosity
chr1	5133848	C	T	1/1		0/1 or 1/0 indicates heterzygosity
chr1	6230126	CTTTAT	C	1/1		Unique FVB/N represent to the FVB/N variant, excluding the variant shared with the C57BL/6.
chr1	6230165	T	C	1/1
chr1	6230166	G	A	1/1
chr1	6230196	C	G	1/1
chr1	6230357	G	A	1/1
chr1	6230440	T	G	1/1
chr1	6234168	A	G	1/1
chr1	6238125	C	CTACTTTATT	1/1
chr1	6238145	G	T	1/1
chr1	6238183	G	C	1/1
chr1	6239665	G	A	1/1
chr1	6239753	C	G	1/1
chr1	6239786	G	A	1/1
chr1	6239875	A	G	1/1
chr1	6239909	G	C	1/1
chr1	6239916	A	G	1/1
chr1	6240097	C	T	1/1
chr1	6240127	A	T	1/1
chr1	6255642	T	C	1/1
chr1	6262764	A	G	1/1
chr1	6264379	C	G	1/1
chr1	6264382	G	A	1/1
chr1	6835736	G	T	0/1
chr1	8438053	T	C	1/1
chr1	9714623	CTTTT	C	1/1
chr1	9714655	G	C	1/1
chr1	9736643	C	T	1/1
chr1	9736775	T	C	1/1
chr1	9881506	G	A	1/1
chr1	9888794	C	T	1/1
chr1	9888860	AT	A	1/1
chr1	9888984	G	T	0/1
chr1	9901893	GAA	G	1/1
chr1	9901959	A	C	1/1
chr1	9901974	G	A	1/1
chr1	9901985	G	A	1/1
chr1	9902023	C	T	1/1
chr1	9902055	A	T	1/1
chr1	9902057	A	T	1/1
chr1	9902060	C	T	1/1
chr1	9902075	G	A	1/1
chr1	9902076	T	TCTC	1/1
chr1	9902103	G	A	1/1
chr1	9902112	C	T	1/1
chr1	9902165	C	T	1/1
chr1	9902168	TGCAGAAATGA	T	1/1
chr1	9902180	A	AAG	1/1
chr1	9902208	A	G	1/1
chr1	9902211	T	A	1/1
chr1	9902213	C	CTA	1/1
chr1	9902216	TAA	T	1/1
chr1	9902224	C	G	1/1
chr1	9902270	G	T	1/1
chr1	9990226	AAGTC	A	1/1
chr1	10037549	T	A	1/1
chr1	10037582	A	T	1/1
chr1	10709768	A	G	1/1
chr1	10709825	A	G	1/1
chr1	11055859	C	T	1/1
chr1	11113887	A	G	1/1
chr1	11132716	G	A	1/1
chr1	11132758	A	G	1/1
chr1	11160659	A	G	1/1
chr1	12807596	T	C	1/1
chr1	12812042	TAGAGACAGACTGAGACAGACAGAGACAA	T	1/1
chr1	12830546	G	T	1/1
chr1	12830558	T	C	1/1
chr1	12830566	G	C	1/1
chr1	12830569	A	C	1/1
chr1	12830573	C	T	1/1
chr1	12848922	G	T	1/1
chr1	13146613	TG	T	1/1
chr1	13152332	C	A	1/1
chr1	13164135	C	T	1/1
chr1	13167157	A	G	1/1
chr1	13167177	C	A	1/1
chr1	13167225	AG	A	1/1
chr1	13559593	CAG	C	1/1
chr1	13561973	GAAAA	G	1/1
chr1	13561989	A	C	1/1
chr1	13650432	AAG	A	1/1
chr1	13650447	T	C	1/1
chr1	13650490	T	TG	1/1
chr1	14293018	C	T	1/1
chr1	15805971	C	G	1/1
chr1	16667322	T	G	1/1
chr1	16667332	C	T	1/1
chr1	16667454	G	A	1/1
chr1	19224361	C	A	1/1
chr1	20048773	T	G	1/1
chr1	20199300	G	T	1/1
chr1	20381605	T	C	1/1
chr1	20381619	G	A	1/1
chr1	20440481	G	A	1/1
chr1	20440489	A	G	1/1
chr1	20512847	A	C	1/1
chr1	20523967	C	T	1/1
chr1	20537401	T	A	1/1
chr1	20540927	C	T	1/1
chr1	20540931	T	C	1/1
chr1	20540942	C	T	1/1
chr1	20540954	A	C	1/1
chr1	20540994	C	A	1/1
chr1	20548714	A	G	1/1
chr1	20549601	A	G	1/1
chr1	20549644	T	G	1/1
chr1	20553903	A	G	1/1
chr1	20553954	A	C	1/1
chr1	20559877	G	A	1/1
chr1	20559887	T	G	1/1
chr1	20559972	C	G	1/1
chr1	20584006	CT	C	1/1
chr1	20584012	A	G	1/1
chr1	20803041	G	C	1/1
chr1	20804550	GA	G	1/1
chr1	20804745	TGGGGTAATCAC	T	1/1
chr1	20810215	C	G	1/1
chr1	20927142	G	A	1/1
chr1	20927145	T	G	1/1
chr1	20927148	C	T	1/1
chr1	20927162	G	A	1/1
chr1	20927166	T	C	1/1
chr1	20980773	T	TTCAAGAGTTTGAACGCCAGCC	1/1
chr1	21275773	G	A	1/1
chr1	21275787	AG	A	1/1
chr1	21275817	C	G	1/1
chr1	21275867	C	A	1/1
chr1	21281325	C	T	1/1
chr1	21281326	A	T	1/1
chr1	21283516	C	A	1/1
chr1	21283541	G	T	1/1
chr1	21283710	A	C	1/1
chr1	21283711	AAT	A	1/1
chr1	21283714	G	GCT	1/1
chr1	21392231	G	A	1/1
chr1	24003140	T	C	1/1
chr1	24003167	C	G	1/1
chr1	24003179	G	A	1/1
chr1	24074730	T	A	1/1
chr1	24074773	A	C	1/1
chr1	24244310	T	TATATATATTG	1/1
chr1	24460690	C	T	1/1
chr1	24460691	A	G	1/1
chr1	25453269	T	A	1/1
chr1	25453310	C	T	1/1
chr1	25488320	A	G	1/1
chr1	30878026	A	C	1/1
chr1	30878097	T	C	1/1
chr1	33719127	A	G	1/1
chr1	33835911	CT	C	1/1
chr1	33893074	T	C	1/1
chr1	34170735	A	G	1/1
chr1	34172953	G	A	1/1
chr1	34172978	C	T	1/1
chr1	34178481	C	T	1/1
chr1	34178495	C	G	1/1
chr1	34178623	G	A	1/1
chr1	34178800	T	C	1/1
chr1	34224538	G	A	1/1
chr1	34256243	A	G	1/1
chr1	34559706	C	T	1/1
chr1	34559765	T	C	1/1
chr1	34592726	G	C	1/1
chr1	34614675	A	T	1/1
chr1	34614706	C	T	1/1
chr1	34614707	GTCT	G	1/1
chr1	34614711	C	CAT	1/1
chr1	34614818	C	A	1/1
chr1	34614825	T	A	1/1
chr1	34614886	C	T	1/1
chr1	34614903	T	C	1/1
chr1	34614983	T	C	1/1
chr1	34643588	A	ATGTG	1/1
chr1	34643590	A	G	1/1
chr1	34643603	T	C	1/1
chr1	34643604	G	A	1/1
chr1	34643612	GTGTA	G	1/1
chr1	34643637	T	C	1/1
chr1	34643643	C	T	1/1
chr1	34643646	A	ATG	1/1
chr1	34643655	A	G	1/1
chr1	34643926	T	C	1/1
chr1	34643992	T	C	1/1
chr1	34644417	A	G	1/1
chr1	34644426	A	C	1/1
chr1	34644603	C	T	1/1
chr1	34644622	G	A	1/1
chr1	34862998	T	C	1/1
chr1	34876586	A	G	1/1
chr1	36202940	T	TC	1/1
chr1	36230894	T	C	1/1
chr1	36234334	G	A	1/1
chr1	36368750	A	G	1/1
chr1	36375452	G	A	1/1
chr1	36400618	A	G	1/1
chr1	36402668	GCTCTGCGTAGC	G	1/1
chr1	36402806	G	A	1/1
chr1	36402819	G	A	1/1
chr1	36402841	C	A	1/1
chr1	36402856	C	A	1/1
chr1	36404133	A	C	1/1
chr1	36408731	GGAC	G	1/1
chr1	36408742	T	C	1/1
chr1	36408856	C	T	1/1
chr1	36410617	G	C	1/1
chr1	36410618	G	A	1/1
chr1	36410619	T	C	1/1
chr1	36410686	C	T	1/1
chr1	36410691	A	G	1/1
chr1	36411068	A	G	1/1
chr1	36411071	C	A	1/1
chr1	36411119	G	A	1/1
chr1	36411539	G	A	1/1
chr1	36415278	A	G	1/1
chr1	36422312	C	CTCCAGTAG	1/1
chr1	36569546	G	GTCTC	1/1
chr1	36577700	T	C	1/1
chr1	36578537	A	G	1/1
chr1	36608594	C	G	1/1
chr1	36692073	G	C	1/1
chr1	36748531	A	G	1/1
chr1	36758645	T	A	1/1
chr1	36758655	G	A	1/1
chr1	36758698	C	CTG	1/1
chr1	36765079	A	G	1/1
chr1	36827646	T	TGCAGCA	1/1
chr1	36827665	C	T	1/1
chr1	36827783	G	T	1/1
chr1	36835013	T	C	1/1
chr1	36835044	C	T	0/1
chr1	36835102	C	T	1/1
chr1	36836032	T	C	1/1
chr1	36849775	A	G	1/1
chr1	36849842	G	T	1/1
chr1	36850035	G	A	1/1
chr1	36864856	T	TA	1/1
chr1	37495664	C	T	1/1
chr1	37950848	C	T	1/1
chr1	37950865	C	T	1/1
chr1	37950880	G	A	1/1
chr1	37952211	A	G	1/1
chr1	37955125	A	C	1/1
chr1	38861073	C	T	1/1
chr1	38868557	C	T	1/1
chr1	38939391	G	A	1/1
chr1	38996026	A	C	1/1
chr1	38996081	AG	A	1/1
chr1	38996207	C	T	1/1
chr1	39451122	A	C	1/1
chr1	40037442	AAAAC	A	1/1
chr1	40040684	G	C	1/1
chr1	40053826	C	T	1/1
chr1	40053839	G	A	1/1
chr1	40057458	G	A	1/1
chr1	40057541	G	A	1/1
chr1	40057545	A	C	1/1
chr1	40063637	C	G	1/1
chr1	40079599	A	G	1/1
chr1	40282099	T	C	1/1
chr1	40350422	A	G	1/1
chr1	40350496	A	ACT	1/1
chr1	40350500	T	TCTGC	1/1
chr1	40385816	A	G	0/1
chr1	40588477	T	C	1/1
chr1	40799642	A	C	1/1
chr1	43198542	G	A	1/1
chr1	43817333	T	G	1/1
chr1	43817346	A	G	1/1
chr1	43836954	T	A	1/1
chr1	43836970	A	G	1/1
chr1	44047389	C	T	1/1
chr1	44145337	T	C	1/1
chr1	44145339	A	G	1/1
chr1	44148218	T	C	1/1
chr1	44148423	A	C	1/1
chr1	44148428	AG	A	1/1
chr1	44156709	T	G	1/1
chr1	44174066	C	T	1/1
chr1	44230698	C	T	1/1
chr1	45386955	C	A	1/1
chr1	45387002	A	ACTCACTAGGAACCTTAGCAGGAGAGAAATGG	1/1
chr1	45387929	T	C	1/1
chr1	45387957	T	C	1/1
chr1	45388433	C	T	1/1
chr1	45388956	C	T	1/1
chr1	45389881	T	C	1/1
chr1	45390813	T	G	1/1
chr1	45390826	A	ACATAC	1/1
chr1	45390833	G	A	1/1
chr1	45390881	A	AC	1/1
chr1	45390899	CCA	C	1/1
chr1	45390902	A	T	1/1
chr1	45390919	G	T	1/1
chr1	45391048	A	T	1/1
chr1	45391055	TGTAGATCTAA	T	1/1
chr1	45391118	C	T	1/1
chr1	45391156	T	G	1/1
chr1	45391161	C	T	1/1
chr1	45394047	T	C	1/1
chr1	45394065	C	T	1/1
chr1	45394104	A	T	1/1
chr1	45394135	A	G	1/1
chr1	45394138	G	A	1/1
chr1	45394146	C	T	1/1
chr1	45394255	A	T	1/1
chr1	45394271	A	G	1/1
chr1	45394287	A	T	1/1
chr1	45394873	C	T	1/1
chr1	45396262	A	T	1/1
chr1	45396713	G	A	1/1
chr1	45396727	T	C	1/1
chr1	45398991	A	C	1/1
chr1	45400785	A	T	1/1
chr1	45400863	T	C	1/1
chr1	45401873	A	ACAGGGTCTCATTCTACATTT	1/1
chr1	45401903	A	G	1/1
chr1	45402977	C	T	1/1
chr1	45402988	T	C	1/1
chr1	45403979	T	C	1/1
chr1	45403991	G	T	1/1
chr1	45404491	T	C	1/1
chr1	45457615	A	G	1/1
chr1	45457642	A	T	1/1
chr1	45480600	A	G	1/1
chr1	45852389	G	T	1/1
chr1	45852408	G	C	1/1
chr1	45852409	G	A	1/1
chr1	45852415	A	G	1/1
chr1	45857985	A	C	1/1
chr1	45874170	C	CAGACAG	1/1
chr1	45967845	G	A	1/1
chr1	45967918	C	G	1/1
chr1	45969044	A	G	1/1
chr1	46086061	G	A	1/1
chr1	46138257	G	GT	1/1
chr1	46234066	A	G	1/1
chr1	46291023	G	A	1/1
chr1	46356808	A	ATG	0/1
chr1	46415118	A	G	1/1
chr1	46514232	A	G	1/1
chr1	46524141	G	A	1/1
chr1	46796525	T	C	1/1
chr1	46825939	C	T	1/1
chr1	46825944	T	C	1/1
chr1	46864003	T	C	1/1
chr1	46864024	G	T	1/1
chr1	46864056	G	A	1/1
chr1	46892768	T	C	1/1
chr1	58351134	T	A	0/1
chr1	59124563	CACAGCACGGCTAACGTT	C	1/1
chr1	59125473	T	TGGCTAATGCATAAAAA	1/1
chr1	59125604	A	G	1/1
chr1	59133543	A	C	1/1
chr1	62815719	TG	T	1/1
chr1	63669704	G	GA	1/1
chr1	64605099	A	C	1/1
chr1	65061312	G	A	1/1
chr1	65109615	T	TAA	1/1
chr1	65109628	C	T	1/1
chr1	65109670	GC	G	1/1
chr1	65109773	T	A	1/1
chr1	65119736	T	C	0/1
chr1	65119738	T	C	0/1
chr1	65119742	T	C	0/1
chr1	65119744	T	C	0/1
chr1	65383639	A	AAC	1/1
chr1	65973172	C	A	1/1
chr1	66369773	G	A	1/1
chr1	66460538	G	A	1/1
chr1	66460541	C	T	1/1
chr1	66460595	A	G	1/1
chr1	66466703	A	C	1/1
chr1	66466724	T	G	1/1
chr1	66471859	T	C	1/1
chr1	66471865	A	T	1/1
chr1	66485522	T	C	1/1
chr1	66485526	C	T	1/1
chr1	66485540	A	C	1/1
chr1	66485586	G	A	1/1
chr1	66514981	A	G	1/1
chr1	66529768	A	G	1/1
chr1	66550113	G	A	1/1
chr1	66550166	C	T	1/1
chr1	66553904	T	TG	1/1
chr1	66553905	A	AGCAGCAGC	1/1
chr1	66553930	G	A	1/1
chr1	66554014	C	G	1/1
chr1	66557136	A	G	1/1
chr1	66557165	T	C	1/1
chr1	66557174	G	T	1/1
chr1	66572294	T	C	1/1
chr1	66596334	G	A	1/1
chr1	66596343	C	T	1/1
chr1	66596362	T	A	1/1
chr1	66596394	A	T	1/1
chr1	66596444	T	C	1/1
chr1	66596445	G	A	1/1
chr1	66596456	G	C	1/1
chr1	66596477	T	TA	1/1
chr1	66596479	G	A	1/1
chr1	66596511	G	A	1/1
chr1	66636814	A	G	1/1
chr1	66636909	A	G	1/1
chr1	66636951	A	C	1/1
chr1	66640201	T	C	1/1
chr1	66640309	C	T	1/1
chr1	66669063	C	T	1/1
chr1	66669803	T	G	1/1
chr1	66673826	C	CA	1/1
chr1	66673935	G	A	1/1
chr1	66678021	A	G	1/1
chr1	66683458	G	A	1/1
chr1	66683504	T	C	1/1
chr1	66695120	T	C	1/1
chr1	66695476	C	T	1/1
chr1	66695563	C	G	1/1
chr1	66695636	T	C	1/1
chr1	66720578	A	G	1/1
chr1	66720612	A	T	1/1
chr1	66720620	A	T	1/1
chr1	66720666	T	G	1/1
chr1	66720681	C	T	1/1
chr1	66720686	C	T	1/1
chr1	66720697	GGGAT	G	1/1
chr1	66724735	A	C	1/1
chr1	66739128	G	A	1/1
chr1	66739161	G	A	1/1
chr1	66761172	TG	T	1/1
chr1	66761737	G	C	1/1
chr1	66772556	C	T	1/1
chr1	66773204	T	TTTCTCC	1/1
chr1	66773233	C	T	1/1
chr1	66773278	C	T	1/1
chr1	66773400	G	A	1/1
chr1	66808652	TA	T	1/1
chr1	66847816	A	C	1/1
chr1	66847851	T	C	1/1
chr1	66847863	A	C	1/1
chr1	66848012	T	TG	1/1
chr1	66848043	T	C	1/1
chr1	66848090	T	G	1/1
chr1	66848097	CT	C	1/1
chr1	66848127	C	A	1/1
chr1	66848174	G	T	1/1
chr1	66848491	T	C	1/1
chr1	66848499	T	TA	1/1
chr1	66848530	C	T	1/1
chr1	66848585	T	G	1/1
chr1	66848616	C	T	1/1
chr1	66848653	C	G	1/1
chr1	66848671	C	T	1/1
chr1	66995475	T	C	1/1
chr1	66995552	T	C	1/1
chr1	66995553	T	C	1/1
chr1	66995557	T	G	1/1
chr1	67055893	T	C	1/1
chr1	67055910	A	AGCCAGGGCCCTT	1/1
chr1	67195294	T	G	1/1
chr1	67195314	GTTTTTCTT	G	1/1
chr1	67195386	T	C	1/1
chr1	67202766	C	A	1/1
chr1	67202776	C	T	1/1
chr1	67204439	A	G	1/1
chr1	67204474	G	T	1/1
chr1	67205389	C	G	1/1
chr1	67205393	G	A	1/1
chr1	67207394	C	T	1/1
chr1	67212164	A	T	1/1
chr1	67213130	T	C	1/1
chr1	67217418	C	T	1/1
chr1	67217421	C	T	1/1
chr1	67217578	G	A	1/1
chr1	67220923	C	T	1/1
chr1	67223630	T	C	1/1
chr1	67223636	A	G	1/1
chr1	67226701	C	A	1/1
chr1	68090509	G	C	1/1
chr1	68297186	A	G	1/1
chr1	68297203	C	T	1/1
chr1	68305789	G	A	1/1
chr1	68395936	A	C	1/1
chr1	68396034	G	T	1/1
chr1	68417078	GGA	G	1/1
chr1	68417120	C	T	1/1
chr1	68786923	A	G	1/1
chr1	71341330	AGT	A	0/1
chr1	74473840	CT	C	1/1
chr1	75143593	GT	G	0/1
chr1	75143622	G	T	0/1
chr1	75194640	CA	C	0/1
chr1	75313962	G	T	1/1
chr1	75401603	ACACACACC	A	0/1
chr1	75406615	A	G	1/1
chr1	75410878	C	T	1/1
chr1	75414263	G	A	1/1
chr1	75414280	C	T	1/1
chr1	75414285	T	TCTGGTC	1/1
chr1	75414451	A	G	1/1
chr1	75414484	A	G	1/1
chr1	75414504	G	A	1/1
chr1	75414509	A	G	1/1
chr1	75414530	G	GAGGAGA	1/1
chr1	75414590	TGGTTGGGTTGGGTTGGGTTG	T	1/1
chr1	75415707	T	C	1/1
chr1	75416747	C	G	1/1
chr1	75418154	T	G	1/1
chr1	75418213	G	C	1/1
chr1	75418229	A	G	1/1
chr1	75418853	T	TGCCCA	1/1
chr1	75418893	TG	T	1/1
chr1	75419222	A	T	1/1
chr1	75419427	CTCT	C	1/1
chr1	75419999	A	G	1/1
chr1	75420109	A	AGTCG	1/1
chr1	75420484	C	T	1/1
chr1	75420493	TCG	T	1/1
chr1	75423728	T	TTGG	1/1
chr1	75427888	C	T	1/1
chr1	75437068	G	C	1/1
chr1	75438067	G	A	1/1
chr1	75438076	G	A	1/1
chr1	75438367	G	A	1/1
chr1	75438505	TAAAAA	TTTTTT	1/1
chr1	75438524	C	T	1/1
chr1	75469436	T	C	1/1
chr1	75470145	CGT	C	1/1
chr1	75472695	GCT	G	1/1
chr1	75484176	A	T	1/1
chr1	75487927	G	T	1/1
chr1	75488027	C	T	1/1
chr1	75493549	TTGAA	T	1/1
chr1	75499780	TA	T	1/1
chr1	75502212	T	C	1/1
chr1	75502759	G	GC	1/1
chr1	75502761	AGAGAAGAGAAG	A	1/1
chr1	75502775	A	C	1/1
chr1	75505913	G	A	1/1
chr1	75505934	G	A	1/1
chr1	75522515	G	A	1/1
chr1	75524385	A	G	1/1
chr1	75524620	T	C	1/1
chr1	75524962	T	A	1/1
chr1	75525529	C	T	1/1
chr1	77371464	A	G	1/1
chr1	77374004	G	A	1/1
chr1	77374040	A	T	1/1
chr1	78190352	T	C	1/1
chr1	78193302	G	C	1/1
chr1	78458921	G	A	1/1
chr1	78467704	CTA	C	1/1
chr1	78469193	T	C	1/1
chr1	78469252	T	C	1/1
chr1	78663374	C	A	1/1
chr1	79776115	T	C	1/1
chr1	79776180	A	C	1/1
chr1	79776265	C	T	1/1
chr1	79799437	G	GC	1/1
chr1	79807163	G	A	1/1
chr1	79817960	G	A	1/1
chr1	80498398	A	G	1/1
chr1	80500259	GCATATACACACACATACACA	G	1/1
chr1	80500487	C	A	1/1
chr1	80500543	C	G	1/1
chr1	80500544	T	C	1/1
chr1	80500590	A	C	1/1
chr1	80500597	C	T	1/1
chr1	80501867	A	G	1/1
chr1	80501871	A	C	1/1
chr1	80506915	C	CTTTCTT	1/1
chr1	80506924	C	T	1/1
chr1	80557467	C	CCACA	1/1
chr1	80661236	A	C	1/1
chr1	80661250	T	A	1/1
chr1	82230868	T	G	1/1
chr1	82486264	T	G	1/1
chr1	82648684	C	T	1/1
chr1	82648687	T	C	1/1
chr1	82648711	T	C	1/1
chr1	82648766	A	G	1/1
chr1	82649917	T	A	1/1
chr1	82651571	G	T	1/1
chr1	82651583	C	T	1/1
chr1	82675715	T	C	1/1
chr1	82678826	G	C	1/1
chr1	82678946	A	AT	1/1
chr1	82685704	CAT	C	1/1
chr1	82690001	C	T	1/1
chr1	82693220	A	G	1/1
chr1	82697513	G	T	1/1
chr1	82715430	A	G	1/1
chr1	82747175	C	T	1/1
chr1	82760486	G	A	1/1
chr1	82760500	G	T	1/1
chr1	83016042	AC	A	1/1
chr1	83114573	C	T	1/1
chr1	84722076	C	A	1/1
chr1	84754419	T	TG	0/1
chr1	85251111	A	T	0/1
chr1	85257000	TG	T	0/1
chr1	85257268	A	G	0/1
chr1	85257270	A	T	0/1
chr1	85257320	T	A	0/1
chr1	87801982	A	T	1/1
chr1	87804120	G	A	1/1
chr1	87804154	G	A	1/1
chr1	87968532	G	T	1/1
chr1	87979754	G	A	1/1
chr1	88023041	A	G	1/1
chr1	88153919	A	G	1/1
chr1	88153947	A	AT	1/1
chr1	88158578	A	G	1/1
chr1	88248104	C	A	0/1
chr1	88248124	C	T	0/1
chr1	88248669	A	ACCG	0/1
chr1	88248670	C	CTGCCT	0/1
chr1	88248675	C	CTACCCCCCG	0/1
chr1	88248706	G	A	0/1
chr1	88248784	G	A	0/1
chr1	88249740	G	A	0/1
chr1	88250464	C	T	0/1
chr1	88251757	C	A	0/1
chr1	88253873	G	A	1/1
chr1	88254793	G	A	0/1
chr1	88254854	C	T	0/1
chr1	88268932	C	T	0/1
chr1	88268965	A	G	0/1
chr1	88284683	G	A	1/1
chr1	88753736	A	G	1/1
chr1	88753833	G	A	1/1
chr1	88984913	A	G	1/1
chr1	88984966	C	T	1/1
chr1	89022982	C	T	1/1
chr1	89023109	G	A	0/1
chr1	89023481	GAAAACAAAAC	G	1/1
chr1	89023561	T	G	1/1
chr1	89102999	G	A	1/1
chr1	89103044	G	A	1/1
chr1	89122574	A	T	1/1
chr1	89122599	C	CATGCTTAGA	1/1
chr1	89122612	CTT	C	1/1
chr1	89122788	G	A	1/1
chr1	89276538	A	T	1/1
chr1	89316960	A	G	1/1
chr1	89316969	T	C	1/1
chr1	89318066	T	C	1/1
chr1	89318135	C	T	1/1
chr1	89318148	T	C	1/1
chr1	89318158	T	C	1/1
chr1	89321744	G	A	1/1
chr1	89493369	C	T	1/1
chr1	89572836	ATGATCCAC	A	1/1
chr1	89580309	G	C	1/1
chr1	89602556	T	TG	1/1
chr1	89608759	C	CG	1/1
chr1	89609806	G	A	1/1
chr1	89682479	T	C	1/1
chr1	89814529	C	A	1/1
chr1	89833019	G	A	1/1
chr1	89833280	C	G	1/1
chr1	90129951	AAAGCAAGC	A	1/1
chr1	90239937	A	G	1/1
chr1	90246419	C	T	1/1
chr1	90406472	T	C	1/1
chr1	92507581	T	C	1/1
chr1	93216656	T	TGG	1/1
chr1	93241299	A	T	1/1
chr1	93264964	G	T	1/1
chr1	93281122	A	T	1/1
chr1	93281219	T	C	1/1
chr1	93302613	T	G	1/1
chr1	93320383	G	A	1/1
chr1	93324517	C	T	1/1
chr1	93327588	T	C	1/1
chr1	93346363	A	G	1/1
chr1	93404123	G	C	1/1
chr1	93417765	A	ATAGGTG	1/1
chr1	93417785	A	C	1/1
chr1	93448931	T	C	1/1
chr1	93871975	CGTGAGA	C	1/1
chr1	102056603	C	T	1/1
chr1	108656122	A	T	1/1
chr1	108656196	T	C	1/1
chr1	111949592	C	T	1/1
chr1	113760085	A	G	1/1
chr1	118308783	C	T	1/1
chr1	118351705	A	AAG	1/1
chr1	118351712	G	GA	1/1
chr1	120224196	T	G	1/1
chr1	120227205	C	T	1/1
chr1	120364453	C	T	1/1
chr1	120364476	T	C	1/1
chr1	120364504	A	C	1/1
chr1	120448729	A	G	1/1
chr1	120555598	C	T	1/1
chr1	120555608	T	G	1/1
chr1	120561312	A	G	1/1
chr1	120561329	T	C	1/1
chr1	120561512	T	TGTC	1/1
chr1	120562727	T	C	1/1
chr1	120738481	A	T	1/1
chr1	121514264	C	T	1/1
chr1	121539043	G	T	1/1
chr1	121539051	C	T	1/1
chr1	122373119	T	TA	1/1
chr1	125750827	T	G	1/1
chr1	125801563	C	T	1/1
chr1	125801610	A	C	1/1
chr1	125801640	G	A	1/1
chr1	125801643	A	G	1/1
chr1	125801689	G	A	1/1
chr1	125941983	GAC	G	1/1
chr1	127469005	AT	A	1/1
chr1	127930491	CATATATAT	C	1/1
chr1	128389220	C	A	1/1
chr1	128592264	GT	G	1/1
chr1	128592266	T	G	1/1
chr1	128592347	C	A	1/1
chr1	131672809	G	A	1/1
chr1	131713170	A	G	1/1
chr1	131713181	A	G	1/1
chr1	131713252	A	ATGTGTG	1/1
chr1	131713263	GAGGT	G	1/1
chr1	131713284	G	A	1/1
chr1	131719147	C	T	1/1
chr1	131719262	CT	C	1/1
chr1	131812196	C	G	1/1
chr1	131812236	G	A	1/1
chr1	132495564	G	A	1/1
chr1	132495768	C	T	1/1
chr1	132495792	T	G	1/1
chr1	132495801	A	G	1/1
chr1	132495807	G	A	1/1
chr1	132495812	CGTGTGTGTGTGTGTGT	C	1/1
chr1	132770840	T	C	1/1
chr1	132771615	A	G	1/1
chr1	132771618	T	C	1/1
chr1	132771689	A	AACTTAATT	1/1
chr1	132771725	GA	G	1/1
chr1	132803960	G	T	1/1
chr1	133025874	G	A	1/1
chr1	133025905	G	T	1/1
chr1	133025908	C	T	1/1
chr1	133026116	G	A	1/1
chr1	133026262	G	C	1/1
chr1	133026762	G	C	1/1
chr1	133026787	T	A	1/1
chr1	133060047	G	A	1/1
chr1	133060089	G	A	1/1
chr1	133060108	A	G	1/1
chr1	133060124	C	G	1/1
chr1	133060176	T	G	1/1
chr1	133060178	T	C	1/1
chr1	133077189	A	G	1/1
chr1	133167480	C	T	1/1
chr1	133186125	C	T	1/1
chr1	133189143	T	C	1/1
chr1	133193061	T	C	1/1
chr1	133333305	T	C	1/1
chr1	133496776	G	A	1/1
chr1	133602346	G	A	1/1
chr1	133821103	T	C	1/1
chr1	133821145	CG	C	1/1
chr1	134018011	A	G	1/1
chr1	134418334	G	A	1/1
chr1	134479567	G	A	1/1
chr1	134479620	A	C	1/1
chr1	134494505	C	T	1/1
chr1	134498710	G	A	1/1
chr1	134498761	C	T	1/1
chr1	134504940	A	G	1/1
chr1	134505003	AACATACATACAT	A	1/1
chr1	134505097	G	A	1/1
chr1	134505104	G	A	1/1
chr1	134505124	C	T	1/1
chr1	134505127	A	T	1/1
chr1	134508136	T	C	1/1
chr1	134508290	C	T	1/1
chr1	134516033	C	A	1/1
chr1	134517664	A	G	1/1
chr1	134518078	A	G	1/1
chr1	134518182	G	A	0/1
chr1	134629394	T	C	1/1
chr1	134834024	G	A	1/1
chr1	134834038	ATAAC	A	1/1
chr1	134834183	G	A	1/1
chr1	134834200	G	A	1/1
chr1	134834201	T	C	1/1
chr1	134834202	G	A	1/1
chr1	134834377	GCCAC	GTTGA	1/1
chr1	134834574	C	T	1/1
chr1	134834692	G	A	1/1
chr1	134835074	A	G	1/1
chr1	134835122	T	C	1/1
chr1	134835298	G	A	1/1
chr1	134835483	A	G	1/1
chr1	134835489	T	G	1/1
chr1	134835544	T	A	1/1
chr1	134835845	C	T	1/1
chr1	134836277	T	C	1/1
chr1	134836446	A	G	1/1
chr1	134836506	G	A	1/1
chr1	134836522	G	A	1/1
chr1	134891010	ACACACACACACACACACACACACACACACACACACACACACACACAC	ATG	1/1
chr1	134891072	C	G	1/1
chr1	134891076	G	GAT	1/1
chr1	134893162	T	A	1/1
chr1	134893180	C	T	1/1
chr1	134893195	T	C	1/1
chr1	134893225	C	T	0/1
chr1	134893272	C	A	1/1
chr1	134893302	C	T	1/1
chr1	134893320	A	G	1/1
chr1	134966977	C	T	1/1
chr1	134967737	C	T	1/1
chr1	134967849	G	A	1/1
chr1	134967917	A	G	1/1
chr1	134971084	A	G	1/1
chr1	134971098	CA	C	1/1
chr1	134971129	G	A	1/1
chr1	134971165	C	CA	1/1
chr1	134971167	T	A	1/1
chr1	134971177	G	A	1/1
chr1	134971340	C	T	1/1
chr1	134971364	A	AG	1/1
chr1	134971399	C	A	1/1
chr1	134971404	A	G	1/1
chr1	134974799	GTCTC	G	1/1
chr1	134990314	T	TTC	1/1
chr1	134995767	T	TC	1/1
chr1	134995896	T	C	1/1
chr1	134996280	A	ACC	1/1
chr1	134997318	G	A	1/1
chr1	134997364	A	G	1/1
chr1	134997998	GTT	G	1/1
chr1	135000422	A	G	1/1
chr1	135000469	A	G	1/1
chr1	135001539	A	G	1/1
chr1	135001669	TC	T	1/1
chr1	135002606	A	G	1/1
chr1	135028301	G	C	1/1
chr1	135028717	T	A	1/1
chr1	135028721	A	G	1/1
chr1	135028857	G	A	1/1
chr1	135029935	C	T	1/1
chr1	135156594	A	T	1/1
chr1	135169141	A	G	1/1
chr1	135169162	G	A	1/1
chr1	135169174	T	G	1/1
chr1	135169176	A	G	1/1
chr1	135172341	C	T	1/1
chr1	135181885	C	T	1/1
chr1	135226133	C	T	1/1
chr1	135265433	C	T	1/1
chr1	135271202	A	G	1/1
chr1	135279111	A	T	1/1
chr1	135281063	CT	C	1/1
chr1	135283439	C	T	1/1
chr1	135283441	CGCGGAAGCT	C	1/1
chr1	135283467	A	G	1/1
chr1	135283629	C	G	1/1
chr1	135285926	C	A	1/1
chr1	135287320	C	T	1/1
chr1	135289617	T	C	1/1
chr1	135289661	C	T	1/1
chr1	135537168	G	A	1/1
chr1	135537169	C	T	1/1
chr1	135542398	T	C	1/1
chr1	135542400	A	G	1/1
chr1	135553220	C	T	1/1
chr1	135553235	G	A	1/1
chr1	135553294	T	G	1/1
chr1	135553496	C	T	1/1
chr1	135553516	G	GT	1/1
chr1	135553857	C	G	1/1
chr1	135553934	T	TG	1/1
chr1	135554010	A	G	1/1
chr1	135554751	C	T	1/1
chr1	135555064	CT	C	1/1
chr1	135555066	GCTTTCAGCTGAACATTCCCCTTT	G	1/1
chr1	135555470	T	C	1/1
chr1	135557479	A	G	1/1
chr1	135557484	T	G	1/1
chr1	135610638	T	G	1/1
chr1	135614493	C	T	1/1
chr1	135614514	C	CAA	1/1
chr1	135614515	T	C	1/1
chr1	135614527	T	C	1/1
chr1	135614576	G	A	1/1
chr1	135625257	C	A	1/1
chr1	135627166	A	G	1/1
chr1	135627185	T	C	1/1
chr1	135627238	T	C	1/1
chr1	135631618	A	G	1/1
chr1	135631637	G	A	1/1
chr1	135631644	A	ACTT	1/1
chr1	135634678	T	G	1/1
chr1	135634702	T	C	1/1
chr1	135634718	T	C	1/1
chr1	135634743	G	A	1/1
chr1	135635149	G	A	1/1
chr1	135635157	C	T	1/1
chr1	135635749	G	A	1/1
chr1	135635759	T	C	1/1
chr1	135794511	A	G	1/1
chr1	135794899	T	C	1/1
chr1	135809386	A	G	1/1
chr1	135811635	A	C	1/1
chr1	135811755	T	C	1/1
chr1	136096296	T	C	1/1
chr1	137663399	T	C	1/1
chr1	137663422	T	C	1/1
chr1	138028320	T	G	1/1
chr1	138068174	AT	A	1/1
chr1	138112596	C	T	1/1
chr1	138117591	A	G	1/1
chr1	138122672	C	T	1/1
chr1	138122733	T	C	1/1
chr1	138122757	T	C	1/1
chr1	138122810	G	A	1/1
chr1	138122815	GAT	G	1/1
chr1	138122842	A	G	1/1
chr1	138156802	C	T	1/1
chr1	138156924	A	G	1/1
chr1	138157007	C	T	1/1
chr1	138157009	A	G	1/1
chr1	138157016	G	A	1/1
chr1	138157032	A	G	1/1
chr1	138157035	A	G	1/1
chr1	138173899	C	A	1/1
chr1	138177212	T	C	1/1
chr1	138856755	G	C	1/1
chr1	138856790	C	A	1/1
chr1	139863082	C	A	1/1
chr1	139961166	T	TA	1/1
chr1	139997650	C	G	1/1
chr1	139997672	C	T	1/1
chr1	140955669	T	C	1/1
chr1	141066597	T	C	1/1
chr1	141066882	C	T	1/1
chr1	142051224	A	T	1/1
chr1	142321957	A	G	1/1
chr1	145524824	G	T	1/1
chr1	145549642	T	A	1/1
chr1	145586882	G	A	1/1
chr1	148748953	C	G	1/1
chr1	148748956	G	T	1/1
chr1	151677253	CTACGCCG	C	1/1
chr1	151708302	C	T	1/1
chr1	151712359	T	C	1/1
chr1	151712379	T	C	1/1
chr1	151727239	G	A	1/1
chr1	152231531	A	G	1/1
chr1	152254527	G	A	1/1
chr1	152254561	A	G	1/1
chr1	152254580	G	A	1/1
chr1	152254595	C	T	1/1
chr1	152254627	A	G	1/1
chr1	152261628	C	T	1/1
chr1	152261634	T	C	1/1
chr1	152268761	G	C	1/1
chr1	152268765	C	T	1/1
chr1	152279950	A	G	1/1
chr1	152495983	G	A	1/1
chr1	152499638	T	C	1/1
chr1	152499753	T	C	1/1
chr1	152499763	A	C	1/1
chr1	152499800	T	C	1/1
chr1	152504410	T	TTGTG	1/1
chr1	152504416	A	G	1/1
chr1	152523244	TTCC	T	1/1
chr1	152524454	T	C	1/1
chr1	152839959	C	T	1/1
chr1	152839973	C	T	1/1
chr1	153250291	TA	T	1/1
chr1	153258105	G	A	1/1
chr1	153258249	C	A	1/1
chr1	153258270	T	C	1/1
chr1	153258430	C	T	1/1
chr1	153276021	A	G	1/1
chr1	153276045	A	G	1/1
chr1	153280957	C	A	1/1
chr1	153286589	A	G	1/1
chr1	153287944	TCACACACACACACACACACACACACA	T	1/1
chr1	153295597	G	A	1/1
chr1	153318466	C	T	1/1
chr1	153542833	C	T	1/1
chr1	153542863	G	T	1/1
chr1	153542875	T	TG	1/1
chr1	153542876	C	G	1/1
chr1	153556192	C	CCCATTGATTTCTTGT	1/1
chr1	153564552	T	C	1/1
chr1	153564631	A	G	1/1
chr1	153564643	T	C	1/1
chr1	153602738	C	T	1/1
chr1	153629476	G	T	1/1
chr1	153629610	C	T	1/1
chr1	153653108	T	C	1/1
chr1	153665818	T	G	1/1
chr1	153665848	C	T	1/1
chr1	153665853	GAGCA	G	1/1
chr1	153740560	C	G	1/1
chr1	153827637	A	G	1/1
chr1	155721749	G	A	1/1
chr1	155722306	C	T	1/1
chr1	155722397	C	T	1/1
chr1	155722466	G	A	1/1
chr1	155722470	G	A	1/1
chr1	155722480	AG	A	1/1
chr1	155722486	G	T	1/1
chr1	155722951	G	A	1/1
chr1	155723158	C	A	1/1
chr1	155723205	G	A	1/1
chr1	155723234	C	T	1/1
chr1	155723272	C	T	1/1
chr1	155723288	T	A	1/1
chr1	155723341	G	A	1/1
chr1	155754423	ATGCCTGCCTGCCTGTCTGCCTGCCTGCC	A	1/1
chr1	156245859	T	C	1/1
chr1	156245927	T	C	1/1
chr1	156254842	C	A	1/1
chr1	156259606	C	T	1/1
chr1	156259660	A	G	1/1
chr1	156259691	G	A	1/1
chr1	156261136	C	G	1/1
chr1	156263185	T	C	1/1
chr1	156289251	G	A	1/1
chr1	156289252	G	A	1/1
chr1	156292057	T	C	1/1
chr1	156292116	T	A	1/1
chr1	156292141	T	C	1/1
chr1	156312871	G	A	1/1
chr1	156312897	C	T	1/1
chr1	156312932	G	A	1/1
chr1	156312958	T	C	1/1
chr1	156314758	A	C	1/1
chr1	156314759	C	T	1/1
chr1	156314762	A	G	1/1
chr1	156314793	G	A	1/1
chr1	156316082	GTCAGA	G	1/1
chr1	156318675	C	T	1/1
chr1	156318710	T	C	1/1
chr1	156318723	C	T	1/1
chr1	156318734	T	C	1/1
chr1	156318786	T	G	1/1
chr1	156319870	A	G	1/1
chr1	156324870	A	G	1/1
chr1	156326337	A	G	1/1
chr1	156408930	T	TAGAGCTAACA	1/1
chr1	156572879	C	T	1/1
chr1	156983901	A	G	1/1
chr1	157040367	T	C	1/1
chr1	157065452	G	A	1/1
chr1	157065494	T	C	1/1
chr1	157073523	C	T	1/1
chr1	157159921	G	A	1/1
chr1	157179442	T	A	1/1
chr1	157534271	A	G	1/1
chr1	157625938	G	A	1/1
chr1	157626739	T	A	1/1
chr1	157628504	T	C	1/1
chr1	157629764	G	A	1/1
chr1	157854277	C	T	1/1
chr1	157854317	A	G	1/1
chr1	157854451	G	A	1/1
chr1	158193061	A	G	1/1
chr1	158206730	G	C	1/1
chr1	158206784	A	ACCTGACGTG	1/1
chr1	158571294	A	C	1/1
chr1	158571296	C	T	1/1
chr1	158572487	A	C	1/1
chr1	158572504	C	A	1/1
chr1	158572515	C	T	1/1
chr1	158572808	T	C	1/1
chr1	158620744	C	T	1/1
chr1	158636106	C	T	1/1
chr1	159037948	A	T	1/1
chr1	159070988	C	T	1/1
chr1	159397338	T	G	1/1
chr1	159397358	A	G	1/1
chr1	164150287	CTGTG	C	1/1
chr1	164204668	G	T	1/1
chr1	164241589	C	G	1/1
chr1	164577592	A	ATGTC	1/1
chr1	164610988	A	G	1/1
chr1	164611033	T	C	1/1
chr1	164638107	C	T	1/1
chr1	164644360	A	C	1/1
chr1	164644361	G	A	1/1
chr1	164644370	C	T	1/1
chr1	164644433	G	T	1/1
chr1	164780239	G	T	1/1
chr1	164818961	T	C	1/1
chr1	164828455	C	T	1/1
chr1	164888641	T	C	1/1
chr1	164888654	G	A	1/1
chr1	164888665	T	C	1/1
chr1	164888693	T	A	1/1
chr1	164888706	G	T	1/1
chr1	164897150	C	T	1/1
chr1	164990721	A	G	1/1
chr1	165188082	T	G	1/1
chr1	165634214	T	G	1/1
chr1	165726092	A	G	1/1
chr1	165726107	A	T	1/1
chr1	165726119	C	G	1/1
chr1	165868809	C	T	1/1
chr1	165868810	C	G	1/1
chr1	165879458	C	T	1/1
chr1	165883559	A	G	0/1
chr1	165896609	G	A	1/1
chr1	165917206	G	A	1/1
chr1	165982050	A	C	1/1
chr1	165984105	G	A	1/1
chr1	165984109	A	AT	1/1
chr1	165993219	TA	T	1/1
chr1	166056405	C	G	1/1
chr1	166056430	A	T	1/1
chr1	166056633	CCACAAAACA	C	1/1
chr1	166056648	G	A	1/1
chr1	166056674	CGTT	C	1/1
chr1	166106312	A	G	1/1
chr1	166106317	A	G	1/1
chr1	166106333	T	C	1/1
chr1	166111780	T	C	1/1
chr1	166120276	C	T	1/1
chr1	166120307	T	C	1/1
chr1	166120319	A	G	1/1
chr1	166120465	T	C	1/1
chr1	166122275	G	A	1/1
chr1	166122811	A	C	1/1
chr1	166123439	T	C	1/1
chr1	166123471	A	G	1/1
chr1	166123654	T	C	1/1
chr1	166123949	C	G	1/1
chr1	166129014	C	T	1/1
chr1	166186986	AATGGAAGGCGACAGCG	A	1/1
chr1	166310865	G	T	1/1
chr1	167070239	T	G	1/1
chr1	167109354	T	G	1/1
chr1	167109441	A	G	1/1
chr1	167236465	C	G	1/1
chr1	167236516	A	T	1/1
chr1	167236626	C	T	1/1
chr1	167248842	A	G	1/1
chr1	167251520	T	A	1/1
chr1	167282110	T	C	1/1
chr1	167448375	C	CG	1/1
chr1	167450060	G	A	1/1
chr1	167450062	T	C	1/1
chr1	167491960	C	T	1/1
chr1	167534840	C	T	1/1
chr1	167791094	A	G	1/1
chr1	167791138	GA	G	1/1
chr1	167791147	G	T	1/1
chr1	167861846	TGAATAC	T	1/1
chr1	167861861	T	A	1/1
chr1	168319971	T	C	1/1
chr1	168339048	T	C	1/1
chr1	168414184	G	C	1/1
chr1	168593395	T	G	1/1
chr1	168593737	T	C	1/1
chr1	168593797	C	G	1/1
chr1	168607790	T	C	1/1
chr1	169008731	C	T	1/1
chr1	169562593	CCT	C	1/1
chr1	169562600	A	G	1/1
chr1	170088894	A	G	1/1
chr1	170088911	A	AGAGCAC	1/1
chr1	170088930	C	T	1/1
chr1	170361573	C	T	1/1
chr1	171673805	A	G	1/1
chr1	171673848	G	A	1/1
chr1	171673956	A	G	1/1
chr1	171674033	A	G	1/1
chr1	171677632	A	G	1/1
chr1	171677639	T	C	1/1
chr1	171886168	CAAAAAAAAAAA	C	1/1
chr1	171886192	GAA	G	1/1
chr1	171886198	GAA	G	1/1
chr1	171897446	A	G	1/1
chr1	171897485	C	T	1/1
chr1	171918752	C	T	1/1
chr1	172072618	A	G	1/1
chr1	172096738	C	T	1/1
chr1	172129999	G	A	1/1
chr1	172130016	C	G	1/1
chr1	172209858	T	C	1/1
chr1	172213338	G	A	1/1
chr1	172214786	A	C	1/1
chr1	172231390	C	T	1/1
chr1	172231395	C	T	1/1
chr1	172231640	C	A	1/1
chr1	172231712	G	A	1/1
chr1	172231777	A	C	1/1
chr1	172231807	G	GC	1/1
chr1	172231809	C	T	1/1
chr1	172241743	G	C	1/1
chr1	172241760	C	CCCAA	1/1
chr1	172250648	A	T	1/1
chr1	172250674	T	G	1/1
chr1	172250683	G	A	1/1
chr1	172250723	C	A	0/1
chr1	172257756	G	A	1/1
chr1	172257760	G	A	1/1
chr1	172279497	G	T	1/1
chr1	172279502	A	G	1/1
chr1	172279623	C	G	1/1
chr1	172598919	T	C	1/1
chr1	172598999	T	G	1/1
chr1	172599046	T	C	1/1
chr1	172599200	T	C	1/1
chr1	172640203	G	T	1/1
chr1	172771809	A	C	1/1
chr1	172771813	G	C	1/1
chr1	172809862	C	A	1/1
chr1	172809873	G	C	1/1
chr1	172809874	C	CA	1/1
chr1	172809902	T	C	1/1
chr1	172809939	CATGT	C	1/1
chr1	172809944	A	C	1/1
chr1	172837767	A	G	1/1
chr1	172857574	C	T	1/1
chr1	172857587	G	C	1/1
chr1	172857615	G	A	1/1
chr1	172916270	A	C	1/1
chr1	172916450	C	T	1/1
chr1	172916455	G	A	1/1
chr1	173053313	T	C	1/1
chr1	173055391	A	G	1/1
chr1	173059897	T	C	1/1
chr1	173059902	A	C	1/1
chr1	173073760	T	G	1/1
chr1	173073780	C	T	1/1
chr1	173073798	T	A	1/1
chr1	173150321	C	T	1/1
chr1	173168450	A	T	1/1
chr1	173168728	C	A	1/1
chr1	173168733	C	G	1/1
chr1	173168737	G	A	1/1
chr1	173183389	C	G	1/1
chr1	173183398	C	T	1/1
chr1	173184132	A	G	1/1
chr1	173184175	T	C	1/1
chr1	173184202	G	A	1/1
chr1	173202127	T	C	1/1
chr1	173202136	A	T	1/1
chr1	173202152	T	C	1/1
chr1	173202168	A	C	1/1
chr1	173202179	A	G	1/1
chr1	173204346	TTA	T	1/1
chr1	173207550	A	G	1/1
chr1	173215412	T	C	1/1
chr1	173215422	C	A	1/1
chr1	173215465	G	A	1/1
chr1	173215508	A	G	1/1
chr1	173216703	A	G	1/1
chr1	173270296	T	C	0/1
chr1	173270297	G	A	0/1
chr1	173270324	G	A	0/1
chr1	173270332	T	G	0/1
chr1	173270333	C	T	0/1
chr1	173270340	T	G	0/1
chr1	173270372	C	A	0/1
chr1	173270395	T	C	1/1
chr1	173270416	G	C	0/1
chr1	173270447	C	T	1/1
chr1	173270483	T	G	0/1
chr1	173270932	T	C	1/1
chr1	173271010	G	T	1/1
chr1	173271018	C	A	0/1
chr1	173271019	C	T	0/1
chr1	173271028	C	A	0/1
chr1	173271097	T	A	1/1
chr1	173271101	C	T	0/1
chr1	173271122	C	T	0/1
chr1	173271133	G	A	0/1
chr1	173271164	TTAA	T	0/1
chr1	173271180	A	C	1/1
chr1	173271182	G	A	0/1
chr1	173271208	CT	C	0/1
chr1	173271217	G	A	0/1
chr1	173271222	TTTTATTTATTTATTTATTTATTTA	T	0/1
chr1	173274262	T	G	1/1
chr1	173274381	G	A	1/1
chr1	173274689	C	T	1/1
chr1	173275046	T	C	1/1
chr1	173275067	G	GA	1/1
chr1	173315350	A	G	1/1
chr1	173330802	T	C	1/1
chr1	173330804	T	A	1/1
chr1	173332129	G	A	1/1
chr1	173332148	A	G	1/1
chr1	173332289	G	A	1/1
chr1	173332330	C	A	1/1
chr1	173332331	A	G	1/1
chr1	173332371	C	T	1/1
chr1	173332388	G	A	1/1
chr1	173337772	C	T	1/1
chr1	173338240	C	T	1/1
chr1	173338321	G	A	1/1
chr1	173338425	G	C	1/1
chr1	173338462	T	A	1/1
chr1	173338474	TCTTTTCCTCTTTTCCA	T	1/1
chr1	173344584	C	G	1/1
chr1	173344614	G	T	1/1
chr1	173344620	G	A	1/1
chr1	173345599	G	A	1/1
chr1	173345643	C	T	1/1
chr1	173346309	A	G	1/1
chr1	173347451	G	A	1/1
chr1	173461612	T	C	1/1
chr1	173461622	CAG	C	1/1
chr1	173461646	G	A	1/1
chr1	173461687	G	A	1/1
chr1	173461793	C	T	1/1
chr1	173461816	T	A	0/1
chr1	173461856	C	T	0/1
chr1	173461888	C	A	0/1
chr1	173461924	G	A	0/1
chr1	173463464	C	G	1/1
chr1	173463569	G	A	1/1
chr1	173463602	C	A	1/1
chr1	173464823	C	A	0/1
chr1	173464857	A	AG	0/1
chr1	173464860	T	G	0/1
chr1	173464907	G	C	0/1
chr1	173464923	A	G	1/1
chr1	173464971	GTTA	G	0/1
chr1	173489405	G	A	1/1
chr1	173512966	A	T	1/1
chr1	173526646	G	A	1/1
chr1	173526673	G	T	1/1
chr1	173527797	G	A	1/1
chr1	173527855	G	A	1/1
chr1	173527877	C	T	1/1
chr1	173537293	C	T	1/1
chr1	173537313	A	C	1/1
chr1	173537321	T	TGTC	1/1
chr1	173537327	G	A	1/1
chr1	173537330	G	T	1/1
chr1	173537333	G	A	1/1
chr1	173537343	C	T	1/1
chr1	173568800	A	G	1/1
chr1	173568813	A	ATAGCTC	1/1
chr1	173568841	A	T	1/1
chr1	173568869	G	C	1/1
chr1	173568919	A	T	1/1
chr1	173569089	G	A	1/1
chr1	173569118	C	T	1/1
chr1	173569127	T	C	1/1
chr1	173697339	A	T	0/1
chr1	173697364	AT	A	0/1
chr1	173697376	A	G	0/1
chr1	173697417	A	G	0/1
chr1	173697428	C	G	0/1
chr1	173697431	C	T	0/1
chr1	173697436	G	C	1/1
chr1	173697469	A	G	0/1
chr1	173697472	G	T	0/1
chr1	173697474	G	A	0/1
chr1	173707192	A	T	1/1
chr1	173707224	G	A	1/1
chr1	173707228	T	TTA	1/1
chr1	173707234	C	T	1/1
chr1	173934694	C	T	1/1
chr1	173934833	T	C	1/1
chr1	173934863	T	C	1/1
chr1	173934954	G	T	1/1
chr1	173936258	A	T	1/1
chr1	173936276	C	T	1/1
chr1	173936317	C	G	1/1
chr1	173936338	C	T	1/1
chr1	173936347	T	G	1/1
chr1	173938005	A	G	1/1
chr1	173997457	A	T	1/1
chr1	173997667	G	A	1/1
chr1	174004578	GA	G	1/1
chr1	174017787	T	G	1/1
chr1	174027916	T	G	1/1
chr1	174040625	G	A	1/1
chr1	174040628	G	A	1/1
chr1	174040873	T	C	1/1
chr1	174040894	T	C	1/1
chr1	174042038	G	T	1/1
chr1	174042098	T	C	1/1
chr1	174042176	C	T	1/1
chr1	174042217	A	C	1/1
chr1	174043440	A	T	1/1
chr1	174047417	A	G	1/1
chr1	174049615	G	A	1/1
chr1	174049621	G	T	1/1
chr1	174050154	A	AG	1/1
chr1	174050186	C	A	1/1
chr1	174051467	C	G	1/1
chr1	174051494	T	G	1/1
chr1	174051912	G	A	1/1
chr1	174051937	T	C	1/1
chr1	174051985	A	G	1/1
chr1	174064438	T	G	1/1
chr1	174102680	C	T	1/1
chr1	174104061	A	G	1/1
chr1	174104193	GGATTC	G	1/1
chr1	174104206	A	ACCCCCCC	1/1
chr1	174104213	AAG	A	1/1
chr1	174116960	A	C	1/1
chr1	174116977	C	G	1/1
chr1	174117007	AATGGAAAGAGT	A	1/1
chr1	174117068	G	T	1/1
chr1	174117466	C	G	1/1
chr1	174142170	C	T	1/1
chr1	174143228	A	C	1/1
chr1	174143236	G	A	1/1
chr1	174145090	G	A	1/1
chr1	174145105	G	A	1/1
chr1	174145108	G	A	1/1
chr1	174149635	T	G	1/1
chr1	174157300	G	T	1/1
chr1	174162042	T	A	1/1
chr1	174162068	A	C	1/1
chr1	174174160	A	G	1/1
chr1	174174217	C	A	1/1
chr1	174174277	T	G	1/1
chr1	174174319	A	G	1/1
chr1	174174324	C	T	1/1
chr1	174174344	A	G	1/1
chr1	174181042	G	A	1/1
chr1	174181140	A	G	1/1
chr1	174181177	G	A	1/1
chr1	174181182	A	G	1/1
chr1	174181183	G	A	1/1
chr1	174181492	C	G	1/1
chr1	174181523	G	A	1/1
chr1	174181540	C	T	1/1
chr1	174181594	A	G	1/1
chr1	174184984	T	C	1/1
chr1	174184985	A	T	1/1
chr1	174185138	G	T	1/1
chr1	174185163	T	A	1/1
chr1	174185192	C	T	1/1
chr1	174208521	A	G	1/1
chr1	174208522	A	C	1/1
chr1	174208718	A	T	1/1
chr1	174209406	A	G	1/1
chr1	174209459	A	G	1/1
chr1	174209498	T	A	1/1
chr1	174209514	A	T	1/1
chr1	174209522	G	A	1/1
chr1	174209524	A	T	1/1
chr1	174209528	C	T	1/1
chr1	174209541	G	A	1/1
chr1	174209551	C	G	1/1
chr1	174209621	T	C	1/1
chr1	174209627	C	T	1/1
chr1	174209828	C	T	1/1
chr1	174209830	G	A	1/1
chr1	174209831	A	C	1/1
chr1	174209842	C	T	1/1
chr1	174209906	TCTC	T	1/1
chr1	174209925	C	T	1/1
chr1	174209938	G	A	1/1
chr1	174210023	C	G	1/1
chr1	174210032	G	A	1/1
chr1	174210142	G	A	1/1
chr1	174215791	G	C	1/1
chr1	174215869	C	T	1/1
chr1	174217306	C	T	1/1
chr1	174217316	A	T	1/1
chr1	174217450	G	A	1/1
chr1	174217451	A	G	1/1
chr1	174219443	G	A	1/1
chr1	174219495	T	A	1/1
chr1	174219510	A	T	1/1
chr1	174219548	A	G	1/1
chr1	174219588	T	C	1/1
chr1	174246310	AG	A	1/1
chr1	174246385	T	C	1/1
chr1	174246486	T	C	1/1
chr1	174246685	C	G	1/1
chr1	174246698	G	C	1/1
chr1	174247495	G	A	1/1
chr1	174247615	A	G	1/1
chr1	174247633	T	G	1/1
chr1	174247680	ATGTG	A	1/1
chr1	174247779	A	AG	1/1
chr1	174249092	T	C	1/1
chr1	174249113	T	G	1/1
chr1	174414656	A	G	1/1
chr1	174425047	T	G	1/1
chr1	174425233	A	G	1/1
chr1	174426971	T	C	1/1
chr1	174428620	G	A	1/1
chr1	174428627	T	C	1/1
chr1	174430419	G	C	1/1
chr1	174475225	T	C	1/1
chr1	174475227	A	C	1/1
chr1	174475239	A	T	1/1
chr1	174475240	C	T	1/1
chr1	174475241	A	G	1/1
chr1	174475244	C	A	1/1
chr1	174475259	T	A	1/1
chr1	174475261	A	G	1/1
chr1	174475271	T	C	1/1
chr1	174475272	G	A	1/1
chr1	174492162	A	G	1/1
chr1	174529446	C	T	1/1
chr1	174529461	C	T	1/1
chr1	174530095	G	T	1/1
chr1	174562745	C	T	1/1
chr1	174562775	GGACTGCAATCTGTAAGGCATTT	G	1/1
chr1	174562805	T	C	1/1
chr1	174824325	G	A	1/1
chr1	174887024	TCCC	T	1/1
chr1	174887074	A	T	1/1
chr1	174887343	C	T	1/1
chr1	174887649	T	TA	1/1
chr1	175146216	A	G	1/1
chr1	175146285	G	A	1/1
chr1	175152825	T	A	1/1
chr1	175152856	T	C	1/1
chr1	175152896	C	T	1/1
chr1	175262123	G	GAA	1/1
chr1	175262134	G	A	1/1
chr1	175262138	A	T	1/1
chr1	175262144	T	A	1/1
chr1	175262198	C	T	1/1
chr1	175389882	T	C	1/1
chr1	175394099	A	G	1/1
chr1	175958303	T	C	1/1
chr1	176067203	C	T	1/1
chr1	176067205	A	G	1/1
chr1	176067267	G	C	1/1
chr1	176067334	G	A	1/1
chr1	176089575	T	A	1/1
chr1	176089619	C	T	1/1
chr1	176089670	C	A	1/1
chr1	176089721	A	G	1/1
chr1	176089735	A	G	1/1
chr1	176089738	A	G	1/1
chr1	176089753	G	A	1/1
chr1	176089767	G	A	1/1
chr1	176089849	A	C	1/1
chr1	176089889	T	A	1/1
chr1	176121103	T	G	1/1
chr1	176121129	C	G	1/1
chr1	176127864	T	C	1/1
chr1	176127920	T	A	1/1
chr1	176142720	G	A	1/1
chr1	176167933	C	A	1/1
chr1	176180943	G	A	1/1
chr1	176180948	C	G	1/1
chr1	176262540	AT	A	1/1
chr1	176262547	T	A	1/1
chr1	176299336	A	G	1/1
chr1	176361417	T	C	1/1
chr1	176379188	T	C	1/1
chr1	177593839	T	TGA	1/1
chr1	177694190	A	G	1/1
chr1	177702493	G	A	1/1
chr1	177826259	A	C	0/1
chr1	177826263	T	C	0/1
chr1	177826283	G	C	0/1
chr1	177826307	A	G	0/1
chr1	177826323	G	A	0/1
chr1	177826326	C	T	0/1
chr1	177826344	T	C	0/1
chr1	177826345	AGC	A	0/1
chr1	177826384	T	C	0/1
chr1	177826386	G	T	0/1
chr1	177826395	T	A	0/1
chr1	177826432	A	G	0/1
chr1	177826433	G	T	0/1
chr1	177826451	A	C	0/1
chr1	178143736	G	A	1/1
chr1	178705094	CTCTCTCTCTCTCTCTCTCTT	C	1/1
chr1	178745081	C	G	1/1
chr1	179377885	C	T	1/1
chr1	179377920	G	A	1/1
chr1	179378148	T	A	1/1
chr1	179378151	T	C	1/1
chr1	179671128	C	T	1/1
chr1	179700148	T	A	1/1
chr1	179703775	CA	C	1/1
chr1	179703777	A	C	1/1
chr1	180117425	T	C	1/1
chr1	180117449	CTG	C	1/1
chr1	180117512	G	T	1/1
chr1	180117575	A	T	1/1
chr1	180117640	A	T	1/1
chr1	180252140	G	A	1/1
chr1	180252155	T	C	1/1
chr1	180252643	C	G	1/1
chr1	180262305	A	G	1/1
chr1	180405941	ACCTCCTCCTCCTCCT	A	1/1
chr1	180411520	G	A	1/1
chr1	181536541	A	G	1/1
chr1	181536544	A	AC	1/1
chr1	181540700	T	C	1/1
chr1	182002577	T	C	1/1
chr1	182069857	A	G	1/1
chr1	182071469	C	T	1/1
chr1	182071567	A	G	1/1
chr1	182071664	A	G	1/1
chr1	182091681	AT	A	1/1
chr1	182098730	T	C	1/1
chr1	182099618	A	G	1/1
chr1	182099633	G	A	1/1
chr1	182100462	T	G	1/1
chr1	182100467	A	C	1/1
chr1	182109031	C	G	1/1
chr1	182509381	C	T	1/1
chr1	182512941	C	T	1/1
chr1	182895656	TA	T	1/1
chr1	183042518	TTGCAGACATGTC	T	1/1
chr1	183047752	C	T	1/1
chr1	183067044	A	G	1/1
chr1	183067056	TA	T	1/1
chr1	183067058	C	G	1/1
chr1	183067060	C	T	1/1
chr1	183083845	A	AGAGGG	1/1
chr1	183083881	T	C	1/1
chr1	183336602	A	T	1/1
chr1	183682152	C	T	1/1
chr1	183755784	G	A	1/1
chr1	183766413	A	G	1/1
chr1	183891860	A	G	1/1
chr1	183891907	G	GA	1/1
chr1	183891933	G	T	1/1
chr1	184212815	T	C	1/1
chr1	184212826	T	C	1/1
chr1	184382817	AAG	A	1/1
chr1	184382845	G	C	1/1
chr1	184385838	T	C	1/1
chr1	184407367	C	A	1/1
chr1	184442286	A	G	1/1
chr1	184822173	T	TAG	1/1
chr1	184822296	T	A	1/1
chr1	184822399	G	A	1/1
chr1	184905483	G	A	1/1
chr1	187056961	G	T	1/1
chr1	187058056	G	A	1/1
chr1	187118570	T	C	1/1
chr1	187225461	ATTTT	A	1/1
chr1	187287992	A	ACAG	1/1
chr1	187287996	GTGCTC	G	1/1
chr1	187288005	GATGGTGTAAAGCATTCATAACCATGCAGT	G	1/1
chr1	187288091	C	T	1/1
chr1	187288095	C	A	1/1
chr1	187288167	C	CGG	1/1
chr1	187288168	C	CTCTCT	1/1
chr1	187288199	A	T	1/1
chr1	187288203	C	G	1/1
chr1	187288274	C	T	1/1
chr1	187288314	A	G	1/1
chr1	187288352	C	T	1/1
chr1	188792951	A	ATATT	1/1
chr1	189821904	G	A	1/1
chr1	190022514	C	T	1/1
chr1	190022632	G	T	1/1
chr1	190174948	A	G	1/1
chr1	190239691	C	T	1/1
chr1	190831486	T	TTC	1/1
chr1	191033719	T	C	1/1
chr1	191476508	A	G	1/1
chr1	191477103	A	T	1/1
chr1	191477313	T	C	1/1
chr1	191477548	G	A	1/1
chr1	191481102	CTTTG	C	1/1
chr1	191482120	A	C	1/1
chr1	191482140	G	T	1/1
chr1	191483932	C	A	1/1
chr1	191485972	GTGTCTATGTA	G	0/1
chr1	191947169	A	ACT	1/1
chr1	191947248	T	C	1/1
chr1	193426130	C	T	1/1
chr1	193579794	C	T	1/1
chr1	193579812	C	T	1/1
chr1	193579820	G	T	1/1
chr1	193579828	T	C	1/1
chr1	193649322	G	A	1/1
chr1	193651058	C	T	1/1
chr1	193655102	A	G	1/1
chr1	193924689	T	A	1/1
chr1	193924694	C	A	1/1
chr1	193924730	C	T	1/1
chr1	194418799	A	G	1/1
chr1	194481377	C	T	1/1
chr1	194759288	C	A	1/1
chr10	3426408	T	C	1/1
chr10	3426415	T	G	1/1
chr10	3426422	C	G	1/1
chr10	3426428	A	G	1/1
chr10	3426437	AT	A	1/1
chr10	3426499	C	G	1/1
chr10	3426551	C	T	1/1
chr10	3445790	G	A	1/1
chr10	4752689	T	TAC	1/1
chr10	5004385	AT	A	1/1
chr10	5298722	A	C	1/1
chr10	5305551	G	A	1/1
chr10	5309239	G	A	1/1
chr10	5311514	AG	A	1/1
chr10	5311521	AG	A	1/1
chr10	5311525	ACC	A	1/1
chr10	5311538	A	G	1/1
chr10	5316188	T	C	1/1
chr10	5324456	T	A	1/1
chr10	5345145	T	A	1/1
chr10	5348585	T	C	1/1
chr10	5599778	T	C	1/1
chr10	5599889	T	C	1/1
chr10	5599905	C	A	1/1
chr10	5812477	T	C	1/1
chr10	5989390	AT	A	1/1
chr10	6367821	C	CT	1/1
chr10	6800966	A	G	1/1
chr10	6979746	G	T	1/1
chr10	7221452	GAGAGAGACAGAC	G	1/1
chr10	7390711	T	C	1/1
chr10	7390717	TGCCTTCGCCGATCTCC	T	1/1
chr10	7390739	T	C	1/1
chr10	7390824	C	T	1/1
chr10	7390849	C	T	1/1
chr10	7390853	A	G	1/1
chr10	7390860	A	G	1/1
chr10	7390864	T	A	1/1
chr10	7390865	CGGATTCGCGG	C	1/1
chr10	7390889	A	G	1/1
chr10	7390890	T	C	1/1
chr10	7390892	G	A	1/1
chr10	7390896	G	C	1/1
chr10	7390908	A	C	1/1
chr10	7390913	A	G	1/1
chr10	7390924	T	C	1/1
chr10	7390927	T	C	1/1
chr10	7417368	A	G	1/1
chr10	7463495	G	T	1/1
chr10	7463506	C	G	1/1
chr10	7463539	C	T	0/1
chr10	7463557	G	A	0/1
chr10	7463563	T	C	0/1
chr10	7472529	G	A	0/1
chr10	7472580	G	A	0/1
chr10	7493043	T	TG	1/1
chr10	7587161	GGAA	G	1/1
chr10	7639341	T	A	1/1
chr10	7639924	A	G	1/1
chr10	7640087	G	A	1/1
chr10	7640184	A	AG	1/1
chr10	7640381	G	A	1/1
chr10	8238066	C	T	1/1
chr10	9586491	G	A	1/1
chr10	10408809	GTA	G	1/1
chr10	10466445	CT	C	1/1
chr10	10502520	C	A	1/1
chr10	10871614	A	G	1/1
chr10	12459210	G	T	1/1
chr10	12459297	A	G	1/1
chr10	12465025	C	T	1/1
chr10	12465117	T	C	1/1
chr10	12465174	C	CACTCACTAAGGCCTACTCATAAACACAGCAGT	1/1
chr10	12465191	G	A	1/1
chr10	12467758	A	G	1/1
chr10	12846970	C	T	1/1
chr10	12848125	ATC	AAAAAAA	1/1
chr10	12910552	A	T	1/1
chr10	12912874	T	C	1/1
chr10	12944614	G	T	1/1
chr10	12944618	C	A	1/1
chr10	13108428	C	A	1/1
chr10	13108457	G	T	0/1
chr10	13232414	CAG	C	1/1
chr10	13849168	A	T	1/1
chr10	14142460	A	G	1/1
chr10	14142547	A	C	1/1
chr10	14142564	A	G	1/1
chr10	14156732	A	G	1/1
chr10	14156748	T	G	1/1
chr10	14161302	C	T	1/1
chr10	14404863	A	G	1/1
chr10	14407522	G	T	1/1
chr10	17814631	G	A	1/1
chr10	17814633	T	A	1/1
chr10	17814640	T	A	1/1
chr10	17814641	A	G	1/1
chr10	17827571	C	A	1/1
chr10	17843372	C	T	1/1
chr10	18264171	G	GAGCAAA	1/1
chr10	18350077	A	G	1/1
chr10	18350084	T	C	1/1
chr10	18350103	C	G	1/1
chr10	18350106	A	G	1/1
chr10	18350131	T	TGTCTTCTG	1/1
chr10	18350150	A	G	1/1
chr10	18350167	T	C	1/1
chr10	19077391	T	C	1/1
chr10	19077440	C	T	1/1
chr10	19077472	A	T	1/1
chr10	19077479	T	G	1/1
chr10	19077507	T	A	1/1
chr10	19078106	A	G	1/1
chr10	19078245	G	GCA	1/1
chr10	19344153	T	TTCAGCAGCAGTGGCTGGATCCACAATTCAGCAGCAGGGGCTGGATCCACAAG	1/1
chr10	19970263	A	G	1/1
chr10	20132777	G	A	1/1
chr10	20777952	C	G	1/1
chr10	20777978	T	C	1/1
chr10	21717881	A	G	1/1
chr10	22124624	C	T	1/1
chr10	22124675	A	G	1/1
chr10	22124689	C	A	1/1
chr10	22124761	A	G	1/1
chr10	22124804	G	A	1/1
chr10	22124835	G	C	1/1
chr10	22124838	GCTT	G	1/1
chr10	22124857	G	C	1/1
chr10	22384171	G	A	1/1
chr10	23690543	C	T	1/1
chr10	23690597	C	A	1/1
chr10	23904772	G	A	1/1
chr10	24397659	G	T	1/1
chr10	24397702	G	A	1/1
chr10	24504651	GA	G	1/1
chr10	24596832	G	A	1/1
chr10	24618276	C	G	1/1
chr10	24621826	T	G	1/1
chr10	24890872	G	A	1/1
chr10	24890923	C	T	1/1
chr10	24890959	T	A	1/1
chr10	24890989	T	C	1/1
chr10	24891026	G	T	1/1
chr10	25163630	G	GC	1/1
chr10	25713560	C	T	1/1
chr10	25713566	C	A	1/1
chr10	26492389	T	C	1/1
chr10	26569722	C	T	1/1
chr10	26607757	CGA	C	1/1
chr10	26607769	C	A	1/1
chr10	26607777	CAAAA	C	1/1
chr10	26607785	CCAAA	C	1/1
chr10	26607795	A	ACCCC	1/1
chr10	26951389	G	A	1/1
chr10	26951390	A	G	1/1
chr10	26963515	A	G	1/1
chr10	26963516	A	C	1/1
chr10	27066826	C	T	1/1
chr10	27926043	C	A	1/1
chr10	28750817	T	C	1/1
chr10	28863589	CT	C	1/1
chr10	28944365	C	T	1/1
chr10	28944692	T	C	1/1
chr10	28946980	T	C	1/1
chr10	28947094	G	A	1/1
chr10	29173936	A	G	1/1
chr10	29224524	C	A	1/1
chr10	29224525	A	G	1/1
chr10	29224549	A	G	1/1
chr10	40013030	A	AC	1/1
chr10	41201535	C	T	1/1
chr10	41206160	G	T	0/1
chr10	41209339	G	A	1/1
chr10	67010862	T	C	1/1
chr10	67036128	A	G	1/1
chr10	67036209	C	T	1/1
chr10	67036263	T	C	1/1
chr10	67036601	C	T	1/1
chr10	67498626	A	G	1/1
chr10	67591560	T	A	1/1
chr10	67591676	T	G	1/1
chr10	67988342	T	C	1/1
chr10	67988411	C	T	1/1
chr10	67988414	C	T	1/1
chr10	68186669	C	T	1/1
chr10	68186674	A	G	1/1
chr10	75758771	C	CA	1/1
chr10	75862748	C	T	0/1
chr10	76533765	ATG	A	0/1
chr10	77023100	G	GACA	1/1
chr10	77513409	C	A	0/1
chr10	80265529	T	C	1/1
chr10	80607786	G	A	1/1
chr10	81049892	GGA	G	0/1
chr10	81156884	C	CCAA	1/1
chr10	82330139	C	CGGGTTGG	1/1
chr10	82330349	C	T	1/1
chr10	82336040	C	T	1/1
chr10	82336044	A	AAAAACAAAAC	1/1
chr10	82338330	G	A	1/1
chr10	82341974	C	T	1/1
chr10	82342510	A	G	1/1
chr10	82358796	G	A	1/1
chr10	82654014	T	G	1/1
chr10	82654357	G	T	1/1
chr10	82654383	A	G	1/1
chr10	82654410	G	A	1/1
chr10	82654443	A	ACCCC	1/1
chr10	82654543	C	CCTTTT	1/1
chr10	82759928	A	G	1/1
chr10	82778997	C	T	1/1
chr10	82779365	C	A	1/1
chr10	82955264	T	C	1/1
chr10	82964602	C	T	1/1
chr10	82970862	T	C	1/1
chr10	82971349	G	A	1/1
chr10	82971353	C	T	1/1
chr10	82978911	G	C	1/1
chr10	82978924	G	A	1/1
chr10	84582923	G	T	1/1
chr10	84583395	T	TC	1/1
chr10	84595899	A	G	1/1
chr10	84776960	T	C	1/1
chr10	85334667	G	A	1/1
chr10	85334740	G	T	1/1
chr10	85337319	C	T	1/1
chr10	85337325	C	T	1/1
chr10	85406015	G	A	1/1
chr10	85406061	G	A	1/1
chr10	85410053	A	G	1/1
chr10	85410069	G	A	1/1
chr10	85410077	C	A	1/1
chr10	85410078	A	G	1/1
chr10	85423134	A	G	1/1
chr10	85423242	G	A	1/1
chr10	85423291	A	G	1/1
chr10	85423331	T	G	1/1
chr10	85423333	G	A	1/1
chr10	85439100	T	G	1/1
chr10	86153907	T	G	1/1
chr10	86153914	T	A	1/1
chr10	86153917	T	C	1/1
chr10	86154427	G	A	1/1
chr10	86154446	T	A	1/1
chr10	86157276	C	A	1/1
chr10	86157296	C	T	1/1
chr10	86157298	G	T	1/1
chr10	86157344	G	A	1/1
chr10	86158269	T	C	1/1
chr10	86159401	C	T	1/1
chr10	86166247	C	G	1/1
chr10	86196496	T	C	1/1
chr10	86196509	C	A	1/1
chr10	86221841	A	G	1/1
chr10	86221864	A	G	1/1
chr10	86288076	C	T	1/1
chr10	86288082	A	G	1/1
chr10	86294404	T	C	1/1
chr10	86294435	T	C	1/1
chr10	86294439	T	C	1/1
chr10	86294440	A	T	1/1
chr10	86294455	C	T	1/1
chr10	86294457	A	G	1/1
chr10	86294535	G	T	1/1
chr10	86308925	G	A	1/1
chr10	86313356	CCCCACAGA	C	1/1
chr10	86313366	TGAACC	T	1/1
chr10	86313382	G	C	1/1
chr10	86313395	A	T	1/1
chr10	86313576	C	G	1/1
chr10	86319424	G	A	1/1
chr10	86329914	A	AC	1/1
chr10	86338162	T	C	1/1
chr10	86350538	T	C	1/1
chr10	86364425	A	G	1/1
chr10	86416944	C	T	1/1
chr10	86417029	T	C	1/1
chr10	86417045	G	A	1/1
chr10	86422892	G	A	1/1
chr10	86422904	G	A	1/1
chr10	86422905	G	A	1/1
chr10	86688875	C	T	1/1
chr10	87026207	A	ATAAT	1/1
chr10	87026229	A	G	1/1
chr10	87044549	A	T	1/1
chr10	87554108	C	T	1/1
chr10	87554176	C	T	1/1
chr10	87554481	T	C	1/1
chr10	87554821	G	A	1/1
chr10	87611156	T	C	1/1
chr10	87616326	T	C	1/1
chr10	87616347	G	C	1/1
chr10	87616387	G	A	1/1
chr10	87682081	GTTTTTT	G	1/1
chr10	87697138	A	G	1/1
chr10	87874741	C	G	1/1
chr10	87877217	C	G	1/1
chr10	87877242	G	T	1/1
chr10	87877281	C	T	1/1
chr10	87895247	A	G	1/1
chr10	87902257	TA	T	1/1
chr10	87939796	C	T	1/1
chr10	87943558	G	T	1/1
chr10	87943573	T	C	1/1
chr10	87943635	G	A	1/1
chr10	87943649	C	A	1/1
chr10	87943712	G	A	1/1
chr10	87999087	A	G	1/1
chr10	88021284	A	G	1/1
chr10	88029245	C	T	1/1
[truncated: 25,606 more rows]

## Sheet: Sheet4
Nuclear variants of FVB/B6 somatic cells by whole exome sequencing
Chromosome	Posotion	REF	ALT	Genotype		1/1 indicates homozygosity
chr1	6230126	CTTTAT	C	0/1		0/1 or 1/0 indicates heterzygosity
chr1	6230165	T	C	0/1
chr1	6230166	G	A	0/1
chr1	6230196	C	G	0/1
chr1	6234168	A	G	0/1
chr1	6238125	C	CTACTTTATT	1/1
chr1	6238145	G	T	0/1
chr1	6238183	G	C	0/1
chr1	6239875	A	G	0/1
chr1	6239909	G	C	0/1
chr1	6239916	A	G	0/1
chr1	6240097	C	T	0/1
chr1	6240127	A	T	0/1
chr1	6262764	A	G	0/1
chr1	6264379	C	G	0/1
chr1	6264382	G	A	0/1
chr1	6807824	AT	A	0/1
chr1	9545577	G	A	0/1
chr1	9545597	C	T	0/1
chr1	9545621	A	T	0/1
chr1	9545654	G	A	0/1
chr1	9545663	C	T	0/1
chr1	9545666	C	T	0/1
chr1	9545668	G	A	0/1
chr1	9545674	C	T	0/1
chr1	9545682	C	T	0/1
chr1	9545684	G	T	0/1
chr1	9545685	G	T	0/1
chr1	9545688	G	T	0/1
chr1	9545691	G	A	0/1
chr1	9545693	C	T	0/1
chr1	9545700	C	G	0/1
chr1	9736775	T	C	0/1
chr1	9881506	G	A	0/1
chr1	9888794	C	T	0/1
chr1	9888860	AT	A	0/1
chr1	9901893	GAA	G	0/1
chr1	9901959	A	C	0/1
chr1	9901974	G	A	0/1
chr1	9901985	G	A	0/1
chr1	9902023	C	T	0/1
chr1	9902055	A	T	0/1
chr1	9902057	A	T	0/1
chr1	9902060	C	T	0/1
chr1	9902075	G	A	0/1
chr1	9902076	T	TCTC	0/1
chr1	9902103	G	A	0/1
chr1	9902112	C	T	0/1
chr1	9902165	C	T	0/1
chr1	9902168	TGCAGAAATGA	T	0/1
chr1	9902180	A	AAG	0/1
chr1	9902270	G	T	0/1
chr1	9914256	A	T	1/1
chr1	10037549	T	A	0/1
chr1	10037582	A	T	0/1
chr1	11586310	G	C	1/1
chr1	12808583	A	G	1/1
chr1	12826209	C	T	0/1
chr1	12826217	G	A	0/1
chr1	13106417	G	T	1/1
chr1	13152332	C	A	0/1
chr1	13165453	AT	A	1/1
chr1	13167157	A	G	0/1
chr1	13167177	C	A	0/1
chr1	13640801	C	CA	1/1
chr1	14294512	G	A	1/1
chr1	14294539	G	C	1/1
chr1	15805971	C	G	0/1
chr1	15833199	T	C	0/1
chr1	16667454	G	A	0/1
chr1	20199300	G	T	0/1
chr1	20337483	T	A	1/1
chr1	20381605	T	C	0/1
chr1	20381619	G	A	0/1
chr1	20523967	C	T	0/1
chr1	20537401	T	A	0/1
chr1	20549601	A	G	0/1
chr1	20549644	T	G	0/1
chr1	20553903	A	G	0/1
chr1	20555895	C	G	1/1
chr1	20555926	A	G	1/1
chr1	20584006	CT	C	0/1
chr1	20584012	A	G	0/1
chr1	20804745	TGGGGTAATCAC	T	0/1
chr1	20810215	C	G	0/1
chr1	21283710	A	C	0/1
chr1	21283711	AAT	A	0/1
chr1	21283714	G	GCT	0/1
chr1	21456399	C	A	0/1
chr1	23376857	A	G	1/1
chr1	23376859	G	T	1/1
chr1	23377146	T	A	1/1
chr1	24003140	T	C	0/1
chr1	24003167	C	G	0/1
chr1	24003179	G	A	0/1
chr1	25169075	A	G	1/1
chr1	28833943	G	A	0/1
chr1	28833969	G	T	0/1
chr1	30878026	A	C	0/1
chr1	30887039	A	G	1/1
chr1	30920038	C	T	1/1
chr1	34172953	G	A	0/1
chr1	34172978	C	T	0/1
chr1	34178481	C	T	0/1
chr1	34178495	C	G	0/1
chr1	34178623	G	A	0/1
chr1	34178800	T	C	0/1
chr1	34256243	A	G	0/1
chr1	34559706	C	T	0/1
chr1	34559765	T	C	0/1
chr1	34862998	T	C	0/1
chr1	36202940	T	TC	0/1
chr1	36227145	T	C	1/1
chr1	36230894	T	C	0/1
chr1	36375452	G	A	1/1
chr1	36410686	C	T	0/1
chr1	36410691	A	G	0/1
chr1	36411068	A	G	0/1
chr1	36411071	C	A	0/1
chr1	36411119	G	A	0/1
chr1	36411539	G	A	0/1
chr1	36415278	A	G	0/1
chr1	36468531	G	A	1/1
chr1	36562612	G	A	0/1
chr1	36569868	A	G	0/1
chr1	36569999	G	A	0/1
chr1	36578537	A	G	0/1
chr1	36608594	C	G	0/1
chr1	36692073	G	C	0/1
chr1	36766592	A	G	0/1
chr1	36835013	T	C	0/1
chr1	36835044	C	T	0/1
chr1	36852048	C	T	1/1
chr1	36873052	C	A	1/1
chr1	36886517	A	AC	1/1
chr1	36891430	A	G	1/1
chr1	37950848	C	T	0/1
chr1	37950865	C	T	0/1
chr1	37950880	G	A	0/1
chr1	38044587	C	CTGTGTGTGTGTGTGTG	1/1
chr1	38248040	G	GC	1/1
chr1	38928426	T	C	1/1
chr1	38928430	G	T	1/1
chr1	38928432	G	A	1/1
chr1	38939391	G	A	0/1
chr1	38996026	A	C	0/1
chr1	38996081	AG	A	0/1
chr1	38996207	C	T	0/1
chr1	40061719	ATTCT	A	0/1
chr1	40081222	A	G	1/1
chr1	40081242	C	G	1/1
chr1	40282099	T	C	0/1
chr1	40350496	A	ACT	0/1
chr1	40350500	T	TCTGC	0/1
chr1	40413653	G	T	0/1
chr1	40581902	T	C	1/1
chr1	40582099	G	C	0/1
chr1	40588477	T	C	0/1
chr1	44040075	T	C	1/1
chr1	44156709	T	G	1/1
chr1	44174066	C	T	0/1
chr1	44204910	C	T	1/1
chr1	44204921	T	C	1/1
chr1	44204922	G	A	1/1
chr1	45386955	C	A	0/1
chr1	45390813	T	G	1/1
chr1	45390826	A	ACATAC	1/1
chr1	45390833	G	A	1/1
chr1	45390881	A	AC	1/1
chr1	45390899	CCA	C	1/1
chr1	45390902	A	T	1/1
chr1	45390919	G	T	0/1
chr1	45391048	A	T	0/1
chr1	45391055	TGTAGATCTAA	T	0/1
chr1	45391118	C	T	0/1
chr1	45391156	T	G	0/1
chr1	45391161	C	T	0/1
chr1	45394104	A	T	0/1
chr1	45394135	A	G	0/1
chr1	45394138	G	A	0/1
chr1	45394146	C	T	0/1
chr1	45394255	A	T	0/1
chr1	45394271	A	G	0/1
chr1	45394287	A	T	0/1
chr1	45394873	C	T	0/1
chr1	45400785	A	T	0/1
chr1	45400863	T	C	0/1
chr1	45403979	T	C	0/1
chr1	45403991	G	T	0/1
chr1	46234066	A	G	0/1
chr1	46291023	G	A	0/1
chr1	46356808	A	ATG	0/1
chr1	46415118	A	G	1/1
chr1	46419744	T	C	1/1
chr1	46512597	T	C	1/1
chr1	46524141	G	A	0/1
chr1	46796525	T	C	0/1
chr1	46823398	G	A	1/1
chr1	46823422	G	T	1/1
chr1	46825939	C	T	0/1
chr1	46825944	T	C	0/1
chr1	46864024	G	T	1/1
chr1	52147495	A	T	0/1
chr1	53983162	G	A	0/1
chr1	54614256	T	C	1/1
chr1	55135165	A	T	1/1
chr1	59045489	C	A	1/1
chr1	59051292	CA	C	1/1
chr1	59124563	CACAGCACGGCTAACGTT	C	0/1
chr1	59125473	T	TGGCTAATGCATAAAAA	0/1
chr1	59125604	A	G	0/1
chr1	59214159	G	T	1/1
chr1	60038465	TCACA	T	1/1
chr1	60305186	GT	G	0/1
chr1	62815719	TG	T	0/1
chr1	62818244	A	G	1/1
chr1	62818295	T	C	1/1
chr1	62829883	C	CGT	1/1
chr1	63778459	G	A	0/1
chr1	64661736	T	C	1/1
chr1	65109615	T	TAA	0/1
chr1	65109628	C	T	0/1
chr1	65109665	C	A	0/1
chr1	65109670	GC	G	0/1
chr1	65119724	CGTGTGT	C	0/1
chr1	65119736	T	C	0/1
chr1	65119742	T	C	0/1
chr1	65383639	A	AAC	0/1
chr1	66471859	T	C	0/1
chr1	66471865	A	T	0/1
chr1	66529768	A	G	0/1
chr1	66550113	G	A	0/1
chr1	66553904	T	TG	1/1
chr1	66553905	A	AGCAGCAGC	1/1
chr1	66553930	G	A	1/1
chr1	66557136	A	G	1/1
chr1	66557165	T	C	1/1
chr1	66557174	G	T	1/1
chr1	66596456	G	C	0/1
chr1	66596477	T	TA	0/1
chr1	66596479	G	A	0/1
chr1	66596511	G	A	0/1
chr1	66636814	A	G	0/1
chr1	66636909	A	G	0/1
chr1	66636951	A	C	0/1
chr1	66669063	C	T	0/1
chr1	66673826	C	CA	0/1
chr1	66673935	G	A	0/1
chr1	66678021	A	G	0/1
chr1	66695476	C	T	0/1
chr1	66695563	C	G	0/1
chr1	66695636	T	C	0/1
chr1	66724735	A	C	0/1
chr1	66773204	T	TTTCTCC	0/1
chr1	66773233	C	T	0/1
chr1	66773278	C	T	0/1
chr1	66773400	G	A	0/1
chr1	66819524	A	G	1/1
chr1	66848127	C	A	0/1
chr1	66848174	G	T	0/1
chr1	66848491	T	C	0/1
chr1	66848499	T	TA	0/1
chr1	66848530	C	T	0/1
chr1	66848585	T	G	0/1
chr1	66848653	C	G	0/1
chr1	66848671	C	T	0/1
chr1	67050115	C	T	0/1
chr1	67050864	T	A	0/1
chr1	67195294	T	G	0/1
chr1	67195314	GTTTTTCTT	G	0/1
chr1	67195386	T	C	0/1
chr1	67204439	A	G	0/1
chr1	67204474	G	T	0/1
chr1	67212164	A	T	1/1
chr1	67251733	C	CA	1/1
chr1	68297186	A	G	1/1
chr1	68297203	C	T	1/1
chr1	68305789	G	A	0/1
chr1	68385893	T	G	1/1
chr1	68385913	G	C	1/1
chr1	68385928	G	A	1/1
chr1	68385936	C	T	1/1
chr1	68385938	T	C	1/1
chr1	68395936	A	C	0/1
chr1	68396034	G	T	0/1
chr1	74000336	C	A	1/1
chr1	74205125	C	T	0/1
chr1	75183072	C	A	0/1
chr1	75212744	G	A	0/1
chr1	75385332	C	T	0/1
chr1	75401605	ACACACC	A	0/1
chr1	75403679	TTGTGTGTGTGTG	T	0/1
chr1	75406615	A	G	0/1
chr1	75410878	C	T	0/1
chr1	75411888	TCG	T	1/1
chr1	75414263	G	A	0/1
chr1	75414280	C	T	0/1
chr1	75414285	T	TCTGGTC	0/1
chr1	75414451	A	G	0/1
chr1	75414484	A	G	0/1
chr1	75414504	G	A	0/1
chr1	75414509	A	G	0/1
chr1	75414530	G	GAGGAGA	0/1
chr1	75415707	T	C	0/1
chr1	75418213	G	C	0/1
chr1	75418229	A	G	0/1
chr1	75418853	T	TGCCCA	0/1
chr1	75418893	TG	T	0/1
chr1	75419222	A	T	0/1
chr1	75420109	A	AGTCG	0/1
chr1	75423728	T	TTGG	0/1
chr1	75427888	C	T	0/1
chr1	75427995	C	T	0/1
chr1	75437068	G	C	0/1
chr1	75438067	G	A	0/1
chr1	75438076	G	A	0/1
chr1	75438367	G	A	0/1
chr1	75438368	CGAGTGTGTGTGTGT	C	0/1
chr1	75469436	T	C	0/1
chr1	75470145	CGT	C	0/1
chr1	75472695	GCT	G	0/1
chr1	75484176	A	T	0/1
chr1	75487927	G	T	0/1
chr1	75488027	C	T	0/1
chr1	75493549	TTGAA	T	0/1
chr1	75499780	TA	T	0/1
chr1	75502212	T	C	0/1
chr1	75502759	G	GC	0/1
chr1	75502761	AGAGAAGAGAAG	A	0/1
chr1	75502775	A	C	0/1
chr1	75524620	T	C	0/1
chr1	75524962	T	A	0/1
chr1	75525529	C	T	0/1
chr1	78190304	A	AG	1/1
chr1	78421886	G	A	1/1
chr1	78469193	T	C	0/1
chr1	78469252	T	C	0/1
chr1	78662999	C	T	1/1
chr1	79776115	T	C	0/1
chr1	79776180	A	C	0/1
chr1	79799437	G	GC	0/1
chr1	79807126	G	A	1/1
chr1	80196723	T	C	0/1
chr1	80501867	A	G	0/1
chr1	80501871	A	C	0/1
chr1	82648684	C	T	0/1
chr1	82648687	T	C	0/1
chr1	82648711	T	C	0/1
chr1	82648766	A	G	0/1
chr1	82649827	CTGTGTGTGTG	C	0/1
chr1	82649917	T	A	0/1
chr1	82651762	C	G	0/1
chr1	82675715	T	C	0/1
chr1	82678917	C	G	0/1
chr1	82678946	A	AT	0/1
chr1	82690001	C	T	0/1
chr1	82715430	A	G	0/1
chr1	82747175	C	T	0/1
chr1	82760486	G	A	0/1
chr1	82760500	G	T	0/1
chr1	84754419	T	TG	0/1
chr1	84754482	C	CTCTCCTGAAGTAAACACTAAAAATATCAGGTAACTTTTGCATT	0/1
chr1	85097300	A	T	0/1
chr1	85097306	C	G	0/1
chr1	85244948	A	T	0/1
chr1	85254030	T	A	0/1
chr1	85257268	A	G	0/1
chr1	85257270	A	T	0/1
chr1	85257271	CGTGTGT	C	0/1
chr1	85257286	G	C	0/1
chr1	85257302	G	GTA	0/1
chr1	87828011	A	T	1/1
chr1	87828032	A	G	1/1
chr1	87828088	C	T	1/1
chr1	87968532	G	T	0/1
chr1	88023041	A	G	0/1
chr1	88141191	A	G	1/1
chr1	88141232	T	A	1/1
chr1	88153919	A	G	1/1
chr1	88153947	A	AT	1/1
chr1	88158578	A	G	0/1
chr1	88202606	GA	G	0/1
chr1	88247232	T	C	0/1
chr1	88247237	C	T	0/1
chr1	88247262	G	A	0/1
chr1	88247267	G	A	0/1
chr1	88247304	G	GGCA	0/1
chr1	88247306	T	A	0/1
chr1	88247310	A	AGGC	0/1
chr1	88247311	T	TCCACTTTCCCAAGCTACCTACA	0/1
chr1	88247539	A	G	0/1
chr1	88247852	T	C	0/1
chr1	88247900	G	A	0/1
chr1	88247919	G	T	0/1
chr1	88247920	C	A	0/1
chr1	88247955	A	T	0/1
chr1	88248029	A	G	0/1
chr1	88248081	G	A	0/1
chr1	88248104	C	A	0/1
chr1	88248584	G	A	0/1
chr1	88248605	G	T	0/1
chr1	88248614	T	C	0/1
chr1	88248621	C	T	0/1
chr1	88248655	G	A	0/1
chr1	88248669	A	ACCG	0/1
chr1	88248704	C	T	0/1
chr1	88248784	G	A	0/1
chr1	88248816	T	A	0/1
chr1	88248830	G	T	0/1
chr1	88248844	G	A	0/1
chr1	88249028	G	A	0/1
chr1	88249085	C	T	0/1
chr1	88249126	G	GTCCCT	1/1
chr1	88249127	G	GGGCAGCCCTAGCTGTGT	1/1
chr1	88249176	G	T	1/1
chr1	88249686	C	T	0/1
chr1	88249700	T	C	0/1
chr1	88249740	G	A	0/1
chr1	88249744	C	T	0/1
chr1	88249832	G	A	0/1
chr1	88249861	A	G	0/1
chr1	88249869	A	C	0/1
chr1	88250266	A	G	0/1
chr1	88250268	G	A	0/1
chr1	88250342	G	A	0/1
chr1	88250393	G	A	0/1
chr1	88250425	C	T	0/1
chr1	88250436	T	C	0/1
chr1	88251561	C	T	0/1
chr1	88251584	T	C	0/1
chr1	88251639	T	C	0/1
chr1	88251659	C	G	0/1
chr1	88251672	T	A	0/1
chr1	88252622	A	G	0/1
chr1	88252625	T	C	0/1
chr1	88252669	C	T	0/1
chr1	88252784	TGCCTCTGA	T	1/1
chr1	88252822	G	GTCTCTGTGCCCTTTAGAGTA	1/1
chr1	88252856	C	T	1/1
chr1	88252872	A	C	1/1
chr1	88253036	A	G	0/1
chr1	88253215	CGGTGA	C	1/1
chr1	88253307	T	G	1/1
chr1	88253351	G	T	1/1
chr1	88253358	C	T	1/1
chr1	88253961	C	T	1/1
chr1	88253964	T	A	1/1
chr1	88254052	T	G	0/1
chr1	88254676	C	T	0/1
chr1	88254739	C	T	0/1
chr1	88254786	G	A	0/1
chr1	88254793	G	A	0/1
chr1	88254812	A	G	0/1
chr1	88254834	C	T	0/1
chr1	88254845	T	C	0/1
chr1	88254854	C	T	0/1
chr1	88255847	C	G	0/1
chr1	88264528	T	C	0/1
chr1	88264562	C	T	0/1
chr1	88264596	T	C	0/1
chr1	88269125	T	C	0/1
chr1	88269170	A	G	0/1
chr1	88269242	T	C	0/1
chr1	88269283	A	C	0/1
chr1	88270304	A	AAGC	0/1
chr1	88270321	T	TACTGGTTTTCTTTGGATAAAGATTTAGAA	0/1
chr1	88282901	G	A	0/1
chr1	88282930	G	A	1/1
chr1	88283007	T	C	0/1
chr1	88283058	A	T	0/1
chr1	88284088	G	T	0/1
chr1	88284094	C	CT	0/1
chr1	88284241	T	A	0/1
chr1	88284243	TG	T	0/1
chr1	88284248	GT	G	0/1
chr1	88284252	T	A	0/1
chr1	88284253	G	GT	0/1
chr1	88284270	C	G	0/1
chr1	88284271	T	G	0/1
chr1	88284304	A	G	0/1
chr1	88284327	G	A	0/1
chr1	88284362	A	G	0/1
chr1	88284407	A	T	0/1
chr1	88284440	T	G	0/1
chr1	88284441	T	C	0/1
chr1	88284442	A	C	0/1
chr1	88284514	C	T	0/1
chr1	88284526	G	A	0/1
chr1	88284538	C	T	0/1
chr1	88284578	C	T	0/1
chr1	88284681	A	G	1/1
chr1	88753681	A	G	1/1
chr1	88753736	A	G	1/1
chr1	88983991	G	GA	1/1
chr1	88985084	C	A	1/1
chr1	89087661	G	A	1/1
chr1	89572836	ATGATCCAC	A	1/1
chr1	89597821	G	C	1/1
chr1	89609806	G	A	0/1
chr1	89673758	T	C	1/1
chr1	90129951	AAAGCAAGC	A	0/1
chr1	90239937	A	G	0/1
chr1	90247422	G	A	1/1
chr1	90247439	T	C	1/1
chr1	90270927	C	T	1/1
chr1	92831849	G	A	0/1
chr1	93257893	A	G	1/1
chr1	93264964	G	T	0/1
chr1	93266822	T	C	1/1
chr1	93281122	A	T	0/1
chr1	93281219	T	C	0/1
chr1	93302613	T	G	0/1
chr1	93320383	G	A	0/1
chr1	93324517	C	T	0/1
chr1	93327588	T	C	0/1
chr1	93346363	A	G	0/1
chr1	93404123	G	C	0/1
chr1	93417765	A	ATAGGTG	0/1
chr1	93417785	A	C	0/1
chr1	93698690	T	C	1/1
chr1	93861381	ATG	A	0/1
chr1	95402164	G	GT	1/1
chr1	98717742	C	CT	1/1
chr1	107450387	CGT	C	0/1
chr1	109053347	G	GTA	0/1
chr1	118308783	C	T	0/1
chr1	120524658	C	A	1/1
chr1	120738481	A	T	1/1
chr1	121964276	C	T	1/1
chr1	122057155	A	T	0/1
chr1	122057203	T	C	0/1
chr1	125264174	T	A	1/1
chr1	125264390	C	T	1/1
chr1	125273148	CT	C	1/1
chr1	125273151	G	GAGGCAGGA	1/1
chr1	125273155	C	T	1/1
chr1	125273266	T	C	1/1
chr1	127458858	T	A	1/1
chr1	127458882	A	G	1/1
chr1	127458901	C	T	1/1
chr1	127458906	G	A	1/1
chr1	127458925	T	C	1/1
chr1	127459053	T	A	0/1
chr1	127459079	G	T	0/1
chr1	127459087	A	G	0/1
chr1	127469005	AT	A	0/1
chr1	128389220	C	A	0/1
chr1	128592264	GT	G	0/1
chr1	128592266	T	G	0/1
chr1	128592347	C	A	0/1
chr1	131812196	C	G	0/1
chr1	131812236	G	A	0/1
chr1	132533310	G	T	0/1
chr1	133025874	G	A	0/1
chr1	133025905	G	T	0/1
chr1	133025908	C	T	0/1
chr1	133026116	G	A	0/1
chr1	133026262	G	C	0/1
chr1	133026479	TAAAAA	T	1/1
chr1	133026762	G	C	1/1
chr1	133026787	T	A	1/1
chr1	133077189	A	G	0/1
chr1	133815573	T	TAC	1/1
chr1	134018011	A	G	0/1
chr1	134493272	G	A	1/1
chr1	134508290	C	T	0/1
chr1	134516033	C	A	1/1
chr1	134518078	A	G	0/1
chr1	134834183	G	A	0/1
chr1	134834200	G	A	0/1
chr1	134834201	T	C	0/1
chr1	134834202	G	A	0/1
chr1	134834377	GCCAC	G	0/1
chr1	134834381	C	CTTGA	0/1
chr1	134834574	C	T	0/1
chr1	134835544	T	A	0/1
chr1	134835845	C	T	0/1
chr1	134836277	T	C	0/1
chr1	134893225	C	T	0/1
chr1	134893272	C	A	0/1
chr1	134893302	C	T	0/1
chr1	134893320	A	G	0/1
chr1	134967737	C	T	0/1
chr1	134967849	G	A	0/1
chr1	134967917	A	G	0/1
chr1	134971084	A	G	0/1
chr1	134971098	CA	C	0/1
chr1	134971129	G	A	0/1
chr1	134971165	C	CA	0/1
chr1	134971167	T	A	0/1
chr1	134971177	G	A	0/1
chr1	134971340	C	T	0/1
chr1	134971364	A	AG	0/1
chr1	134971399	C	A	0/1
chr1	134971404	A	G	0/1
chr1	134983481	A	G	1/1
chr1	134995896	T	C	0/1
chr1	134997318	G	A	1/1
chr1	134997364	A	G	1/1
chr1	134997998	GTT	G	0/1
chr1	134998043	G	GTGTGTA	0/1
chr1	134998070	C	T	0/1
chr1	135000422	A	G	0/1
chr1	135000469	A	G	0/1
chr1	135001539	A	G	0/1
chr1	135001669	TC	T	0/1
chr1	135175905	T	C	1/1
chr1	135175924	G	T	1/1
chr1	135215904	A	C	1/1
chr1	135226133	C	T	1/1
chr1	135265433	C	T	0/1
chr1	135283629	C	G	0/1
chr1	135287320	C	T	0/1
chr1	135537168	G	A	0/1
chr1	135537169	C	T	0/1
chr1	135556923	T	C	0/1
chr1	135557479	A	G	1/1
chr1	135557484	T	G	1/1
chr1	135627166	A	G	1/1
chr1	135627185	T	C	1/1
chr1	135634558	A	G	1/1
chr1	135634581	G	C	1/1
chr1	135794899	T	C	0/1
chr1	138028320	T	G	1/1
chr1	138044172	G	GAAC	1/1
chr1	138044207	C	T	1/1
chr1	138068174	AT	A	0/1
chr1	138122672	C	T	0/1
chr1	138122733	T	C	0/1
chr1	138122757	T	C	0/1
chr1	138156459	T	C	1/1
chr1	138156592	C	T	1/1
chr1	138156593	A	G	1/1
chr1	139863082	C	A	0/1
chr1	139961166	T	TA	0/1
chr1	141065397	T	G	1/1
chr1	142005171	C	A	1/1
chr1	142051156	A	G	1/1
chr1	151712359	T	C	1/1
chr1	151712379	T	C	1/1
chr1	152254627	A	G	1/1
chr1	152495983	G	A	0/1
chr1	152499753	T	C	0/1
chr1	152499763	A	C	0/1
chr1	152499800	T	C	0/1
chr1	152504410	T	TTGTG	0/1
chr1	152504416	A	G	0/1
chr1	152524454	T	C	0/1
chr1	152839959	C	T	0/1
chr1	152839973	C	T	0/1
chr1	153250291	TA	T	0/1
chr1	153258105	G	A	0/1
chr1	153258249	C	A	0/1
chr1	153258270	T	C	0/1
chr1	153258430	C	T	0/1
chr1	153288054	A	AAAAACC	0/1
chr1	153318943	A	G	1/1
chr1	153320321	TC	T	1/1
chr1	153665818	T	G	0/1
chr1	153665848	C	T	0/1
chr1	153665853	GAGCA	G	0/1
chr1	153740521	ATTT	A	0/1
chr1	153740560	C	G	0/1
chr1	153768228	C	T	1/1
chr1	153827637	A	G	0/1
chr1	155723234	C	T	1/1
chr1	156259606	C	T	0/1
chr1	156259660	A	G	0/1
chr1	156259691	G	A	0/1
chr1	156263185	T	C	0/1
chr1	156273104	C	T	0/1
chr1	156312871	G	A	0/1
chr1	156312897	C	T	0/1
chr1	156312932	G	A	0/1
chr1	156312958	T	C	0/1
chr1	156318675	C	T	0/1
chr1	156318710	T	C	0/1
chr1	156318723	C	T	0/1
chr1	156318734	T	C	0/1
chr1	156318786	T	G	0/1
chr1	156324870	A	G	0/1
chr1	156326337	A	G	0/1
chr1	156547623	C	T	0/1
chr1	156572879	C	T	1/1
chr1	156572986	A	G	1/1
chr1	157179442	T	A	0/1
chr1	157708854	A	G	1/1
chr1	157708862	T	C	1/1
chr1	157708887	A	G	1/1
chr1	157709347	C	T	1/1
chr1	157854356	CAAG	C	1/1
chr1	157854380	T	G	1/1
chr1	157854404	A	G	1/1
chr1	157854418	G	C	1/1
chr1	158185668	A	G	1/1
chr1	158185703	T	G	1/1
chr1	158185704	C	T	1/1
chr1	158200674	G	A	1/1
chr1	158572808	T	C	0/1
chr1	158599728	T	C	1/1
chr1	158628866	C	A	0/1
chr1	159037948	A	T	1/1
chr1	159497407	A	T	1/1
chr1	159497417	T	C	1/1
chr1	164204668	G	T	0/1
chr1	164763844	A	C	1/1
chr1	164763845	T	C	1/1
chr1	164763866	A	G	1/1
chr1	164763881	A	G	1/1
chr1	164808146	C	A	1/1
chr1	164818961	T	C	0/1
chr1	164888394	T	C	1/1
chr1	164893811	C	T	1/1
chr1	165188082	T	G	0/1
chr1	165710007	A	G	1/1
chr1	165727543	C	T	1/1
chr1	165868809	C	T	0/1
chr1	165868810	C	G	0/1
chr1	165896609	G	A	0/1
chr1	166111780	T	C	0/1
chr1	166122734	T	G	1/1
chr1	166186986	AATGGAAGGCGACAGCG	A	1/1
chr1	166310865	G	T	0/1
chr1	167236516	A	T	0/1
chr1	167236626	C	T	0/1
chr1	167329791	T	C	1/1
chr1	167440489	A	G	1/1
chr1	167805839	CTTA	C	1/1
chr1	167805888	G	GCACACACACACA	1/1
chr1	167806099	C	G	1/1
chr1	167821938	G	A	1/1
chr1	167821953	A	G	1/1
chr1	167821959	A	G	1/1
chr1	167821996	C	T	1/1
chr1	168031368	C	A	1/1
chr1	168199636	T	C	1/1
chr1	168321968	C	T	1/1
chr1	168322070	T	C	0/1
chr1	168322839	T	C	1/1
chr1	168417195	A	T	1/1
chr1	168417225	G	A	1/1
chr1	168417226	A	C	1/1
chr1	168420181	A	C	1/1
chr1	168420184	A	G	1/1
chr1	168420187	G	GGA	1/1
chr1	168420196	A	AG	1/1
chr1	168420283	G	T	1/1
chr1	168420288	C	T	1/1
chr1	168420332	AG	A	1/1
chr1	169157848	GCGGTA	G	1/1
chr1	169157905	G	A	1/1
chr1	169246356	T	C	1/1
chr1	169249477	A	T	1/1
chr1	169291516	A	C	1/1
chr1	169375933	C	A	1/1
chr1	169375936	C	A	1/1
chr1	169396196	T	TC	1/1
chr1	169396197	T	C	1/1
chr1	169760663	A	G	1/1
chr1	169760680	G	A	1/1
chr1	169760688	A	C	1/1
chr1	169774798	CG	C	1/1
chr1	170088894	A	G	1/1
chr1	170088911	A	AGAGCAC	1/1
chr1	170088930	C	T	1/1
chr1	171886168	CAAAAAAAAAAA	C	1/1
chr1	171886192	GAA	G	0/1
chr1	171886198	GAA	G	0/1
chr1	171897446	A	G	0/1
chr1	171897485	C	T	0/1
chr1	172072618	A	G	0/1
chr1	172091540	C	T	1/1
chr1	172129999	G	A	0/1
chr1	172130016	C	G	0/1
chr1	172213338	G	A	0/1
chr1	172231390	C	T	0/1
chr1	172231395	C	T	0/1
chr1	172231777	A	C	1/1
chr1	172231807	G	GC	1/1
chr1	172231809	C	T	1/1
chr1	172250648	A	T	0/1
chr1	172257756	G	A	0/1
chr1	172257760	G	A	0/1
chr1	172259259	C	T	1/1
chr1	172259303	T	C	1/1
chr1	172259339	C	CTGTGTG	1/1
chr1	172259341	C	G	1/1
chr1	172279497	G	T	0/1
chr1	172279502	A	G	0/1
chr1	172279623	C	G	0/1
chr1	172320863	G	GCGT	1/1
chr1	172320865	G	GA	1/1
chr1	172320919	C	T	1/1
chr1	172575053	C	T	0/1
chr1	172575072	T	C	0/1
chr1	172592617	C	T	1/1
chr1	172592624	T	C	1/1
chr1	172598919	T	C	0/1
chr1	172598999	T	G	0/1
chr1	172599046	T	C	0/1
chr1	172599200	T	C	0/1
chr1	172779225	C	T	1/1
chr1	172804739	A	T	0/1
chr1	173059897	T	C	1/1
chr1	173059902	A	C	1/1
chr1	173150321	C	T	0/1
chr1	173182700	AT	A	1/1
chr1	173183389	C	G	0/1
chr1	173183398	C	T	0/1
chr1	173184132	A	G	0/1
chr1	173184175	T	C	0/1
chr1	173184202	G	A	0/1
chr1	173201826	T	C	1/1
chr1	173204346	TTA	T	0/1
chr1	173207650	A	C	0/1
chr1	173207726	G	A	0/1
chr1	173213197	C	T	1/1
chr1	173213202	C	T	1/1
chr1	173215508	A	G	0/1
chr1	173216703	A	G	0/1
chr1	173270296	T	C	0/1
chr1	173270297	G	A	0/1
chr1	173270324	G	A	0/1
chr1	173270332	T	G	0/1
chr1	173270333	C	T	0/1
chr1	173270340	T	G	0/1
chr1	173270372	C	A	0/1
chr1	173270395	T	C	0/1
chr1	173270416	G	C	0/1
chr1	173270447	C	T	0/1
chr1	173270483	T	G	0/1
chr1	173270932	T	C	0/1
chr1	173271010	G	T	0/1
chr1	173271018	C	A	0/1
chr1	173271019	C	T	0/1
chr1	173271028	C	A	0/1
chr1	173271097	T	A	0/1
chr1	173271101	C	T	0/1
chr1	173271122	C	T	0/1
chr1	173271133	G	A	0/1
chr1	173271164	TTAA	T	0/1
chr1	173271180	A	C	0/1
chr1	173271182	G	A	0/1
chr1	173271208	CT	C	0/1
chr1	173272899	G	C	1/1
chr1	173274381	G	A	0/1
chr1	173274689	C	T	0/1
chr1	173275046	T	C	0/1
chr1	173275067	G	GA	0/1
chr1	173313935	A	G	1/1
chr1	173332129	G	A	0/1
chr1	173332148	A	G	0/1
chr1	173332289	G	A	0/1
chr1	173332330	C	A	0/1
chr1	173332331	A	G	0/1
chr1	173332371	C	T	0/1
chr1	173332388	G	A	0/1
chr1	173337772	C	T	0/1
chr1	173338240	C	T	0/1
chr1	173338321	G	A	0/1
chr1	173344584	C	G	1/1
chr1	173345599	G	A	0/1
chr1	173345643	C	T	0/1
chr1	173346309	A	G	0/1
chr1	173390994	G	A	1/1
chr1	173459358	A	G	1/1
chr1	173460589	C	G	0/1
chr1	173460777	G	T	0/1
chr1	173461612	T	C	0/1
chr1	173461622	CAG	C	0/1
chr1	173461646	G	A	1/1
chr1	173461793	C	T	0/1
chr1	173461816	T	A	0/1
chr1	173461856	C	T	0/1
chr1	173461888	C	A	0/1
chr1	173461924	G	A	0/1
chr1	173464823	C	A	0/1
chr1	173464857	A	AG	0/1
chr1	173464860	T	G	0/1
chr1	173464907	G	C	0/1
chr1	173464923	A	G	0/1
chr1	173464971	GTTA	G	0/1
chr1	173507426	T	C	1/1
chr1	173507434	T	A	1/1
chr1	173507448	G	C	1/1
chr1	173511791	G	A	1/1
chr1	173526646	G	A	0/1
chr1	173526673	G	T	0/1
chr1	173527797	G	A	0/1
chr1	173527855	G	A	0/1
chr1	173527877	C	T	0/1
chr1	173568869	G	C	0/1
chr1	173568919	A	T	0/1
chr1	173697364	AT	A	0/1
chr1	173697376	A	G	0/1
chr1	173697417	A	G	0/1
chr1	173697428	C	G	0/1
chr1	173697431	C	T	0/1
chr1	173697436	G	C	0/1
chr1	173697469	A	G	0/1
chr1	173697472	G	T	0/1
chr1	173697474	G	A	0/1
chr1	173934833	T	C	0/1
chr1	173934863	T	C	0/1
chr1	173934954	G	T	0/1
chr1	173936338	C	T	0/1
chr1	173936347	T	G	0/1
chr1	173938005	A	G	0/1
chr1	173997667	G	A	0/1
chr1	173998075	T	G	0/1
chr1	173998854	C	T	1/1
chr1	174001465	A	G	1/1
chr1	174017787	T	G	0/1
chr1	174042038	G	T	0/1
chr1	174042098	T	C	0/1
chr1	174042176	C	T	0/1
chr1	174042217	A	C	0/1
chr1	174047284	A	G	1/1
chr1	174047350	G	C	1/1
chr1	174047417	A	G	1/1
chr1	174050154	A	AG	1/1
chr1	174050186	C	A	0/1
chr1	174051467	C	G	0/1
chr1	174051912	G	A	0/1
chr1	174051937	T	C	0/1
chr1	174051985	A	G	0/1
chr1	174102882	G	T	1/1
chr1	174102888	A	G	1/1
chr1	174116960	A	C	0/1
chr1	174116977	C	G	0/1
chr1	174117007	AATGGAAAGAGT	A	0/1
chr1	174117068	G	T	0/1
chr1	174117466	C	G	0/1
chr1	174119100	C	T	0/1
chr1	174119103	T	C	0/1
chr1	174119169	A	G	0/1
chr1	174119226	G	C	0/1
chr1	174145275	A	C	1/1
chr1	174157178	C	T	1/1
chr1	174174217	C	A	0/1
chr1	174174277	T	G	0/1
chr1	174174319	A	G	0/1
chr1	174174324	C	T	0/1
chr1	174174344	A	G	0/1
chr1	174181042	G	A	0/1
chr1	174181140	A	G	0/1
chr1	174181177	G	A	0/1
chr1	174181182	A	G	0/1
chr1	174181183	G	A	0/1
chr1	174181540	C	T	0/1
chr1	174181594	A	G	0/1
chr1	174184196	T	TAG	1/1
chr1	174184216	T	C	1/1
chr1	174184244	T	C	1/1
chr1	174208521	A	G	0/1
chr1	174208522	A	C	0/1
chr1	174209406	A	G	0/1
chr1	174209459	A	G	0/1
chr1	174209498	T	A	0/1
chr1	174209514	A	T	0/1
chr1	174209522	G	A	0/1
chr1	174209524	A	T	0/1
chr1	174209528	C	T	0/1
chr1	174209541	G	A	0/1
chr1	174209828	C	T	1/1
chr1	174209830	G	A	1/1
chr1	174209831	A	C	1/1
chr1	174209842	C	T	1/1
chr1	174210085	G	A	0/1
chr1	174210091	A	G	0/1
chr1	174210101	A	G	0/1
chr1	174210142	G	A	1/1
chr1	174215084	C	T	1/1
chr1	174217306	C	T	0/1
chr1	174217316	A	T	0/1
chr1	174217450	G	A	0/1
chr1	174217451	A	G	0/1
chr1	174219588	T	C	0/1
chr1	174246310	AG	A	0/1
chr1	174246385	T	C	0/1
chr1	174246486	T	C	0/1
chr1	174246685	C	G	0/1
chr1	174246698	G	C	0/1
chr1	174247495	G	A	0/1
chr1	174426729	G	C	1/1
chr1	174426753	A	G	1/1
chr1	174427577	T	C	1/1
chr1	174427581	T	TA	1/1
chr1	174430419	G	C	0/1
chr1	174887343	C	T	0/1
chr1	175060984	A	G	1/1
chr1	175061023	G	C	1/1
chr1	175061042	T	A	1/1
chr1	175061052	C	T	1/1
chr1	175061062	T	C	1/1
chr1	175061067	G	A	1/1
chr1	175061097	C	T	1/1
chr1	175201223	G	A	1/1
chr1	175263445	G	A	1/1
chr1	175385729	C	A	0/1
chr1	175571278	GTGA	G	0/1
chr1	176066884	C	T	1/1
chr1	176066951	C	T	1/1
chr1	176067003	T	C	1/1
chr1	176089619	C	T	0/1
chr1	176089670	C	A	0/1
chr1	176089721	A	G	0/1
chr1	176089735	A	G	0/1
chr1	176089738	A	G	0/1
chr1	176089753	G	A	0/1
chr1	176089767	G	A	0/1
chr1	176089849	A	C	0/1
chr1	176089889	T	A	0/1
chr1	176111791	A	T	1/1
chr1	176111818	C	A	1/1
chr1	176148498	G	A	1/1
chr1	176148499	T	G	1/1
chr1	176148506	C	G	0/1
chr1	176148516	A	C	0/1
chr1	176148832	T	C	1/1
chr1	176148874	T	C	1/1
chr1	176148877	G	T	1/1
chr1	176149881	A	T	1/1
chr1	176149882	AAAAG	A	1/1
chr1	176149887	G	T	1/1
chr1	176177469	C	CCTAA	0/1
chr1	176177566	G	A	1/1
chr1	176299336	A	G	1/1
chr1	176299445	C	T	0/1
chr1	178143736	G	A	0/1
chr1	178775385	A	G	1/1
chr1	179377885	C	T	1/1
chr1	179379033	C	T	1/1
chr1	180117512	G	T	1/1
chr1	180117575	A	T	0/1
chr1	180117640	A	T	0/1
chr1	180404993	A	G	1/1
chr1	181536541	A	G	1/1
chr1	181536544	A	AC	1/1
chr1	181540700	T	C	0/1
chr1	182002534	A	G	1/1
chr1	182002545	T	C	0/1
chr1	182071567	A	G	0/1
chr1	182100514	GAGCAGGGTAAAGTAC	G	1/1
chr1	182827985	A	G	1/1
chr1	182985574	G	T	1/1
chr1	182985575	G	T	1/1
chr1	182985577	G	C	1/1
chr1	182985594	G	C	1/1
chr1	182985603	G	C	1/1
chr1	182985630	G	C	1/1
chr1	183749075	A	C	1/1
chr1	183749096	T	C	1/1
chr1	183749157	A	G	1/1
chr1	184212707	T	A	1/1
chr1	184212714	C	T	1/1
chr1	184212815	T	C	1/1
chr1	184212826	T	C	1/1
chr1	184404020	G	A	1/1
chr1	184419107	G	A	1/1
chr1	184763225	T	C	1/1
chr1	184822296	T	A	0/1
chr1	184822399	G	A	0/1
chr1	184903809	GC	G	1/1
chr1	184903819	C	T	1/1
chr1	184905483	G	A	0/1
chr1	187058086	CTGTA	C	0/1
chr1	187058094	A	C	0/1
chr1	187058098	A	C	0/1
chr1	187136356	ATAT	A	1/1
chr1	187286553	G	GA	1/1
chr1	188964265	T	G	1/1
chr1	190182374	A	G	1/1
chr1	190182398	T	C	1/1
chr1	191477313	T	C	0/1
chr1	191477548	G	A	0/1
chr1	191477916	T	TAAA	0/1
chr1	191482009	G	T	0/1
chr1	191482700	T	A	1/1
chr1	191984482	C	T	0/1
chr1	192624389	A	T	1/1
chr1	193380636	A	G	1/1
chr1	193579794	C	T	0/1
chr1	193579812	C	T	0/1
chr1	193579820	G	T	0/1
chr1	193579828	T	C	0/1
chr1	194543213	C	A	1/1
chr1	194757087	G	A	0/1
chr1	194759288	C	A	1/1
chr1	195166209	A	C	1/1
chr2	3436524	CTA	C	1/1
chr2	5940071	G	A	1/1
chr2	9873734	A	G	1/1
chr2	20583544	C	T	1/1
chr2	20780687	A	C	1/1
chr2	25086424	G	A	1/1
chr2	26450366	C	G	1/1
chr2	27098295	C	CT	1/1
chr2	27148232	T	A	1/1
chr2	27148258	G	T	1/1
chr2	31269054	G	T	1/1
chr2	32601696	G	A	1/1
chr2	49801715	C	T	1/1
chr2	52024575	G	A	1/1
chr2	65526348	C	G	1/1
chr2	71100689	G	A	1/1
chr2	71100692	C	T	1/1
chr2	71100748	A	G	1/1
chr2	71276889	C	T	1/1
chr2	76547484	C	T	1/1
chr2	76549114	C	T	1/1
chr2	76650245	A	G	1/1
chr2	80468940	G	A	1/1
chr2	83781324	T	C	1/1
chr2	85610207	T	A	1/1
chr2	85610239	A	G	1/1
chr2	85610262	A	G	1/1
chr2	85610272	A	G	1/1
chr2	85663334	G	T	1/1
chr2	85823998	C	G	1/1
chr2	111911823	T	C	1/1
chr2	118464305	T	TGATTG	1/1
chr2	118464341	A	G	1/1
chr2	118464343	C	A	1/1
chr2	119042208	T	C	1/1
chr2	119118418	C	CA	1/1
chr2	119585412	A	T	1/1
chr2	119758431	C	T	1/1
chr2	119784111	G	T	1/1
chr2	119886140	A	G	1/1
chr2	119993667	G	C	1/1
chr2	120109587	C	T	1/1
chr2	120164288	T	A	1/1
chr2	120310917	T	C	1/1
chr2	120341669	T	G	1/1
chr2	120354283	T	G	1/1
chr2	120361223	C	T	1/1
chr2	120523180	G	A	1/1
chr2	120523208	G	C	1/1
chr2	120523748	C	CAAAAG	1/1
chr2	120872262	T	G	1/1
chr2	121095635	T	C	1/1
chr2	124894054	A	G	1/1
chr2	124894507	GA	G	1/1
chr2	127361406	A	G	1/1
chr2	128489595	A	T	1/1
chr2	129627678	G	A	1/1
chr2	130027654	G	A	1/1
chr2	130027655	T	C	1/1
chr2	130263889	C	T	1/1
chr2	130865893	G	A	1/1
chr2	131013909	G	A	1/1
chr2	144385166	T	C	1/1
chr2	144572728	T	C	1/1
chr2	145686053	C	T	1/1
chr2	145686063	T	C	1/1
chr2	145686099	A	G	1/1
chr2	145753850	G	A	1/1
chr2	145765660	C	G	1/1
chr2	146714832	G	A	1/1
chr2	148266966	C	T	1/1
chr2	148266973	G	T	1/1
chr2	153583668	G	A	1/1
chr2	155068481	G	C	1/1
chr2	155241562	T	C	1/1
chr2	155386359	TG	T	1/1
chr2	155801787	C	T	1/1
chr2	155812733	T	C	1/1
chr2	156536791	A	C	1/1
chr2	156536796	A	G	1/1
chr2	158587456	T	C	1/1
chr2	158587482	TTCCTCCTCC	T	1/1
chr2	164332992	T	C	1/1
chr2	164333027	G	A	1/1
chr2	164333039	G	T	1/1
chr2	164665241	C	CTA	1/1
chr2	164720403	G	A	1/1
chr2	172203326	G	A	1/1
chr2	172276693	T	A	1/1
chr2	172376483	A	G	1/1
chr2	172765504	C	T	1/1
chr2	172981551	G	T	1/1
chr2	9990254	A	C	0/1
chr2	9990257	G	A	0/1
chr2	20781942	G	A	0/1
chr2	22423203	C	T	0/1
chr2	22423207	C	T	0/1
chr2	22423318	T	C	0/1
chr2	23400228	C	T	0/1
chr2	24262633	GA	G	0/1
chr2	24291364	C	G	0/1
chr2	24291438	GTGGTA	G	0/1
chr2	24291446	GC	G	0/1
chr2	24291449	TAGTC	T	0/1
chr2	24494793	A	G	0/1
chr2	24658650	C	T	0/1
chr2	24836184	T	C	0/1
chr2	24836207	G	A	0/1
chr2	24836286	C	A	0/1
chr2	24837692	A	ACT	0/1
chr2	24852887	G	T	0/1
chr2	25050221	A	G	0/1
chr2	25050674	A	G	0/1
chr2	25084595	A	G	0/1
chr2	25084600	A	G	0/1
chr2	25084607	G	T	0/1
chr2	25084670	A	G	0/1
chr2	25084924	G	A	0/1
chr2	25084967	G	A	0/1
chr2	25086043	G	A	0/1
chr2	25086117	C	G	0/1
chr2	25086146	A	C	0/1
chr2	25086908	A	G	0/1
chr2	25086983	T	C	0/1
chr2	25086984	G	A	0/1
chr2	25087228	T	C	0/1
chr2	27025863	T	C	0/1
chr2	27025937	C	A	0/1
chr2	27026062	A	G	0/1
chr2	27095268	G	A	0/1
chr2	29875912	AG	A	0/1
chr2	31191985	C	T	0/1
chr2	31191986	A	G	0/1
chr2	31191992	TG	T	0/1
chr2	31192039	A	G	0/1
chr2	31201968	T	C	0/1
chr2	31201975	G	C	0/1
chr2	31270796	GGT	G	0/1
chr2	31280914	T	C	0/1
chr2	31280930	G	A	0/1
chr2	31282298	G	A	0/1
chr2	31344145	A	G	0/1
chr2	31450725	G	A	0/1
chr2	31450736	T	C	0/1
chr2	31450740	C	T	0/1
chr2	32240350	TA	T	0/1
chr2	32812038	C	T	0/1
chr2	34991142	T	TTCACGACGCC	0/1
chr2	37411185	C	T	0/1
chr2	38585163	A	G	0/1
chr2	38708270	C	A	0/1
chr2	40557257	G	A	0/1
chr2	40557281	TTGTGTG	T	0/1
chr2	40725713	A	C	0/1
chr2	40730679	GT	G	0/1
chr2	51932532	G	A	0/1
chr2	51932594	G	A	0/1
chr2	51950172	A	C	0/1
chr2	51958951	G	A	0/1
chr2	51959090	T	C	0/1
chr2	51959098	T	A	0/1
chr2	51959163	G	C	0/1
chr2	52047462	C	T	0/1
chr2	52051219	T	C	0/1
chr2	52081126	G	A	0/1
chr2	52082871	A	G	0/1
chr2	52082903	C	T	0/1
chr2	52083003	T	C	0/1
chr2	52083036	T	TC	0/1
chr2	52088500	CATAAA	C	0/1
chr2	52089795	C	T	0/1
chr2	52089821	TC	T	0/1
chr2	52089831	T	C	0/1
chr2	52092404	C	CA	0/1
chr2	52092592	C	G	0/1
chr2	52093686	G	GA	0/1
chr2	52093700	T	A	0/1
chr2	52093744	G	A	0/1
chr2	52098909	C	T	0/1
chr2	52111718	T	C	0/1
chr2	52112412	T	A	0/1
chr2	52137161	C	T	0/1
chr2	52159347	T	C	0/1
chr2	52159446	T	C	0/1
chr2	52159585	GA	G	0/1
chr2	52159604	A	G	0/1
chr2	52159611	A	G	0/1
chr2	52159634	G	C	0/1
chr2	52159639	T	C	0/1
chr2	52160852	CG	C	0/1
chr2	52164096	T	C	0/1
chr2	52190023	G	GT	0/1
chr2	52260452	AGCTGAGCTTTCTGAAAAGGC	A	0/1
chr2	52260474	CACTGAGTT	C	0/1
chr2	52267544	A	G	0/1
chr2	52271648	T	C	0/1
chr2	52271690	C	T	0/1
chr2	52271768	G	T	0/1
chr2	52280062	A	AGTC	0/1
chr2	52280092	T	G	0/1
chr2	52292505	T	G	0/1
chr2	52292555	T	C	0/1
chr2	52292569	G	C	0/1
chr2	52305452	TC	T	0/1
chr2	52305455	TTA	T	0/1
chr2	62356590	T	A	0/1
chr2	65526484	A	T	0/1
chr2	65526485	A	T	0/1
chr2	65526659	G	C	0/1
chr2	65526727	C	T	0/1
chr2	69492134	C	T	0/1
chr2	69492179	T	C	0/1
chr2	69492194	G	A	0/1
chr2	69492251	T	C	0/1
chr2	69492334	TC	T	0/1
chr2	69492356	G	A	0/1
chr2	69492477	C	T	0/1
chr2	69499061	A	G	0/1
chr2	69499099	A	G	0/1
chr2	69504950	C	T	0/1
chr2	69504996	G	A	0/1
chr2	69505017	G	A	0/1
chr2	69505263	G	A	0/1
chr2	69509296	A	G	0/1
chr2	69534862	G	A	0/1
chr2	69707229	C	A	0/1
chr2	69707914	A	G	0/1
chr2	69735916	T	C	0/1
chr2	69934475	CT	C	0/1
chr2	70127505	T	C	0/1
chr2	70520939	A	G	0/1
chr2	70521000	A	T	0/1
chr2	70521003	C	G	0/1
chr2	70521014	G	A	0/1
chr2	71086819	ATTTC	A	0/1
chr2	71087412	C	A	0/1
chr2	71087433	T	A	0/1
chr2	71087434	C	A	0/1
chr2	71087455	C	A	0/1
chr2	71087456	T	G	0/1
chr2	71276904	C	T	0/1
chr2	71276906	G	T	0/1
chr2	71279417	T	C	0/1
chr2	71883210	T	C	0/1
chr2	72034294	TC	T	0/1
chr2	72034345	A	C	0/1
chr2	76548136	C	A	0/1
chr2	76548225	A	T	0/1
chr2	76548230	A	G	0/1
chr2	76548252	C	T	0/1
chr2	76549460	C	T	0/1
chr2	76549947	C	T	0/1
chr2	76552056	G	A	0/1
chr2	76552108	C	CCT	0/1
chr2	76552111	C	CT	0/1
chr2	76552150	A	G	0/1
chr2	76552293	C	T	0/1
chr2	76552299	G	C	0/1
chr2	76555009	G	A	0/1
chr2	76555726	C	G	0/1
chr2	76564641	A	T	0/1
chr2	76564646	A	G	0/1
chr2	76564777	C	T	0/1
chr2	76564846	A	G	0/1
chr2	76565054	TGGG	T	0/1
chr2	76565078	A	G	0/1
chr2	76565090	A	G	0/1
chr2	76565099	C	T	0/1
chr2	76565100	A	G	0/1
chr2	76565102	C	T	0/1
chr2	76565112	G	T	0/1
chr2	76565119	C	A	0/1
chr2	76565133	TCAGTTTGA	T	0/1
chr2	76565144	G	A	0/1
chr2	76567955	A	C	0/1
chr2	76568105	A	G	0/1
chr2	76568318	T	G	0/1
chr2	76568882	G	A	0/1
chr2	76568913	C	T	0/1
chr2	76568950	A	AT	0/1
chr2	76569060	A	G	0/1
chr2	76569198	C	A	0/1
chr2	76569274	TAA	T	0/1
chr2	76569279	G	GCA	0/1
chr2	76569283	G	C	0/1
chr2	76576951	G	GTT	0/1
chr2	76576959	G	A	0/1
chr2	76577291	C	T	0/1
chr2	76579455	T	C	0/1
chr2	76584466	T	C	0/1
chr2	76584961	A	G	0/1
chr2	76585290	A	G	0/1
chr2	76586488	TAAA	T	0/1
chr2	76588771	A	T	0/1
chr2	76591954	G	A	0/1
chr2	76594645	A	G	0/1
chr2	76595065	A	G	0/1
chr2	76608781	G	C	0/1
chr2	76640354	G	A	0/1
chr2	76640381	G	C	0/1
chr2	76647048	G	A	0/1
chr2	76665487	CT	C	0/1
chr2	76665510	G	A	0/1
chr2	76665614	G	A	0/1
chr2	76665632	G	T	0/1
chr2	76671646	C	CT	0/1
chr2	76671681	AAAACCCAC	A	0/1
chr2	76671698	G	A	0/1
chr2	76671722	C	T	0/1
chr2	76671728	C	A	0/1
chr2	76708403	A	AT	0/1
chr2	76710818	T	C	0/1
chr2	76738645	C	T	0/1
chr2	76740054	T	C	0/1
chr2	76775794	GT	G	0/1
chr2	76789793	A	G	0/1
chr2	76812425	T	TG	0/1
chr2	80352921	A	G	0/1
chr2	83755668	G	T	0/1
chr2	83765422	A	T	0/1
chr2	83795995	G	A	0/1
chr2	83796066	GT	G	0/1
chr2	83796398	C	T	0/1
chr2	83797373	C	G	0/1
chr2	84613806	T	C	0/1
chr2	84880484	A	G	0/1
chr2	85663359	AT	A	0/1
chr2	85663450	A	T	0/1
chr2	85663494	A	C	0/1
chr2	85663848	T	A	0/1
chr2	85663862	T	C	0/1
chr2	85663973	C	T	0/1
chr2	85689794	T	C	0/1
chr2	85689867	A	G	0/1
chr2	85690080	T	C	0/1
chr2	85690147	T	A	0/1
chr2	85815981	A	T	0/1
chr2	85815995	C	A	0/1
chr2	85816005	A	G	0/1
chr2	85816009	C	T	0/1
chr2	85816083	T	A	0/1
chr2	85816093	C	T	0/1
chr2	85816123	T	G	0/1
chr2	85816145	A	C	0/1
chr2	85816149	T	G	0/1
chr2	85816209	T	C	0/1
chr2	85816210	T	C	0/1
chr2	85816248	G	A	0/1
chr2	85823937	T	G	0/1
chr2	85823942	T	C	0/1
chr2	85823946	A	G	0/1
chr2	85823976	A	G	0/1
chr2	85823988	C	T	0/1
chr2	85823989	T	G	0/1
chr2	85886677	C	T	0/1
chr2	85886678	A	G	0/1
chr2	85886740	G	A	0/1
chr2	85886760	C	T	0/1
chr2	85886795	T	A	0/1
chr2	85886837	T	C	0/1
chr2	85886844	G	A	0/1
chr2	85886981	T	C	0/1
chr2	85887485	C	T	0/1
chr2	86434328	AT	A	0/1
chr2	86434436	T	C	0/1
chr2	87092333	C	T	0/1
chr2	87092429	C	A	0/1
chr2	87092452	C	G	0/1
chr2	87092455	T	G	0/1
chr2	87092487	C	T	0/1
chr2	87092607	G	A	0/1
chr2	87092622	A	G	0/1
chr2	87092640	A	G	0/1
chr2	87092673	G	A	0/1
chr2	87092700	C	T	0/1
chr2	87092739	A	G	0/1
chr2	87092868	G	A	0/1
chr2	87092879	C	T	0/1
chr2	87093016	A	G	0/1
chr2	87149826	G	A	0/1
chr2	87372508	A	T	0/1
chr2	87782841	A	G	0/1
chr2	87782883	C	T	0/1
chr2	87783006	C	T	0/1
chr2	87783045	G	A	0/1
chr2	87783258	C	T	0/1
chr2	87783509	C	T	0/1
chr2	87783567	A	G	0/1
chr2	87802597	T	C	0/1
chr2	87846188	A	G	0/1
chr2	87846469	A	AT	0/1
chr2	87846897	G	C	0/1
chr2	88025627	A	G	0/1
chr2	89656702	A	G	0/1
chr2	91612935	C	CTAT	0/1
chr2	91645244	A	G	0/1
chr2	91767593	T	A	0/1
chr2	91767657	C	T	0/1
chr2	91768812	A	G	0/1
chr2	92221415	T	TATTTTG	0/1
chr2	93704554	T	C	0/1
chr2	93841577	C	T	0/1
chr2	93841613	T	C	0/1
chr2	93841620	A	G	0/1
chr2	93848245	TTGTGTGTGTGTGTG	T	0/1
chr2	104685215	A	T	0/1
chr2	104685222	A	G	0/1
chr2	104685279	T	G	0/1
chr2	104685343	C	A	0/1
chr2	104821253	G	GC	0/1
chr2	104973172	A	T	0/1
chr2	111823249	T	A	0/1
chr2	111823261	G	A	0/1
chr2	111823281	A	C	0/1
chr2	111823320	T	TA	0/1
chr2	111823323	AG	A	0/1
chr2	111823339	C	A	0/1
chr2	111823400	A	T	0/1
chr2	111823446	A	G	0/1
chr2	111823450	G	A	0/1
chr2	111823456	G	A	0/1
chr2	111823459	C	A	0/1
chr2	111823464	A	G	0/1
chr2	111823492	TGTGTATGTATATA	T	0/1
chr2	111911860	T	C	0/1
chr2	111911941	A	G	0/1
chr2	111911998	T	C	0/1
chr2	111912338	G	T	0/1
chr2	111912341	T	C	0/1
chr2	111912442	A	C	0/1
chr2	111912490	C	T	0/1
chr2	113688082	C	T	0/1
chr2	113688202	G	A	0/1
chr2	113837527	T	C	0/1
chr2	118248166	C	T	0/1
chr2	118432344	C	T	0/1
chr2	118441136	A	T	0/1
chr2	118441147	T	C	0/1
chr2	118441149	C	CG	0/1
chr2	118441151	C	T	0/1
chr2	118441194	C	T	0/1
chr2	118441195	G	C	0/1
chr2	118455640	T	C	0/1
chr2	118455665	TCAA	T	0/1
chr2	118455681	A	AT	0/1
chr2	118455949	C	T	0/1
chr2	118457649	A	G	0/1
chr2	118458118	C	G	0/1
chr2	118462469	G	A	0/1
chr2	118462475	TGTA	T	0/1
chr2	118464116	T	G	0/1
chr2	118548947	C	T	0/1
chr2	118549225	T	C	0/1
chr2	118600437	T	C	0/1
chr2	118612729	G	A	0/1
chr2	118615476	T	A	0/1
chr2	118615718	C	T	0/1
chr2	118615763	G	A	0/1
chr2	118617607	GTCT	G	0/1
chr2	118617678	T	C	0/1
chr2	118617763	G	A	0/1
chr2	118636583	A	G	0/1
chr2	118695418	A	G	0/1
chr2	118695433	C	A	0/1
chr2	118702138	A	G	0/1
chr2	118703415	A	G	0/1
chr2	118703507	A	G	0/1
chr2	118703684	T	C	0/1
chr2	118920890	T	G	0/1
chr2	119036856	T	C	0/1
chr2	119036982	A	G	0/1
chr2	119037220	T	C	0/1
chr2	119070989	A	G	0/1
chr2	119071676	T	C	0/1
chr2	119071731	A	G	0/1
chr2	119072096	A	G	0/1
chr2	119072217	G	A	0/1
chr2	119147241	G	A	0/1
chr2	119147359	T	C	0/1
chr2	119153901	A	G	0/1
chr2	119179247	C	T	0/1
chr2	119179250	A	C	0/1
chr2	119208596	G	C	0/1
chr2	119209201	A	G	0/1
chr2	119218535	A	G	0/1
chr2	119218564	CT	C	0/1
chr2	119238194	T	C	0/1
chr2	119238332	A	G	0/1
chr2	119426475	T	TATTCATCATTAAATTTACCTATCGCACTAGGGGTAAAGCTCTGCCGTAG	0/1
chr2	119580836	G	A	0/1
chr2	119584395	A	G	0/1
chr2	119584432	A	G	0/1
chr2	119585011	C	T	0/1
chr2	119585084	C	T	0/1
chr2	119585115	A	G	0/1
chr2	119600793	T	C	0/1
chr2	119600794	G	A	0/1
chr2	119627460	C	T	0/1
chr2	119638282	C	T	0/1
chr2	119638328	G	A	0/1
chr2	119638543	A	G	0/1
chr2	119728608	TG	T	0/1
chr2	119728662	A	C	0/1
chr2	119728752	C	T	0/1
chr2	119728867	T	G	0/1
chr2	119742594	T	A	0/1
chr2	119749157	C	CG	0/1
chr2	119749168	G	C	0/1
chr2	119749331	G	T	0/1
chr2	119749643	C	T	0/1
chr2	119749712	A	G	0/1
chr2	119764505	T	C	0/1
chr2	119764521	C	T	0/1
chr2	119767337	G	A	0/1
chr2	119767415	G	C	0/1
chr2	119771917	T	C	0/1
chr2	119772769	C	A	0/1
chr2	119773109	C	T	0/1
chr2	119773200	T	C	0/1
chr2	119773367	T	C	0/1
chr2	119773386	T	C	0/1
chr2	119773469	T	G	0/1
chr2	119773470	C	T	0/1
chr2	119774003	G	A	0/1
chr2	119774010	C	T	0/1
chr2	119774019	C	T	0/1
chr2	119776769	C	T	0/1
chr2	119776810	T	C	0/1
chr2	119776933	T	C	0/1
chr2	119783938	A	T	0/1
chr2	119783939	C	T	0/1
chr2	119783965	C	T	0/1
chr2	119798833	GGGGTGGAAAGAGGAA	G	0/1
chr2	119798854	A	AG	0/1
chr2	119798856	A	G	0/1
chr2	119877297	T	C	0/1
chr2	119903437	C	T	0/1
chr2	119917088	A	G	0/1
chr2	119917157	T	C	0/1
chr2	120010991	G	A	0/1
chr2	120011089	A	G	0/1
chr2	120012163	G	A	0/1
chr2	120015122	A	G	0/1
chr2	120015166	G	T	0/1
chr2	120015209	C	A	0/1
chr2	120015311	G	A	0/1
chr2	120016982	C	A	0/1
chr2	120017023	C	T	0/1
chr2	120017039	C	CA	0/1
chr2	120017110	C	T	0/1
chr2	120070549	T	C	0/1
chr2	120070551	T	C	0/1
chr2	120070555	G	C	0/1
chr2	120070579	G	A	0/1
chr2	120070621	T	C	0/1
chr2	120096806	G	C	0/1
chr2	120096812	T	C	0/1
chr2	120096844	C	T	0/1
chr2	120096845	C	G	0/1
chr2	120096922	T	C	0/1
chr2	120096936	T	G	0/1
chr2	120154332	A	G	0/1
chr2	120169900	G	A	0/1
chr2	120169936	A	G	0/1
chr2	120169943	T	C	0/1
chr2	120171329	A	G	0/1
chr2	120171353	G	C	0/1
chr2	120185286	T	C	0/1
chr2	120200174	GTGTGTGTGTGTGTGTGTGTGTGTA	G	0/1
chr2	120200298	GA	G	0/1
chr2	120203619	A	G	0/1
chr2	120269834	C	T	0/1
chr2	120283772	G	A	0/1
chr2	120283780	C	T	0/1
chr2	120302685	A	G	0/1
chr2	120302893	T	C	0/1
chr2	120302947	G	A	0/1
chr2	120302982	A	G	0/1
chr2	120303013	T	C	0/1
chr2	120312147	A	G	0/1
chr2	120312157	G	A	0/1
chr2	120312224	G	A	0/1
chr2	120320623	C	G	0/1
chr2	120320624	A	G	0/1
chr2	120320630	T	C	0/1
chr2	120321588	C	T	0/1
chr2	120321703	G	A	0/1
chr2	120321790	A	G	0/1
chr2	120321822	T	G	0/1
chr2	120346114	G	A	0/1
chr2	120350054	G	T	0/1
chr2	120350130	C	T	0/1
chr2	120350150	G	A	0/1
chr2	120350262	T	C	0/1
chr2	120350352	T	C	0/1
chr2	120354108	G	A	0/1
chr2	120359322	T	C	0/1
chr2	120359537	G	A	0/1
chr2	120371661	G	C	0/1
chr2	120381052	A	G	0/1
chr2	120411237	G	A	0/1
chr2	120430947	C	A	0/1
chr2	120433638	C	T	0/1
chr2	120433698	G	A	0/1
chr2	120433749	G	A	0/1
chr2	120441533	A	G	0/1
chr2	120441584	C	G	0/1
chr2	120459862	T	C	0/1
chr2	120459863	G	A	0/1
chr2	120459893	A	G	0/1
chr2	120459949	C	T	0/1
chr2	120459957	T	C	0/1
chr2	120496872	A	G	0/1
chr2	120522417	C	T	0/1
chr2	120522480	G	A	0/1
chr2	120522640	AAG	A	0/1
chr2	120522644	CA	C	0/1
chr2	120522814	C	G	0/1
chr2	120522902	C	T	0/1
chr2	120522971	A	T	0/1
chr2	120522972	A	T	0/1
chr2	120523283	C	CCAAAACAAAA	0/1
chr2	120523340	A	T	0/1
chr2	120523451	A	T	0/1
chr2	120523530	G	T	0/1
chr2	120523649	C	CA	0/1
chr2	120524540	C	T	0/1
chr2	120524547	CCTGGCAGTT	C	0/1
chr2	120524574	C	T	0/1
chr2	120524588	A	T	0/1
chr2	120524589	T	A	0/1
chr2	120526595	G	C	0/1
chr2	120526720	GC	G	0/1
chr2	120526870	A	G	0/1
chr2	120526873	G	A	0/1
chr2	120526885	T	G	0/1
chr2	120526892	C	G	0/1
chr2	120526895	G	A	0/1
chr2	120526920	A	G	0/1
chr2	120526963	C	T	0/1
chr2	120527159	C	T	0/1
chr2	120527170	G	C	0/1
chr2	120527190	C	T	0/1
chr2	120528607	T	C	0/1
chr2	120528633	TCAAAA	T	0/1
chr2	120539180	C	G	0/1
chr2	120555351	G	A	0/1
chr2	120609509	G	A	0/1
chr2	120698879	C	T	0/1
chr2	120698970	G	A	0/1
chr2	120702754	A	G	0/1
chr2	120760121	A	G	0/1
chr2	120773577	G	A	0/1
chr2	120773639	T	A	0/1
chr2	120773640	C	G	0/1
chr2	120896634	C	T	0/1
chr2	120921618	T	C	0/1
chr2	120924205	TA	T	0/1
chr2	120924336	A	G	0/1
chr2	120929658	A	T	0/1
chr2	120929829	C	A	0/1
chr2	120934228	C	T	0/1
chr2	120934294	G	A	0/1
chr2	120935367	C	A	0/1
chr2	120980226	G	C	0/1
chr2	120980505	G	A	0/1
chr2	120980551	TCAAA	T	0/1
chr2	120987098	G	A	0/1
chr2	121013841	T	G	0/1
chr2	121019668	A	G	0/1
chr2	121019673	T	C	0/1
chr2	121019706	A	G	0/1
chr2	121021927	C	T	0/1
chr2	121021943	A	C	0/1
chr2	121021962	C	T	0/1
chr2	121021980	T	C	0/1
chr2	121021981	G	A	0/1
chr2	121024264	G	T	0/1
chr2	121024328	T	C	0/1
chr2	121024754	T	C	0/1
chr2	121024820	G	A	0/1
chr2	121026059	A	C	0/1
chr2	121026066	T	C	0/1
chr2	121026091	A	C	0/1
chr2	121026092	G	A	0/1
chr2	121030100	A	G	0/1
chr2	121030146	T	A	0/1
chr2	121033523	T	C	0/1
chr2	121033598	TGGA	T	0/1
chr2	121034807	A	T	0/1
chr2	121034819	C	T	0/1
chr2	121034828	T	C	0/1
chr2	121046908	T	TA	0/1
chr2	121053435	T	C	0/1
chr2	121077628	A	G	0/1
chr2	121077714	G	A	0/1
chr2	121128402	C	T	0/1
chr2	121128432	G	A	0/1
chr2	121128568	C	T	0/1
chr2	121128591	CA	C	0/1
chr2	121128594	T	C	0/1
chr2	121128622	A	G	0/1
chr2	121128632	GAA	G	0/1
chr2	121128720	G	A	0/1
chr2	121142377	C	T	0/1
chr2	121142456	A	G	0/1
chr2	121142492	A	T	0/1
chr2	121152673	T	A	0/1
chr2	121166575	A	C	0/1
chr2	121166578	T	C	0/1
chr2	121168935	G	GAA	0/1
chr2	121175284	A	G	0/1
chr2	121175297	G	A	0/1
chr2	121184613	G	A	0/1
chr2	121188359	A	G	0/1
chr2	121188409	T	C	0/1
chr2	121188837	T	A	0/1
chr2	121190024	A	G	0/1
chr2	121198738	G	C	0/1
chr2	121199031	A	G	0/1
chr2	121202502	T	C	0/1
chr2	121202849	C	T	0/1
chr2	121204566	T	G	0/1
chr2	121204859	G	A	0/1
chr2	121205023	T	C	0/1
chr2	121235904	C	T	0/1
chr2	121248143	A	G	0/1
chr2	121252301	C	T	0/1
chr2	121259282	G	A	0/1
chr2	121259320	G	A	0/1
chr2	121290524	ACTCCAAGCTCATTTATTAGTAAGCCCATT	A	0/1
chr2	121290659	G	A	0/1
chr2	121290701	TC	T	0/1
chr2	121336278	C	G	0/1
chr2	121336306	A	G	0/1
chr2	121336321	GT	G	0/1
chr2	121336398	T	G	0/1
chr2	121336399	C	T	0/1
chr2	121336554	G	A	0/1
chr2	121336571	A	AC	0/1
chr2	121336574	C	T	0/1
chr2	121336619	C	T	0/1
chr2	121336641	AC	A	0/1
chr2	121336644	AACCAACC	A	0/1
chr2	121336687	A	G	0/1
chr2	121361324	G	C	0/1
chr2	121362895	T	A	0/1
chr2	121374739	T	C	0/1
chr2	121374826	GCACCC	G	0/1
chr2	121399425	A	T	0/1
chr2	121890753	G	GC	0/1
chr2	121906061	C	G	0/1
chr2	121955236	A	G	0/1
chr2	121993271	T	C	0/1
chr2	121993485	AT	A	0/1
chr2	121993540	G	A	0/1
chr2	121993613	T	TA	0/1
chr2	121993635	T	C	0/1
chr2	122060688	A	G	0/1
chr2	122072171	T	C	0/1
chr2	122074557	A	G	0/1
chr2	122108859	CA	C	0/1
chr2	122112910	C	G	0/1
chr2	122112927	T	C	0/1
chr2	122112944	T	A	0/1
chr2	122112949	A	G	0/1
chr2	122121843	A	G	0/1
chr2	122123778	T	C	0/1
chr2	122124763	G	A	0/1
chr2	122124929	C	T	0/1
chr2	122126907	C	A	0/1
chr2	122127404	T	A	0/1
chr2	122127519	A	G	0/1
chr2	122127597	CCACACA	C	0/1
chr2	122169909	G	C	0/1
chr2	122169915	A	T	0/1
chr2	122169955	T	C	0/1
chr2	122280193	C	T	0/1
chr2	122280363	T	C	0/1
chr2	122280988	A	G	0/1
chr2	122281076	A	G	0/1
chr2	122281105	G	A	0/1
chr2	122281285	C	T	0/1
chr2	122281309	T	C	0/1
chr2	122320043	T	G	0/1
chr2	122456417	TC	T	0/1
chr2	122456506	C	T	0/1
chr2	122456516	A	C	0/1
chr2	122456552	T	C	0/1
chr2	122456632	T	C	0/1
chr2	122633804	G	A	0/1
chr2	125082876	A	G	0/1
chr2	125569700	G	A	0/1
chr2	126601570	A	C	0/1
chr2	127356392	G	A	0/1
chr2	127356487	A	G	0/1
chr2	127356896	C	G	0/1
chr2	127356909	C	T	0/1
chr2	127365738	G	GTTTGT	0/1
chr2	127366214	A	C	0/1
chr2	127428159	A	G	0/1
chr2	127460715	T	G	0/1
chr2	127460756	T	TGC	0/1
chr2	127528685	T	A	0/1
chr2	127528696	T	C	0/1
chr2	127528725	T	C	0/1
chr2	127528727	A	G	0/1
chr2	128792823	T	C	0/1
chr2	128793075	G	A	0/1
chr2	129285045	G	A	0/1
chr2	130101764	T	C	0/1
chr2	130102444	A	G	0/1
chr2	130102548	C	T	0/1
chr2	130102882	C	T	0/1
chr2	130103011	A	G	0/1
chr2	130232575	G	A	0/1
chr2	130247702	C	A	0/1
chr2	130247775	C	CAAAAA	0/1
chr2	130247893	C	CT	0/1
chr2	130248099	T	C	0/1
chr2	130248108	C	G	0/1
chr2	130248118	A	G	0/1
chr2	130248472	C	T	0/1
chr2	130249102	T	G	0/1
chr2	130249118	G	A	0/1
chr2	130263932	G	A	0/1
chr2	130263949	G	A	0/1
chr2	130263972	T	C	0/1
chr2	130264017	T	C	0/1
chr2	130264091	A	G	0/1
chr2	130264169	C	T	0/1
chr2	130264303	A	C	0/1
chr2	130406601	T	C	0/1
chr2	130442204	C	T	0/1
chr2	130881953	A	G	0/1
chr2	130882078	A	G	0/1
chr2	130882150	A	G	0/1
chr2	131022933	A	G	0/1
chr2	144331876	T	C	0/1
chr2	144393742	G	T	0/1
chr2	144393743	C	A	0/1
chr2	144572624	G	A	0/1
chr2	145753829	C	A	0/1
chr2	146143501	A	C	0/1
chr2	146260523	A	C	0/1
chr2	146260580	G	A	0/1
chr2	146260584	T	TGTGA	0/1
chr2	146260586	ATGCTC	A	0/1
chr2	146260593	T	C	0/1
chr2	146260595	ACTTAC	A	0/1
chr2	148267030	TAA	T	0/1
chr2	148267039	GACCTT	G	0/1
chr2	148267328	CTA	C	0/1
chr2	148267340	T	TG	0/1
chr2	148267376	G	A	0/1
chr2	148267384	T	G	0/1
chr2	148267404	C	A	0/1
chr2	148267408	C	T	0/1
chr2	148267487	G	T	0/1
chr2	148267608	C	T	0/1
chr2	148267609	T	C	0/1
chr2	148267702	G	C	0/1
chr2	150589924	A	AC	0/1
chr2	152695372	G	A	0/1
chr2	152695388	G	T	0/1
chr2	152695437	A	T	0/1
chr2	152880280	CT	C	0/1
chr2	153243892	C	CT	0/1
chr2	153963385	C	A	0/1
chr2	153989327	G	A	0/1
chr2	154262407	G	T	0/1
chr2	154370823	A	G	0/1
chr2	154377934	C	A	0/1
chr2	154377965	G	A	0/1
chr2	154378026	T	C	0/1
chr2	154876425	TA	T	0/1
chr2	154876434	G	A	0/1
chr2	154876472	G	A	0/1
chr2	154887864	A	G	0/1
chr2	154887950	T	C	0/1
chr2	155045903	A	G	0/1
chr2	155045916	C	T	0/1
chr2	155062266	G	A	0/1
chr2	155212234	G	A	0/1
chr2	155212479	A	C	0/1
chr2	155247628	G	A	0/1
chr2	155320766	A	G	0/1
chr2	155386756	T	C	0/1
chr2	155386820	G	GC	0/1
chr2	155460883	A	T	0/1
chr2	155460917	C	T	0/1
chr2	155625591	C	CG	0/1
chr2	155625592	A	AGGCCAG	0/1
chr2	155625606	A	G	0/1
chr2	155625625	C	T	0/1
chr2	155625626	T	G	0/1
chr2	155625634	T	C	0/1
chr2	155625649	C	T	0/1
chr2	155633203	A	G	0/1
chr2	155633209	T	C	0/1
chr2	155633262	T	C	0/1
chr2	155633328	A	C	0/1
chr2	155638039	A	G	0/1
chr2	155638087	T	C	0/1
chr2	155641730	A	G	0/1
chr2	155644858	G	C	0/1
chr2	155644872	A	C	0/1
chr2	155800071	C	T	0/1
[truncated: 15,688 more rows]

## Sheet: Sheet5
Nuclear variants of B6/FVB somatic cells by whole exome sequencing
Chromosome	Posotion	REF	ALT	Genotype		1/1 indicates homozygosity
chr1	4902414	GGA	G	0/1		0/1 or 1/0 indicates heterzygosity
chr1	6230126	CTTTAT	C	0/1
chr1	6230196	C	G	0/1
chr1	6234168	A	G	0/1
chr1	6235024	G	A	1/1
chr1	6235028	T	G	1/1
chr1	6235057	T	C	1/1
chr1	6235070	C	A	1/1
chr1	6238183	G	C	0/1
chr1	6238475	C	A	0/1
chr1	6239753	C	G	0/1
chr1	6239786	G	A	0/1
chr1	6239875	A	G	0/1
chr1	6239909	G	C	0/1
chr1	6239916	A	G	0/1
chr1	6240097	C	T	0/1
chr1	6240127	A	T	0/1
chr1	6262764	A	G	0/1
chr1	6264379	C	G	0/1
chr1	6264382	G	A	0/1
chr1	8435065	T	C	1/1
chr1	9545577	G	A	0/1
chr1	9545597	C	T	0/1
chr1	9545621	A	T	0/1
chr1	9545654	G	A	0/1
chr1	9545663	C	T	0/1
chr1	9545666	C	T	0/1
chr1	9545668	G	A	0/1
chr1	9545674	C	T	0/1
chr1	9545682	C	T	0/1
chr1	9545684	G	T	0/1
chr1	9545685	G	T	0/1
chr1	9545688	G	T	0/1
chr1	9545691	G	A	0/1
chr1	9545693	C	T	0/1
chr1	9545700	C	G	0/1
chr1	9603518	C	A	1/1
chr1	9736775	T	C	0/1
chr1	9881506	G	A	0/1
chr1	9888794	C	T	0/1
chr1	9888860	AT	A	0/1
chr1	9888984	G	T	0/1
chr1	9901893	GAA	G	1/1
chr1	9901959	A	C	0/1
chr1	9901974	G	A	0/1
chr1	9901985	G	A	0/1
chr1	9902023	C	T	0/1
chr1	9902055	A	T	0/1
chr1	9902057	A	T	0/1
chr1	9902060	C	T	0/1
chr1	9902270	G	T	0/1
chr1	10022448	C	T	1/1
chr1	10022461	T	G	1/1
chr1	10037549	T	A	0/1
chr1	10037582	A	T	0/1
chr1	11055859	C	T	1/1
chr1	11113832	A	G	0/1
chr1	11130376	G	C	1/1
chr1	12807596	T	C	0/1
chr1	12812042	TAGAGACAGACTGAGACAGACAGAGACAA	T	1/1
chr1	12830498	G	A	1/1
chr1	12830540	A	G	1/1
chr1	12849621	G	C	1/1
chr1	13152332	C	A	0/1
chr1	16667322	T	G	0/1
chr1	16667332	C	T	0/1
chr1	16987596	T	C	1/1
chr1	19224361	C	A	1/1
chr1	20199300	G	T	0/1
chr1	20381605	T	C	0/1
chr1	20381619	G	A	0/1
chr1	20498997	T	TACAC	1/1
chr1	20513724	A	G	1/1
chr1	20513762	A	G	1/1
chr1	20523967	C	T	0/1
chr1	20537401	T	A	0/1
chr1	20549601	A	G	0/1
chr1	20549644	T	G	0/1
chr1	20552507	C	G	1/1
chr1	20555926	A	G	1/1
chr1	20584006	CT	C	0/1
chr1	20584012	A	G	0/1
chr1	20803035	C	A	0/1
chr1	20803041	G	C	0/1
chr1	20803084	T	C	0/1
chr1	20803111	C	T	0/1
chr1	20804745	TGGGGTAATCAC	T	0/1
chr1	20810215	C	G	0/1
chr1	22388654	C	A	1/1
chr1	24003140	T	C	0/1
chr1	24003167	C	G	0/1
chr1	24003179	G	A	0/1
chr1	24036187	T	TA	1/1
chr1	25169075	A	G	1/1
chr1	34172953	G	A	0/1
chr1	34172978	C	T	0/1
chr1	34178481	C	T	0/1
chr1	34178495	C	G	0/1
chr1	34178623	G	A	0/1
chr1	34178800	T	C	0/1
chr1	34236245	G	C	1/1
chr1	34243634	TAC	T	1/1
chr1	34256243	A	G	0/1
chr1	34559706	C	T	0/1
chr1	34559765	T	C	0/1
chr1	34616727	C	T	1/1
chr1	34636179	C	A	0/1
chr1	34644417	A	G	1/1
chr1	34644426	A	C	1/1
chr1	34862998	T	C	0/1
chr1	34893565	C	T	0/1
chr1	34933725	TC	T	1/1
chr1	36202940	T	TC	0/1
chr1	36230894	T	C	0/1
chr1	36408731	GGAC	G	1/1
chr1	36408742	T	C	1/1
chr1	36410686	C	T	0/1
chr1	36410691	A	G	0/1
chr1	36411068	A	G	0/1
chr1	36411071	C	A	0/1
chr1	36411119	G	A	0/1
chr1	36411539	G	A	0/1
chr1	36415278	A	G	0/1
chr1	36562612	G	A	1/1
chr1	36578537	A	G	0/1
chr1	36608594	C	G	0/1
chr1	36610131	C	T	1/1
chr1	36621759	CA	C	1/1
chr1	36692073	G	C	0/1
chr1	36827783	G	T	0/1
chr1	36835013	T	C	0/1
chr1	36835044	C	T	0/1
chr1	37933776	G	A	0/1
chr1	37933791	A	G	1/1
chr1	37950848	C	T	0/1
chr1	37950865	C	T	0/1
chr1	37950880	G	A	0/1
chr1	37955125	A	C	1/1
chr1	38044619	GAA	G	0/1
chr1	38044621	A	ATGTGTGTG	0/1
chr1	38044624	C	T	0/1
chr1	38872778	A	G	0/1
chr1	38874947	G	A	1/1
chr1	38939391	G	A	0/1
chr1	38996026	A	C	0/1
chr1	38996081	AG	A	0/1
chr1	38996207	C	T	0/1
chr1	40078028	G	T	0/1
chr1	40282099	T	C	0/1
chr1	44174066	C	T	0/1
chr1	45386955	C	A	0/1
chr1	45387002	A	ACTCACTAGGAACCTTAGCAGGAGAGAAATGG	0/1
chr1	45390919	G	T	0/1
chr1	45391048	A	T	0/1
chr1	45391055	TGTAGATCTAA	T	0/1
chr1	45391118	C	T	0/1
chr1	45391156	T	G	0/1
chr1	45391161	C	T	0/1
chr1	45394065	C	T	0/1
chr1	45394104	A	T	1/1
chr1	45394135	A	G	1/1
chr1	45394138	G	A	1/1
chr1	45394146	C	T	1/1
chr1	45394255	A	T	0/1
chr1	45394271	A	G	0/1
chr1	45394287	A	T	0/1
chr1	45396262	A	T	0/1
chr1	45397504	C	T	1/1
chr1	45400785	A	T	0/1
chr1	45400863	T	C	0/1
chr1	45403979	T	C	0/1
chr1	45403991	G	T	0/1
chr1	45470364	C	T	1/1
chr1	45969044	A	G	1/1
chr1	46038594	G	A	1/1
chr1	46086061	G	A	1/1
chr1	46234066	A	G	0/1
chr1	46291023	G	A	0/1
chr1	46325502	C	A	0/1
chr1	46524141	G	A	0/1
chr1	46796525	T	C	0/1
chr1	46825944	T	C	0/1
chr1	46837508	T	C	1/1
chr1	46866781	C	T	0/1
chr1	58209589	A	G	0/1
chr1	58455890	CT	C	0/1
chr1	59051292	CA	C	0/1
chr1	59119324	A	G	1/1
chr1	59124563	CACAGCACGGCTAACGTT	C	0/1
chr1	59125473	T	TGGCTAATGCATAAAAA	0/1
chr1	59125604	A	G	0/1
chr1	63766408	C	A	1/1
chr1	65109615	T	TAA	0/1
chr1	65109628	C	T	0/1
chr1	65109670	GC	G	0/1
chr1	65109773	T	A	0/1
chr1	65119724	CGTGTGT	C	0/1
chr1	65119736	T	C	0/1
chr1	65119742	T	C	0/1
chr1	65383639	A	AAC	0/1
chr1	66460667	A	C	1/1
chr1	66460770	C	T	1/1
chr1	66460831	A	G	1/1
chr1	66471859	T	C	1/1
chr1	66471865	A	T	1/1
chr1	66514981	A	G	1/1
chr1	66529768	A	G	0/1
chr1	66550166	C	T	1/1
chr1	66596444	T	C	0/1
chr1	66596445	G	A	0/1
chr1	66596456	G	C	0/1
chr1	66596477	T	TA	0/1
chr1	66596479	G	A	0/1
chr1	66596511	G	A	1/1
chr1	66636814	A	G	0/1
chr1	66636909	A	G	0/1
chr1	66636951	A	C	0/1
chr1	66640201	T	C	0/1
chr1	66640309	C	T	0/1
chr1	66653111	T	A	1/1
chr1	66653139	G	T	0/1
chr1	66653144	G	T	0/1
chr1	66653145	A	T	0/1
chr1	66669063	C	T	0/1
chr1	66669840	T	C	1/1
chr1	66669859	C	T	1/1
chr1	66673826	C	CA	0/1
chr1	66673935	G	A	0/1
chr1	66678021	A	G	0/1
chr1	66683458	G	A	0/1
chr1	66695476	C	T	0/1
chr1	66695563	C	G	0/1
chr1	66695636	T	C	0/1
chr1	66720666	T	G	0/1
chr1	66720681	C	T	0/1
chr1	66720686	C	T	0/1
chr1	66720697	GGGAT	G	0/1
chr1	66724735	A	C	0/1
chr1	66772556	C	T	0/1
chr1	66773204	T	TTTCTCC	0/1
chr1	66773233	C	T	0/1
chr1	66773278	C	T	0/1
chr1	66773400	G	A	0/1
chr1	66847984	T	C	0/1
chr1	66848012	T	TG	0/1
chr1	66848127	C	A	0/1
chr1	66848174	G	T	0/1
chr1	66848491	T	C	0/1
chr1	66848499	T	TA	0/1
chr1	66848530	C	T	0/1
chr1	66848585	T	G	0/1
chr1	66848616	C	T	0/1
chr1	66848653	C	G	0/1
chr1	66848671	C	T	0/1
chr1	66888257	T	C	1/1
chr1	66888281	A	G	1/1
chr1	66901353	C	T	1/1
chr1	66901360	G	C	1/1
chr1	66901370	G	A	1/1
chr1	66901379	A	G	1/1
chr1	66995370	A	T	1/1
chr1	66995372	T	G	1/1
chr1	66995386	C	A	1/1
chr1	66995475	T	C	0/1
chr1	66995492	G	A	0/1
chr1	66995498	G	T	0/1
chr1	66995501	C	A	0/1
chr1	67195294	T	G	0/1
chr1	67195314	GTTTTTCTT	G	0/1
chr1	67195386	T	C	0/1
chr1	67204439	A	G	0/1
chr1	67204474	G	T	0/1
chr1	67205389	C	G	0/1
chr1	67205393	G	A	0/1
chr1	67226701	C	A	1/1
chr1	68305789	G	A	0/1
chr1	68374707	G	A	1/1
chr1	68390514	C	T	1/1
chr1	68390515	A	G	1/1
chr1	68396034	G	T	0/1
chr1	71135988	C	A	1/1
chr1	72698231	C	CGT	0/1
chr1	72698269	TGA	T	0/1
chr1	74626108	G	T	0/1
chr1	74787348	C	A	1/1
chr1	74904066	C	A	0/1
chr1	75305853	TG	T	1/1
chr1	75305922	C	A	1/1
chr1	75401603	ACACACACC	A	0/1
chr1	75401605	ACACACC	A	0/1
chr1	75403679	TTGTGTGTGTGTG	T	0/1
chr1	75406615	A	G	0/1
chr1	75410878	C	T	0/1
chr1	75414263	G	A	0/1
chr1	75414280	C	T	0/1
chr1	75414285	T	TCTGGTC	0/1
chr1	75414451	A	G	0/1
chr1	75414484	A	G	0/1
chr1	75414504	G	A	0/1
chr1	75414509	A	G	0/1
chr1	75415707	T	C	0/1
chr1	75418853	T	TGCCCA	0/1
chr1	75418893	TG	T	0/1
chr1	75419222	A	T	0/1
chr1	75419624	ATG	A	1/1
chr1	75420109	A	AGTCG	0/1
chr1	75423728	T	TTGG	0/1
chr1	75427888	C	T	0/1
chr1	75427995	C	T	0/1
chr1	75437068	G	C	0/1
chr1	75437096	G	T	0/1
chr1	75438067	G	A	0/1
chr1	75438076	G	A	0/1
chr1	75438367	G	A	0/1
chr1	75438368	CGAGTGTGTGTGTGT	C	0/1
chr1	75469436	T	C	0/1
chr1	75470145	CGT	C	0/1
chr1	75472695	GCT	G	0/1
chr1	75487927	G	T	0/1
chr1	75499780	TA	T	0/1
chr1	75502212	T	C	0/1
chr1	75524620	T	C	0/1
chr1	75524962	T	A	0/1
chr1	75525529	C	T	0/1
chr1	75553470	C	A	0/1
chr1	77371464	A	G	1/1
chr1	77374004	G	A	0/1
chr1	77374040	A	T	0/1
chr1	78387064	T	G	1/1
chr1	78469193	T	C	0/1
chr1	78469252	T	C	0/1
chr1	79776115	T	C	0/1
chr1	79776180	A	C	0/1
chr1	79776265	C	T	0/1
chr1	79799437	G	GC	0/1
chr1	80501867	A	G	0/1
chr1	80501871	A	C	0/1
chr1	81084014	G	T	1/1
chr1	81084027	G	A	1/1
chr1	82648684	C	T	0/1
chr1	82648687	T	C	0/1
chr1	82648711	T	C	0/1
chr1	82648766	A	G	0/1
chr1	82649827	CTGTGTGTGTG	C	0/1
chr1	82649917	T	A	0/1
chr1	82675715	T	C	0/1
chr1	82690001	C	T	0/1
chr1	82715430	A	G	0/1
chr1	82747175	C	T	0/1
chr1	82760486	G	A	0/1
chr1	82760500	G	T	0/1
chr1	83114573	C	T	1/1
chr1	84754419	T	TG	0/1
chr1	85097306	C	G	0/1
chr1	85254030	T	A	0/1
chr1	85257271	CGT	C	0/1
chr1	85257273	T	TGCGC	0/1
chr1	85257302	G	GTA	0/1
chr1	85257320	T	A	0/1
chr1	85257458	G	A	0/1
chr1	87968532	G	T	0/1
chr1	87979754	G	A	1/1
chr1	88023041	A	G	0/1
chr1	88247232	T	C	0/1
chr1	88247237	C	T	0/1
chr1	88247267	G	A	0/1
chr1	88247304	G	GGCA	0/1
chr1	88247306	T	A	0/1
chr1	88247310	A	AGGC	0/1
chr1	88247311	T	TCCACTTTCCCAAGCTACCTACA	0/1
chr1	88247539	A	G	0/1
chr1	88247852	T	C	0/1
chr1	88247900	G	A	0/1
chr1	88247917	C	T	0/1
chr1	88247919	G	T	0/1
chr1	88247920	C	A	0/1
chr1	88247955	A	T	0/1
chr1	88248029	A	G	0/1
chr1	88248104	C	A	0/1
chr1	88248124	C	T	0/1
chr1	88248584	G	A	0/1
chr1	88248586	G	A	0/1
chr1	88248605	G	T	0/1
chr1	88248614	T	C	0/1
chr1	88248621	C	T	0/1
chr1	88248655	G	A	0/1
chr1	88248670	C	CTGCCT	0/1
chr1	88248675	C	CTACCCCCCG	0/1
chr1	88248706	G	A	0/1
chr1	88248784	G	A	0/1
chr1	88248798	C	T	0/1
chr1	88248816	T	A	0/1
chr1	88248830	G	T	0/1
chr1	88248844	G	A	0/1
chr1	88249176	G	T	1/1
chr1	88249700	T	C	0/1
chr1	88249740	G	A	0/1
chr1	88249744	C	T	0/1
chr1	88249861	A	G	0/1
chr1	88249869	A	C	0/1
chr1	88250266	A	G	0/1
chr1	88250268	G	A	0/1
chr1	88250342	G	A	0/1
chr1	88250393	G	A	0/1
chr1	88250425	C	T	0/1
chr1	88250436	T	C	0/1
chr1	88251555	A	G	0/1
chr1	88251561	C	T	0/1
chr1	88251584	T	C	0/1
chr1	88251639	T	C	0/1
chr1	88251659	C	G	1/1
chr1	88251672	T	A	1/1
chr1	88251747	C	G	1/1
chr1	88251757	C	A	0/1
chr1	88252622	A	G	0/1
chr1	88252625	T	C	0/1
chr1	88252669	C	T	0/1
chr1	88252732	C	T	0/1
chr1	88252784	TGCCTCTGA	T	1/1
chr1	88253961	C	T	1/1
chr1	88253964	T	A	1/1
chr1	88254676	C	T	0/1
chr1	88254739	C	T	0/1
chr1	88254786	G	A	0/1
chr1	88254793	G	A	0/1
chr1	88254812	A	G	0/1
chr1	88254834	C	T	0/1
chr1	88254845	T	C	0/1
chr1	88254854	C	T	0/1
chr1	88255847	C	G	0/1
chr1	88268912	T	C	1/1
chr1	88268928	G	C	0/1
chr1	88269125	T	C	0/1
chr1	88269170	A	G	0/1
chr1	88269242	T	C	0/1
chr1	88269283	A	C	0/1
chr1	88270304	A	AAGC	0/1
chr1	88282901	G	A	1/1
chr1	88282930	G	A	1/1
chr1	88283058	A	T	1/1
chr1	88283080	T	C	1/1
chr1	88283121	C	T	1/1
chr1	88284241	T	A	1/1
chr1	88284243	TG	T	1/1
chr1	88284248	GT	G	1/1
chr1	88284252	T	A	1/1
chr1	88284253	G	GT	1/1
chr1	88284261	G	A	1/1
chr1	88284407	A	T	1/1
chr1	88284681	A	G	1/1
chr1	88985968	T	C	1/1
chr1	88997467	T	TC	1/1
chr1	89194192	G	T	1/1
chr1	89194214	A	G	1/1
chr1	89194218	A	G	1/1
chr1	89194220	G	A	1/1
chr1	89194232	T	G	1/1
chr1	89194299	G	C	1/1
chr1	89194311	C	A	1/1
chr1	89276538	A	T	1/1
chr1	89321583	C	T	1/1
chr1	89491512	A	G	1/1
chr1	89596227	C	A	1/1
chr1	89596237	A	C	1/1
chr1	89602556	T	TG	1/1
chr1	89609806	G	A	1/1
chr1	90129951	AAAGCAAGC	A	0/1
chr1	90315018	A	G	1/1
chr1	90406472	T	C	0/1
chr1	90598022	CT	C	1/1
chr1	90598041	G	A	1/1
chr1	92856673	C	A	0/1
chr1	93205404	T	C	1/1
chr1	93264964	G	T	0/1
chr1	93281122	A	T	0/1
chr1	93281219	T	C	0/1
chr1	93302613	T	G	1/1
chr1	93320383	G	A	0/1
chr1	93324517	C	T	0/1
chr1	93327588	T	C	0/1
chr1	93346363	A	G	0/1
chr1	93417765	A	ATAGGTG	0/1
chr1	93417785	A	C	0/1
chr1	98717926	G	T	0/1
chr1	107450387	CGT	C	0/1
chr1	117581729	GA	G	0/1
chr1	117581742	T	A	0/1
chr1	118308783	C	T	0/1
chr1	120561312	A	G	0/1
chr1	120561329	T	C	0/1
chr1	121464336	T	C	1/1
chr1	122057203	T	C	1/1
chr1	122057218	C	A	1/1
chr1	122500506	A	AG	1/1
chr1	122500508	A	AGG	1/1
chr1	127930491	CATATATAT	C	1/1
chr1	128389220	C	A	0/1
chr1	128592264	GT	G	0/1
chr1	128592266	T	G	0/1
chr1	128592347	C	A	0/1
chr1	131492213	C	T	1/1
chr1	131713252	A	ATGTGTG	1/1
chr1	131713263	GAGGT	G	1/1
chr1	131713284	G	A	1/1
chr1	131719147	C	T	1/1
chr1	131812196	C	G	0/1
chr1	131812236	G	A	0/1
chr1	133025874	G	A	0/1
chr1	133025905	G	T	0/1
chr1	133025908	C	T	0/1
chr1	133026116	G	A	0/1
chr1	133026262	G	C	0/1
chr1	133026479	TAAAAA	T	0/1
chr1	133077189	A	G	0/1
chr1	133141281	A	G	1/1
chr1	133170349	T	C	1/1
chr1	133170419	G	A	1/1
chr1	133766601	T	C	0/1
chr1	134508136	T	C	1/1
chr1	134508290	C	T	0/1
chr1	134518078	A	G	0/1
chr1	134834377	GCCAC	G	0/1
chr1	134834381	C	CTTGA	0/1
chr1	134834574	C	T	0/1
chr1	134835845	C	T	0/1
chr1	134836277	T	C	0/1
chr1	134893162	T	A	0/1
chr1	134893180	C	T	0/1
chr1	134893195	T	C	0/1
chr1	134893225	C	T	0/1
chr1	134893272	C	A	0/1
chr1	134893302	C	T	0/1
chr1	134893320	A	G	0/1
chr1	134967737	C	T	0/1
chr1	134967849	G	A	0/1
chr1	134967917	A	G	0/1
chr1	134971084	A	G	0/1
chr1	134971098	CA	C	0/1
chr1	134971129	G	A	0/1
chr1	134971165	C	CA	0/1
chr1	134971167	T	A	0/1
chr1	134971177	G	A	0/1
chr1	134971340	C	T	0/1
chr1	134971364	A	AG	0/1
chr1	134971399	C	A	0/1
chr1	134971404	A	G	0/1
chr1	134995767	T	TC	1/1
chr1	134995896	T	C	0/1
chr1	134997318	G	A	0/1
chr1	134997364	A	G	0/1
chr1	135000422	A	G	0/1
chr1	135000469	A	G	0/1
chr1	135001539	A	G	0/1
chr1	135001669	TC	T	0/1
chr1	135169141	A	G	1/1
chr1	135169162	G	A	1/1
chr1	135169174	T	G	1/1
chr1	135169176	A	G	1/1
chr1	135181885	C	T	1/1
chr1	135190372	TG	T	1/1
chr1	135265433	C	T	0/1
chr1	135269753	T	C	1/1
chr1	135273638	C	T	1/1
chr1	135280123	T	C	1/1
chr1	135283467	A	G	1/1
chr1	135283629	C	G	0/1
chr1	135287320	C	T	0/1
chr1	135537168	G	A	0/1
chr1	135537169	C	T	0/1
chr1	135542326	A	C	1/1
chr1	135542351	T	G	1/1
chr1	135542352	T	C	1/1
chr1	135553496	C	T	0/1
chr1	135553514	G	GA	0/1
chr1	135553516	G	T	0/1
chr1	135553934	T	TG	1/1
chr1	135555447	G	A	1/1
chr1	135555470	T	C	1/1
chr1	135556272	C	T	1/1
chr1	135557144	T	C	1/1
chr1	135557184	C	G	1/1
chr1	135580677	C	G	1/1
chr1	135625335	A	C	1/1
chr1	135625373	A	G	1/1
chr1	135633243	T	G	1/1
chr1	135803568	A	C	0/1
chr1	135803584	C	T	0/1
chr1	135803585	T	G	0/1
chr1	135803588	G	A	0/1
chr1	135803593	G	A	0/1
chr1	138028320	T	G	1/1
chr1	138068174	AT	A	0/1
chr1	138112596	C	T	0/1
chr1	138122672	C	T	0/1
chr1	138122733	T	C	0/1
chr1	138122757	T	C	0/1
chr1	138122810	G	A	0/1
chr1	138856755	G	C	0/1
chr1	138856790	C	A	0/1
chr1	148748953	C	G	1/1
chr1	148748956	G	T	1/1
chr1	152495983	G	A	0/1
chr1	152499753	T	C	0/1
chr1	152499763	A	C	0/1
chr1	152499800	T	C	0/1
chr1	152503820	C	A	0/1
chr1	152524454	T	C	0/1
chr1	152839959	C	T	0/1
chr1	152839973	C	T	0/1
chr1	153250291	TA	T	0/1
chr1	153258105	G	A	0/1
chr1	153258249	C	A	0/1
chr1	153258270	T	C	0/1
chr1	153258430	C	T	0/1
chr1	153275960	A	C	1/1
chr1	153275964	T	C	1/1
chr1	153318466	C	T	0/1
chr1	153547418	G	A	1/1
chr1	153564948	T	C	1/1
chr1	153629672	AT	A	1/1
chr1	153629675	ATG	A	1/1
chr1	153665818	T	G	0/1
chr1	153665848	C	T	0/1
chr1	153665853	GAGCA	G	0/1
chr1	153740521	ATTT	A	0/1
chr1	153740560	C	G	0/1
chr1	153827637	A	G	0/1
chr1	155697802	C	A	1/1
chr1	155739596	C	T	1/1
chr1	156259606	C	T	0/1
chr1	156259660	A	G	0/1
chr1	156259691	G	A	0/1
chr1	156263185	T	C	0/1
chr1	156279581	A	G	1/1
chr1	156312871	G	A	0/1
chr1	156312897	C	T	0/1
chr1	156312932	G	A	0/1
chr1	156312958	T	C	0/1
chr1	156318675	C	T	0/1
chr1	156318710	T	C	0/1
chr1	156318723	C	T	0/1
chr1	156318734	T	C	0/1
chr1	156318786	T	G	0/1
chr1	156319360	G	A	1/1
chr1	156319400	T	C	1/1
chr1	156319418	G	A	1/1
chr1	156319419	G	A	1/1
chr1	156324870	A	G	0/1
chr1	157708785	C	T	1/1
chr1	157709505	T	C	1/1
chr1	157709561	G	C	1/1
chr1	157709579	C	T	1/1
chr1	157710694	C	T	1/1
chr1	158218482	T	C	1/1
chr1	158572808	T	C	0/1
chr1	159400806	CTT	C	1/1
chr1	159400832	T	C	1/1
chr1	159402550	A	AC	1/1
chr1	161163005	TTG	T	1/1
chr1	162075261	C	T	1/1
chr1	163901262	G	T	0/1
chr1	164204668	G	T	0/1
chr1	164644529	G	T	0/1
chr1	164760301	T	C	1/1
chr1	164760322	T	C	1/1
chr1	164760346	G	A	1/1
chr1	164818961	T	C	0/1
chr1	164888511	T	C	1/1
chr1	164888540	T	C	1/1
chr1	164888561	CTGATAGCAAAGAA	C	1/1
chr1	164888583	A	G	1/1
chr1	165188082	T	G	0/1
chr1	165868809	C	T	0/1
chr1	165868810	C	G	0/1
chr1	165896609	G	A	0/1
chr1	165917206	G	A	1/1
chr1	165993219	TA	T	1/1
chr1	166056405	C	G	1/1
chr1	166056430	A	T	1/1
chr1	166111780	T	C	0/1
chr1	166111794	C	A	0/1
chr1	166123106	T	TAA	1/1
chr1	166123107	T	A	1/1
chr1	166123124	G	T	1/1
chr1	166123191	TA	T	1/1
chr1	166123193	T	C	1/1
chr1	166123314	C	T	1/1
chr1	166123320	A	G	1/1
chr1	166123328	A	C	1/1
chr1	166310865	G	T	0/1
chr1	167109441	A	G	1/1
chr1	167118415	G	T	1/1
chr1	167236465	C	G	0/1
chr1	167236516	A	T	0/1
chr1	167236626	C	T	0/1
chr1	167281583	G	T	1/1
chr1	167469941	C	T	0/1
chr1	167491960	C	T	1/1
chr1	167534840	C	T	1/1
chr1	167805591	G	A	0/1
chr1	169165009	A	T	1/1
chr1	169165011	G	A	1/1
chr1	169284520	C	A	1/1
chr1	169622238	C	T	1/1
chr1	170125901	A	G	1/1
chr1	170125909	G	A	1/1
chr1	170125917	C	T	1/1
chr1	171442282	CATGAA	C	1/1
chr1	171612892	A	C	0/1
chr1	171674096	C	T	1/1
chr1	171886168	CAAAAAAAAAAA	C	0/1
chr1	171886192	GAA	G	0/1
chr1	171886198	GAA	G	0/1
chr1	171897446	A	G	0/1
chr1	171897485	C	T	0/1
chr1	172072618	A	G	0/1
chr1	172129999	G	A	0/1
chr1	172130016	C	G	0/1
chr1	172209858	T	C	1/1
chr1	172213338	G	A	0/1
chr1	172214786	A	C	1/1
chr1	172231390	C	T	0/1
chr1	172231395	C	T	0/1
chr1	172231807	G	GC	0/1
chr1	172231809	C	T	0/1
chr1	172257756	G	A	0/1
chr1	172257760	G	A	0/1
chr1	172279497	G	T	0/1
chr1	172279502	A	G	0/1
chr1	172279623	C	G	0/1
chr1	172598919	T	C	0/1
chr1	172598999	T	G	0/1
chr1	172599046	T	C	0/1
chr1	172599200	T	C	0/1
chr1	172611963	C	T	1/1
chr1	172612032	A	G	0/1
chr1	172804739	A	T	1/1
chr1	172809939	CATGT	C	1/1
chr1	172809944	A	C	1/1
chr1	172916503	C	T	0/1
chr1	172916514	T	C	0/1
chr1	172916559	G	A	0/1
chr1	172916625	G	A	1/1
chr1	172949995	G	T	1/1
chr1	172950027	T	C	1/1
chr1	173104601	G	A	0/1
chr1	173150321	C	T	0/1
chr1	173183027	T	A	0/1
chr1	173183389	C	G	0/1
chr1	173183398	C	T	0/1
chr1	173184132	A	G	0/1
chr1	173184175	T	C	0/1
chr1	173184202	G	A	0/1
chr1	173210382	G	A	1/1
chr1	173213441	A	C	1/1
chr1	173213465	A	G	1/1
chr1	173213561	C	CTG	1/1
chr1	173213566	CTT	C	1/1
chr1	173215412	T	C	0/1
chr1	173215422	C	A	0/1
chr1	173215465	G	A	0/1
chr1	173215508	A	G	0/1
chr1	173216703	A	G	0/1
chr1	173270296	T	C	0/1
chr1	173270297	G	A	0/1
chr1	173270324	G	A	0/1
chr1	173270332	T	G	0/1
chr1	173270333	C	T	0/1
chr1	173270340	T	G	0/1
chr1	173270372	C	A	0/1
chr1	173270395	T	C	0/1
chr1	173270416	G	C	0/1
chr1	173270447	C	T	0/1
chr1	173270483	T	G	0/1
chr1	173270932	T	C	0/1
chr1	173271010	G	T	0/1
chr1	173271018	C	A	0/1
chr1	173271019	C	T	0/1
chr1	173271028	C	A	0/1
chr1	173271097	T	A	0/1
chr1	173271101	C	T	0/1
chr1	173271122	C	T	0/1
chr1	173271133	G	A	0/1
chr1	173271164	TTAA	T	0/1
chr1	173271180	A	C	0/1
chr1	173271182	G	A	0/1
chr1	173271208	CT	C	0/1
chr1	173272901	A	G	1/1
chr1	173272921	C	T	1/1
chr1	173272936	C	G	1/1
chr1	173274381	G	A	0/1
chr1	173274689	C	T	0/1
chr1	173275046	T	C	0/1
chr1	173275067	G	GA	0/1
chr1	173275732	G	A	0/1
chr1	173275743	G	C	0/1
chr1	173316291	G	A	1/1
chr1	173332129	G	A	0/1
chr1	173332148	A	G	0/1
chr1	173332289	G	A	0/1
chr1	173332330	C	A	0/1
chr1	173332331	A	G	0/1
chr1	173332371	C	T	0/1
chr1	173332388	G	A	0/1
chr1	173334076	T	C	1/1
chr1	173338240	C	T	0/1
chr1	173338321	G	A	0/1
chr1	173345599	G	A	0/1
chr1	173345643	C	T	0/1
chr1	173346309	A	G	0/1
chr1	173460589	C	G	1/1
chr1	173460777	G	T	1/1
chr1	173461687	G	A	1/1
chr1	173461701	A	C	1/1
chr1	173461793	C	T	0/1
chr1	173461816	T	A	0/1
chr1	173461856	C	T	0/1
chr1	173461888	C	A	0/1
chr1	173461924	G	A	0/1
chr1	173464823	C	A	0/1
chr1	173464857	A	AG	0/1
chr1	173464860	T	G	0/1
chr1	173464907	G	C	0/1
chr1	173464923	A	G	0/1
chr1	173464971	GTTA	G	0/1
chr1	173526646	G	A	0/1
chr1	173526673	G	T	0/1
chr1	173527797	G	A	0/1
chr1	173527855	G	A	0/1
chr1	173527877	C	T	0/1
chr1	173535106	G	C	1/1
chr1	173568869	G	C	0/1
chr1	173568919	A	T	0/1
chr1	173569089	G	A	0/1
chr1	173569118	C	T	0/1
chr1	173569127	T	C	0/1
chr1	173569137	C	G	0/1
chr1	173697376	A	G	0/1
chr1	173697428	C	G	0/1
chr1	173697431	C	T	0/1
chr1	173697436	G	C	0/1
chr1	173697469	A	G	0/1
chr1	173697472	G	T	0/1
chr1	173697474	G	A	0/1
chr1	173934833	T	C	0/1
chr1	173934863	T	C	0/1
chr1	173934954	G	T	0/1
chr1	173938005	A	G	0/1
chr1	173997667	G	A	0/1
chr1	173998075	T	G	0/1
chr1	174004578	GA	G	1/1
chr1	174017787	T	G	0/1
chr1	174042038	G	T	0/1
chr1	174042098	T	C	0/1
chr1	174042176	C	T	0/1
chr1	174042217	A	C	0/1
chr1	174051912	G	A	1/1
chr1	174051937	T	C	0/1
chr1	174051985	A	G	0/1
chr1	174116960	A	C	0/1
chr1	174116977	C	G	0/1
chr1	174117007	AATGGAAAGAGT	A	0/1
chr1	174117068	G	T	0/1
chr1	174117466	C	G	0/1
chr1	174162464	C	A	0/1
chr1	174162475	C	T	0/1
chr1	174162477	C	T	0/1
chr1	174174319	A	G	0/1
chr1	174174324	C	T	0/1
chr1	174174344	A	G	0/1
chr1	174181042	G	A	0/1
chr1	174181140	A	G	0/1
chr1	174181177	G	A	0/1
chr1	174181182	A	G	0/1
chr1	174181183	G	A	0/1
chr1	174181594	A	G	0/1
chr1	174208521	A	G	0/1
chr1	174208522	A	C	0/1
chr1	174209406	A	G	0/1
chr1	174209459	A	G	0/1
chr1	174209498	T	A	0/1
chr1	174209514	A	T	0/1
chr1	174209522	G	A	0/1
chr1	174209524	A	T	0/1
chr1	174209528	C	T	0/1
chr1	174209541	G	A	0/1
chr1	174215791	G	C	0/1
chr1	174217306	C	T	0/1
chr1	174217316	A	T	0/1
chr1	174217450	G	A	0/1
chr1	174217451	A	G	0/1
chr1	174246310	AG	A	0/1
chr1	174246385	T	C	0/1
chr1	174246486	T	C	0/1
chr1	174246685	C	G	0/1
chr1	174246698	G	C	0/1
chr1	174247495	G	A	0/1
chr1	174426331	AAG	A	1/1
chr1	174428076	A	G	1/1
chr1	174430419	G	C	0/1
chr1	174465434	G	A	1/1
chr1	174475298	A	G	1/1
chr1	174475320	A	C	1/1
chr1	174532620	A	AT	1/1
chr1	175262750	T	C	1/1
chr1	175262767	A	G	1/1
chr1	175262786	A	G	1/1
chr1	175262791	G	T	1/1
chr1	175956824	G	T	1/1
chr1	176089670	C	A	0/1
chr1	176089721	A	G	0/1
chr1	176089735	A	G	0/1
chr1	176089738	A	G	0/1
chr1	176089753	G	A	0/1
chr1	176089767	G	A	0/1
chr1	176089849	A	C	0/1
chr1	176089889	T	A	0/1
chr1	176120413	G	A	0/1
chr1	176137132	C	A	1/1
chr1	176299655	CCACACACACACACACACA	C	1/1
chr1	176299700	C	T	1/1
chr1	176299703	CTGTGTGTG	C	1/1
chr1	176299719	G	A	1/1
chr1	177650403	G	T	1/1
chr1	177699741	AC	A	1/1
chr1	177702493	G	A	1/1
chr1	177826384	T	C	1/1
chr1	177826386	G	T	1/1
chr1	177826395	T	A	1/1
chr1	177826432	A	G	0/1
chr1	177826433	G	T	0/1
chr1	177831181	A	G	1/1
chr1	178143736	G	A	0/1
chr1	178784069	TGCGCGC	T	1/1
chr1	178784078	G	A	1/1
chr1	179374929	C	A	1/1
chr1	179380840	C	T	1/1
chr1	179380847	C	A	1/1
chr1	180117575	A	T	0/1
chr1	180117640	A	T	0/1
chr1	182079361	C	T	1/1
chr1	182101797	AG	A	1/1
chr1	182109346	C	T	1/1
chr1	183039271	A	G	1/1
chr1	183039328	T	G	1/1
chr1	183682152	C	T	1/1
chr1	183751712	T	A	1/1
chr1	183751721	T	TCAGA	1/1
chr1	183751733	A	G	1/1
chr1	184339552	T	C	1/1
chr1	184339556	T	C	1/1
chr1	184339560	T	C	1/1
chr1	184763225	T	C	1/1
chr1	184822296	T	A	0/1
chr1	184822399	G	A	0/1
chr1	184905483	G	A	0/1
chr1	188573015	A	G	1/1
chr1	190174948	A	G	1/1
chr1	190275776	CGTGT	C	1/1
chr1	191477313	T	C	0/1
chr1	191477548	G	A	0/1
chr1	191481500	G	A	1/1
chr1	191481682	A	G	1/1
chr1	192889026	AG	A	0/1
chr1	193365369	G	T	0/1
chr1	195166209	A	C	1/1
chr2	3436524	CTA	C	0/1
chr2	5940071	G	A	1/1
chr2	9862622	G	A	1/1
chr2	10047920	C	A	1/1
chr2	20781942	G	A	0/1
chr2	20833942	C	T	1/1
chr2	20833970	A	G	1/1
chr2	22423203	C	T	0/1
chr2	22423207	C	T	0/1
chr2	22423318	T	C	0/1
chr2	23400228	C	T	0/1
chr2	24010190	A	G	1/1
chr2	24285026	G	A	1/1
chr2	24285028	G	A	1/1
chr2	24285051	G	A	1/1
chr2	24291364	C	G	0/1
chr2	24292029	C	T	1/1
chr2	24292049	G	T	1/1
chr2	24292074	G	A	1/1
chr2	24292091	T	C	1/1
chr2	24292106	C	T	1/1
chr2	24330608	C	G	1/1
chr2	24330626	T	C	1/1
chr2	24330641	G	A	1/1
chr2	24330644	A	T	1/1
chr2	24494793	A	G	0/1
chr2	24508481	T	C	0/1
chr2	24658650	C	T	0/1
chr2	24836184	T	C	0/1
chr2	24836207	G	A	0/1
chr2	24836286	C	A	0/1
chr2	24837692	A	ACT	0/1
chr2	24852887	G	T	0/1
chr2	24905815	GC	G	0/1
chr2	24950271	G	T	0/1
chr2	25050221	A	G	0/1
chr2	25050674	A	G	0/1
chr2	25068829	T	C	1/1
chr2	25068931	A	AGT	1/1
chr2	25084595	A	G	0/1
chr2	25084600	A	G	0/1
chr2	25084607	G	T	0/1
chr2	25084670	A	G	0/1
chr2	25084924	G	A	0/1
chr2	25084967	G	A	0/1
chr2	25086043	G	A	0/1
chr2	25086117	C	G	0/1
chr2	25086146	A	C	0/1
chr2	25086424	G	A	0/1
chr2	25086908	A	G	0/1
chr2	25086983	T	C	0/1
chr2	25086984	G	A	0/1
chr2	25087228	T	C	0/1
chr2	25087290	A	G	0/1
chr2	25087292	T	C	0/1
chr2	25152176	G	T	1/1
chr2	25152996	C	A	1/1
chr2	25210129	G	A	0/1
chr2	25220055	C	T	0/1
chr2	25424863	CT	C	0/1
chr2	25477411	T	G	1/1
chr2	25765707	TC	T	0/1
chr2	26228211	G	T	0/1
chr2	26837275	T	C	1/1
chr2	26837294	G	A	1/1
chr2	26837299	C	T	1/1
chr2	26837309	G	A	1/1
chr2	26837321	A	G	1/1
chr2	26842042	T	C	0/1
chr2	27025863	T	C	0/1
chr2	27025937	C	A	0/1
chr2	27026062	A	G	0/1
chr2	27028330	G	A	1/1
chr2	27070706	T	C	0/1
chr2	27070710	A	G	0/1
chr2	27070719	A	G	0/1
chr2	27070745	T	A	0/1
chr2	27095172	G	A	0/1
chr2	27095268	G	A	0/1
chr2	27098387	A	C	1/1
chr2	28935012	C	G	0/1
chr2	29202574	C	T	0/1
chr2	29869616	C	A	0/1
chr2	29938440	C	CA	0/1
chr2	30812311	G	A	1/1
chr2	31191985	C	T	0/1
chr2	31191986	A	G	0/1
chr2	31191992	TG	T	0/1
chr2	31192039	A	G	0/1
chr2	31201968	T	C	0/1
chr2	31201975	G	C	0/1
chr2	31237878	G	A	1/1
chr2	31257932	C	T	0/1
chr2	31270796	GGT	G	0/1
chr2	31275309	CCT	C	1/1
chr2	31282298	G	A	0/1
chr2	31344145	A	G	0/1
chr2	31450725	G	A	0/1
chr2	31450736	T	C	0/1
chr2	31450740	C	T	0/1
chr2	31452191	G	A	1/1
chr2	31758998	G	C	1/1
chr2	32240350	T	TA	0/1
chr2	32778578	G	A	0/1
chr2	32778591	C	G	0/1
chr2	32812038	C	T	0/1
chr2	32815028	C	A	0/1
chr2	34560166	C	A	1/1
chr2	34627935	A	G	1/1
chr2	34662924	G	A	0/1
chr2	34890123	C	A	0/1
chr2	34944259	C	T	1/1
chr2	34944288	T	A	1/1
chr2	34983498	A	G	0/1
chr2	34991142	T	TTCACGACGCC	0/1
chr2	35016320	G	T	1/1
chr2	35016336	A	G	1/1
chr2	35016372	T	A	1/1
chr2	35021009	T	G	0/1
chr2	35038864	T	G	0/1
chr2	37411185	C	T	0/1
chr2	38585163	A	G	0/1
chr2	38708270	C	A	0/1
chr2	38888690	A	G	1/1
chr2	40557257	G	A	0/1
chr2	40557281	TTGTGTG	T	0/1
chr2	40725713	A	C	0/1
chr2	40730679	GT	G	0/1
chr2	41291130	C	T	1/1
chr2	49801715	C	T	1/1
chr2	51932532	G	A	0/1
chr2	51932594	G	A	0/1
chr2	51932808	A	T	1/1
chr2	51950172	A	C	0/1
chr2	51958951	G	A	0/1
chr2	51959090	T	C	0/1
chr2	51959098	T	A	0/1
chr2	51959163	G	C	1/1
chr2	51966518	T	G	1/1
chr2	51966600	C	T	1/1
chr2	51966602	A	C	1/1
chr2	51966615	G	A	1/1
chr2	51966639	A	G	1/1
chr2	51967715	T	C	1/1
chr2	51967719	G	A	1/1
chr2	51967743	G	A	1/1
chr2	51967765	A	G	1/1
chr2	51968057	C	T	1/1
chr2	52004617	G	A	1/1
chr2	52017620	C	A	0/1
chr2	52018401	A	G	0/1
chr2	52044176	GAGAA	G	1/1
chr2	52044208	A	G	1/1
chr2	52044220	A	G	1/1
chr2	52047462	C	T	0/1
chr2	52060440	A	ATTGGT	1/1
chr2	52074590	T	TTA	1/1
chr2	52081126	G	A	0/1
chr2	52082871	A	G	0/1
chr2	52082903	C	T	0/1
chr2	52088500	CATAAA	C	0/1
chr2	52089795	C	T	0/1
chr2	52092404	C	CA	0/1
chr2	52092592	C	G	1/1
chr2	52093686	G	GA	0/1
chr2	52093700	T	A	0/1
chr2	52093744	G	A	0/1
chr2	52093746	GTTT	G	0/1
chr2	52098909	C	T	0/1
chr2	52102790	G	T	1/1
chr2	52111718	T	C	0/1
chr2	52112412	T	A	0/1
chr2	52137008	T	G	1/1
chr2	52137161	C	T	0/1
chr2	52159347	T	C	0/1
chr2	52159446	T	C	0/1
chr2	52159585	GA	G	0/1
chr2	52159604	A	G	0/1
chr2	52159611	A	G	0/1
chr2	52159634	G	C	0/1
chr2	52159639	T	C	0/1
chr2	52164096	T	C	0/1
chr2	52181214	G	C	0/1
chr2	52181226	A	G	0/1
chr2	52190023	G	GT	0/1
chr2	52260452	AGCTGAGCTTTCTGAAAAGGC	A	0/1
chr2	52260474	CACTGAGTT	C	0/1
chr2	52267544	A	G	1/1
chr2	52271648	T	C	0/1
chr2	52271690	C	T	0/1
chr2	52280062	A	AGTC	0/1
chr2	52280092	T	G	1/1
chr2	52280137	C	T	0/1
chr2	52292505	T	G	0/1
chr2	52292555	T	C	0/1
chr2	52292569	G	C	0/1
chr2	52305452	TC	T	0/1
chr2	52305455	TTA	T	0/1
chr2	52305521	A	G	0/1
chr2	60335723	CCCTCTCCT	C	1/1
chr2	62356590	T	A	0/1
chr2	62473133	A	T	1/1
chr2	62473143	A	T	1/1
chr2	64936274	T	A	0/1
chr2	64941345	A	G	1/1
chr2	65358954	C	A	1/1
chr2	65526484	A	T	0/1
chr2	65526485	A	T	0/1
chr2	65526659	G	C	0/1
chr2	65526727	C	T	0/1
chr2	65526760	TGTTTTTGTTTTTGTTTTTTTGTTTTTTTG	T	0/1
chr2	66064874	CTG	C	1/1
chr2	68454375	T	A	1/1
chr2	68547008	G	T	0/1
chr2	68906653	A	G	1/1
chr2	69086957	A	G	0/1
chr2	69492179	T	C	0/1
chr2	69492194	G	A	0/1
chr2	69492251	T	C	0/1
chr2	69492334	TC	T	0/1
chr2	69492356	G	A	0/1
chr2	69492477	C	T	0/1
chr2	69493539	C	T	1/1
chr2	69499061	A	G	0/1
chr2	69499099	A	G	0/1
chr2	69503145	T	G	1/1
chr2	69504950	C	T	0/1
chr2	69504996	G	A	0/1
chr2	69505017	G	A	0/1
chr2	69505263	G	A	0/1
chr2	69509296	A	G	0/1
chr2	69534862	G	A	0/1
chr2	69707229	C	A	0/1
chr2	69707914	A	G	0/1
chr2	69735916	T	C	0/1
chr2	69789619	C	T	0/1
chr2	69841424	G	C	1/1
chr2	70127505	T	C	0/1
chr2	70521000	A	T	0/1
chr2	70521003	C	G	0/1
chr2	70521014	G	A	0/1
chr2	70521986	G	A	1/1
chr2	71087412	C	A	0/1
chr2	71087433	T	A	0/1
chr2	71087434	C	A	0/1
chr2	71087455	C	A	0/1
chr2	71087456	T	G	0/1
chr2	71087464	G	GCAGACATGGAGT	0/1
chr2	71087470	A	AC	0/1
chr2	71258389	G	GAGCTGTGCCGAGCTGTGCCGAGCTGTGCCA	0/1
chr2	71258414	T	C	0/1
chr2	71276889	C	T	0/1
chr2	71276904	C	T	0/1
chr2	71276906	G	T	0/1
chr2	71279417	T	C	0/1
chr2	71370530	C	T	1/1
chr2	71370624	A	G	1/1
chr2	71383480	G	A	1/1
chr2	71383603	G	C	1/1
chr2	71625284	G	GA	1/1
chr2	71654637	G	A	1/1
chr2	71654649	T	G	1/1
chr2	71681233	G	A	1/1
chr2	72033750	G	T	0/1
chr2	72063006	G	A	1/1
chr2	72072084	C	T	1/1
chr2	72072132	A	T	1/1
chr2	72206477	A	G	1/1
chr2	72227502	GTGGC	G	0/1
chr2	75692212	A	G	0/1
chr2	76543072	A	G	1/1
chr2	76544852	A	G	1/1
chr2	76548072	G	GTCCTTAGA	1/1
chr2	76548136	C	A	0/1
chr2	76548225	A	T	0/1
chr2	76548230	A	G	0/1
chr2	76548252	C	T	0/1
chr2	76549460	C	T	0/1
chr2	76549947	C	T	1/1
chr2	76552056	G	A	0/1
chr2	76552108	C	CCT	0/1
chr2	76552111	C	CT	0/1
chr2	76552150	A	G	0/1
chr2	76552293	C	T	0/1
chr2	76552299	G	C	0/1
chr2	76555009	G	A	0/1
chr2	76555726	C	G	0/1
chr2	76563476	A	C	1/1
chr2	76563521	G	C	1/1
chr2	76564777	C	T	0/1
chr2	76564846	A	G	0/1
chr2	76565054	TGGG	T	0/1
chr2	76565078	A	G	0/1
chr2	76565090	A	G	0/1
chr2	76565099	C	T	0/1
chr2	76565100	A	G	0/1
chr2	76565102	C	T	0/1
chr2	76565112	G	T	0/1
chr2	76565119	C	A	0/1
chr2	76565133	TCAGTTTGA	T	0/1
chr2	76565144	G	A	0/1
chr2	76568105	A	G	0/1
chr2	76568318	T	G	0/1
chr2	76568882	G	A	0/1
chr2	76568913	C	T	0/1
chr2	76568950	A	AT	0/1
chr2	76569060	A	G	0/1
chr2	76569198	C	A	0/1
chr2	76569274	TAA	T	0/1
chr2	76569279	G	GCA	0/1
chr2	76569283	G	C	0/1
chr2	76572867	C	T	1/1
chr2	76572889	C	A	1/1
chr2	76576951	G	GTT	0/1
chr2	76576959	G	A	0/1
chr2	76579455	T	C	0/1
chr2	76579961	T	C	0/1
chr2	76584466	T	C	0/1
chr2	76584961	A	G	0/1
chr2	76585290	A	G	0/1
chr2	76586488	TAAA	T	0/1
chr2	76588771	A	T	0/1
chr2	76591954	G	A	0/1
chr2	76593801	A	G	1/1
chr2	76594488	C	T	1/1
chr2	76594645	A	G	0/1
chr2	76595065	A	G	0/1
chr2	76608781	G	C	0/1
chr2	76609090	G	T	1/1
chr2	76612556	C	T	1/1
chr2	76612569	T	C	1/1
chr2	76612639	T	C	0/1
chr2	76617504	C	T	1/1
chr2	76617518	T	C	1/1
chr2	76640354	G	A	0/1
chr2	76640381	G	C	0/1
chr2	76647048	G	A	0/1
chr2	76652535	A	G	1/1
chr2	76652538	T	TG	1/1
chr2	76665487	CT	C	1/1
chr2	76665510	G	A	0/1
chr2	76665614	G	A	0/1
chr2	76665632	G	T	0/1
chr2	76671646	C	CT	0/1
chr2	76671681	AAAACCCAC	A	0/1
chr2	76671698	G	A	0/1
chr2	76671722	C	T	0/1
chr2	76671728	C	A	0/1
chr2	76686978	A	ACGCACG	0/1
chr2	76686996	A	ACGCGCG	0/1
chr2	76686998	A	G	0/1
chr2	76708403	A	AT	0/1
chr2	76710818	T	C	0/1
chr2	76738645	C	T	0/1
chr2	76740054	T	C	0/1
chr2	76775794	GT	G	0/1
chr2	76789793	A	G	0/1
chr2	76812425	T	TG	0/1
chr2	76883799	GCA	G	0/1
chr2	76946565	TA	T	0/1
chr2	80352921	A	G	0/1
chr2	83700613	C	T	1/1
chr2	83795995	G	A	0/1
chr2	83796066	GT	G	0/1
chr2	83796604	G	A	1/1
chr2	83796639	T	C	1/1
chr2	83797373	C	G	0/1
chr2	83798235	A	G	0/1
chr2	84563750	C	T	1/1
chr2	84563751	A	C	1/1
chr2	84613718	T	C	0/1
chr2	84613806	T	C	0/1
chr2	84880484	A	G	0/1
chr2	85663359	AT	A	1/1
chr2	85663450	A	T	0/1
chr2	85663494	A	C	0/1
chr2	85663848	T	A	0/1
chr2	85663862	T	C	0/1
chr2	85663951	A	G	0/1
chr2	85663954	A	G	0/1
chr2	85663964	T	C	0/1
chr2	85663973	C	T	0/1
chr2	85689794	T	C	0/1
chr2	85689867	A	G	0/1
chr2	85690080	T	C	0/1
chr2	85690147	T	A	0/1
chr2	85815981	A	T	0/1
chr2	85815995	C	A	0/1
chr2	85816005	A	G	0/1
chr2	85816009	C	T	0/1
chr2	85816083	T	A	0/1
chr2	85816093	C	T	0/1
chr2	85816123	T	G	0/1
chr2	85816145	A	C	0/1
chr2	85816149	T	G	0/1
chr2	85823937	T	G	0/1
chr2	85823942	T	C	0/1
chr2	85823946	A	G	0/1
chr2	85823976	A	G	0/1
chr2	85823988	C	T	0/1
chr2	85823989	T	G	0/1
chr2	85823998	C	G	0/1
chr2	85824044	G	A	1/1
chr2	85824620	G	A	0/1
chr2	85886677	C	T	0/1
chr2	85886678	A	G	0/1
chr2	85886740	G	A	0/1
chr2	85886760	C	T	0/1
chr2	85886795	T	A	0/1
chr2	85886837	T	C	0/1
chr2	85886844	G	A	0/1
chr2	85886981	T	C	0/1
chr2	85887485	C	T	0/1
chr2	85915805	C	T	1/1
chr2	85925076	G	C	1/1
chr2	85986423	C	T	1/1
chr2	86434328	AT	A	0/1
chr2	86434436	T	C	0/1
chr2	86498045	A	G	1/1
chr2	86498060	A	T	1/1
chr2	87092333	C	T	0/1
chr2	87092429	C	A	0/1
chr2	87092452	C	G	0/1
chr2	87092455	T	G	0/1
chr2	87092487	C	T	0/1
chr2	87092607	G	A	0/1
chr2	87092622	A	G	0/1
chr2	87092640	A	G	0/1
chr2	87092673	G	A	0/1
chr2	87092700	C	T	0/1
chr2	87092739	A	G	0/1
chr2	87092868	G	A	0/1
chr2	87092879	C	T	0/1
chr2	87093016	A	G	0/1
chr2	87149826	G	A	0/1
chr2	87372508	A	T	0/1
chr2	87623162	G	A	1/1
chr2	87782841	A	G	0/1
chr2	87782883	C	T	0/1
chr2	87783006	C	T	0/1
chr2	87783045	G	A	0/1
chr2	87783258	C	T	0/1
chr2	87783509	C	T	0/1
chr2	87783567	A	G	0/1
chr2	87802597	T	C	0/1
chr2	87846188	A	G	0/1
chr2	87846469	A	AT	0/1
chr2	87846897	G	C	0/1
chr2	87890235	C	T	0/1
chr2	87890327	C	T	0/1
chr2	88025627	A	G	0/1
chr2	88380494	C	A	1/1
chr2	88380498	G	A	1/1
chr2	88749869	G	A	1/1
chr2	88952159	T	TA	0/1
chr2	88952172	A	G	0/1
chr2	88952180	C	T	0/1
chr2	89656702	A	G	0/1
chr2	90904064	G	T	1/1
chr2	91520174	G	A	1/1
chr2	91612935	C	CTAT	0/1
chr2	91645244	A	G	0/1
chr2	91767593	T	A	0/1
chr2	91767657	C	T	0/1
chr2	91768812	A	G	0/1
chr2	92221415	T	TATTTTG	0/1
chr2	92229213	T	C	1/1
chr2	92820758	T	C	1/1
chr2	93050950	T	C	1/1
chr2	93260696	C	A	1/1
chr2	93274090	T	A	1/1
chr2	93536249	T	C	1/1
chr2	93536255	G	A	1/1
chr2	93557909	T	C	1/1
chr2	93675952	T	C	1/1
chr2	93675971	T	C	1/1
chr2	93704554	T	C	0/1
chr2	93709177	G	A	0/1
chr2	93841577	C	T	0/1
chr2	93906634	A	G	1/1
chr2	102240208	T	C	1/1
chr2	102420894	A	G	1/1
chr2	102932056	AC	A	1/1
chr2	103325186	G	T	1/1
chr2	104311358	T	TAGC	0/1
chr2	104682174	T	G	1/1
chr2	104685169	C	A	0/1
chr2	104685215	A	T	1/1
chr2	104685222	A	G	1/1
chr2	104685279	T	G	0/1
chr2	104685343	C	A	0/1
chr2	104971219	T	C	1/1
chr2	104973172	A	T	0/1
chr2	106809588	C	A	0/1
chr2	109837740	A	G	0/1
chr2	109842702	G	T	1/1
chr2	110438087	C	T	1/1
chr2	110586082	A	G	1/1
chr2	111054707	GA	G	0/1
chr2	111060833	G	A	1/1
chr2	111823249	T	A	0/1
chr2	111823261	G	A	0/1
chr2	111823281	A	C	0/1
chr2	111823320	T	TA	0/1
chr2	111823323	AG	A	0/1
chr2	111823339	C	A	0/1
chr2	111823400	A	T	0/1
chr2	111823446	A	G	0/1
chr2	111823450	G	A	0/1
chr2	111823456	G	A	0/1
chr2	111823459	C	A	0/1
chr2	111823464	A	G	0/1
chr2	111911860	T	C	0/1
chr2	111911941	A	G	0/1
chr2	111911998	T	C	0/1
chr2	111912338	G	T	0/1
chr2	111912341	T	C	0/1
chr2	111912442	A	C	0/1
chr2	111912490	C	T	0/1
chr2	112197923	A	G	1/1
chr2	112467935	C	A	1/1
chr2	112502714	C	T	1/1
chr2	112807332	T	C	1/1
chr2	113688082	C	T	0/1
chr2	113688202	G	A	0/1
chr2	113837044	G	T	0/1
chr2	113837527	T	C	0/1
chr2	113971425	AT	A	1/1
chr2	114393799	A	G	1/1
chr2	116978873	CGT	C	1/1
chr2	118248166	C	T	0/1
chr2	118292094	A	G	1/1
chr2	118292099	C	T	1/1
chr2	118305313	A	G	1/1
chr2	118305314	C	G	1/1
chr2	118432344	C	T	0/1
chr2	118441136	A	T	0/1
chr2	118441147	T	C	0/1
chr2	118441149	C	CG	0/1
chr2	118441151	C	T	0/1
chr2	118441194	C	T	0/1
chr2	118441195	G	C	0/1
chr2	118449990	A	G	0/1
chr2	118450037	G	T	0/1
chr2	118450039	A	G	0/1
chr2	118455949	C	T	0/1
chr2	118458118	C	G	0/1
chr2	118462469	G	A	0/1
chr2	118462475	TGTA	T	0/1
chr2	118464116	T	G	0/1
chr2	118514572	G	A	1/1
chr2	118514586	G	A	1/1
chr2	118535290	A	G	1/1
chr2	118535354	T	C	1/1
chr2	118537283	C	G	1/1
chr2	118538150	C	A	1/1
chr2	118538186	C	A	1/1
chr2	118549225	T	C	0/1
chr2	118571841	C	T	1/1
chr2	118571859	C	T	1/1
chr2	118572053	T	G	1/1
chr2	118572054	T	C	1/1
chr2	118572073	T	A	1/1
chr2	118572078	C	T	1/1
chr2	118585398	T	C	1/1
chr2	118600437	T	C	0/1
chr2	118612110	G	A	1/1
chr2	118612729	G	A	0/1
chr2	118615476	T	A	0/1
chr2	118615718	C	T	0/1
chr2	118615763	G	A	0/1
chr2	118616812	TTGTGTGTGTGTG	T	0/1
chr2	118617607	GTCT	G	0/1
chr2	118617678	T	C	0/1
chr2	118617763	G	A	0/1
chr2	118636583	A	G	0/1
chr2	118639918	A	G	0/1
chr2	118695418	A	G	0/1
chr2	118695433	C	A	0/1
chr2	118702138	A	G	0/1
chr2	118703415	A	G	0/1
chr2	118703507	A	G	0/1
chr2	118703684	T	C	0/1
chr2	118885261	G	T	1/1
chr2	118920890	T	G	0/1
chr2	118944330	G	A	1/1
chr2	118960081	T	C	0/1
chr2	118960088	A	G	0/1
chr2	118960104	C	A	1/1
chr2	118960115	T	C	1/1
chr2	118995490	T	C	0/1
chr2	119009743	A	G	1/1
chr2	119036856	T	C	0/1
chr2	119036982	A	G	0/1
chr2	119037220	T	C	0/1
chr2	119042208	T	C	0/1
chr2	119070989	A	G	0/1
chr2	119071676	T	C	0/1
chr2	119071731	A	G	0/1
chr2	119072096	A	G	0/1
chr2	119072217	G	A	0/1
chr2	119147241	G	A	0/1
chr2	119147359	T	C	0/1
chr2	119153901	A	G	0/1
chr2	119179247	C	T	0/1
chr2	119179250	A	C	0/1
chr2	119179271	T	A	0/1
chr2	119179272	C	T	0/1
chr2	119179289	G	C	0/1
chr2	119208596	G	C	0/1
chr2	119209201	A	G	0/1
chr2	119218535	A	G	0/1
chr2	119218564	CT	C	0/1
chr2	119228638	A	G	1/1
chr2	119228711	G	A	1/1
chr2	119238194	T	C	0/1
chr2	119238332	A	G	0/1
chr2	119397678	T	G	0/1
chr2	119426475	T	TATTCATCATTAAATTTACCTATCGCACTAGGGGTAAAGCTCTGCCGTAG	0/1
chr2	119580836	G	A	0/1
chr2	119584117	C	T	1/1
chr2	119584395	A	G	0/1
chr2	119584432	A	G	0/1
chr2	119585011	C	T	0/1
chr2	119585084	C	T	0/1
chr2	119585115	A	G	0/1
chr2	119600793	T	C	0/1
chr2	119600794	G	A	0/1
chr2	119627447	G	T	0/1
chr2	119627460	C	T	0/1
chr2	119636682	T	A	1/1
chr2	119636692	T	A	1/1
chr2	119638282	C	T	0/1
chr2	119638328	G	A	0/1
chr2	119638543	A	G	0/1
chr2	119728608	TG	T	0/1
chr2	119728662	A	C	0/1
chr2	119728752	C	T	0/1
chr2	119728867	T	G	0/1
chr2	119728994	A	C	0/1
chr2	119729111	G	T	1/1
chr2	119729149	A	G	1/1
chr2	119729158	G	A	1/1
chr2	119742594	T	A	0/1
chr2	119749157	C	CG	0/1
chr2	119749168	G	C	0/1
chr2	119749331	G	T	0/1
chr2	119749643	C	T	0/1
chr2	119749712	A	G	0/1
chr2	119764505	T	C	0/1
chr2	119764521	C	T	0/1
chr2	119767415	G	C	0/1
chr2	119772769	C	A	0/1
chr2	119773109	C	T	0/1
chr2	119773200	T	C	0/1
chr2	119773367	T	C	0/1
chr2	119773386	T	C	0/1
chr2	119773469	T	G	0/1
chr2	119773470	C	T	0/1
chr2	119774003	G	A	0/1
chr2	119774010	C	T	0/1
chr2	119774019	C	T	0/1
chr2	119776769	C	T	0/1
chr2	119776810	T	C	0/1
chr2	119776933	T	C	0/1
chr2	119789903	C	T	1/1
chr2	119790145	G	T	1/1
chr2	119790195	T	C	1/1
chr2	119798833	GGGGTGGAAAGAGGAA	G	0/1
chr2	119798854	A	AG	0/1
chr2	119798856	A	G	0/1
chr2	119845115	C	T	1/1
chr2	119856025	A	G	1/1
chr2	119856068	CT	C	1/1
chr2	119903437	C	T	0/1
chr2	119917088	A	G	0/1
chr2	119917157	T	C	0/1
chr2	119994216	T	C	1/1
chr2	119994238	C	T	1/1
chr2	119996841	A	C	1/1
chr2	120010991	G	A	0/1
chr2	120011089	A	G	0/1
chr2	120012163	G	A	0/1
chr2	120015209	C	A	0/1
chr2	120015311	G	A	0/1
chr2	120016982	C	A	0/1
chr2	120017023	C	T	0/1
chr2	120017039	C	CA	0/1
chr2	120017110	C	T	0/1
chr2	120070549	T	C	0/1
chr2	120070551	T	C	0/1
chr2	120070555	G	C	0/1
chr2	120070579	G	A	0/1
chr2	120070621	T	C	0/1
chr2	120092502	T	C	1/1
chr2	120092565	A	G	1/1
chr2	120096806	G	C	0/1
chr2	120096812	T	C	0/1
chr2	120096844	C	T	0/1
chr2	120096845	C	G	0/1
chr2	120096922	T	C	0/1
chr2	120096936	T	G	0/1
chr2	120106807	G	A	1/1
chr2	120154332	A	G	0/1
chr2	120169900	G	A	0/1
chr2	120169936	A	G	0/1
chr2	120169943	T	C	0/1
chr2	120171329	A	G	0/1
chr2	120171353	G	C	0/1
chr2	120185286	T	C	0/1
chr2	120200176	GTGTGTGTGTGTGTGTGTGTGTA	G	0/1
chr2	120200298	GA	G	0/1
chr2	120203619	A	G	0/1
chr2	120206470	C	T	1/1
chr2	120269834	C	T	0/1
chr2	120278413	T	C	1/1
chr2	120283772	G	A	0/1
chr2	120283780	C	T	0/1
chr2	120302685	A	G	0/1
chr2	120302893	T	C	0/1
chr2	120302947	G	A	0/1
chr2	120302982	A	G	0/1
chr2	120303013	T	C	0/1
chr2	120310917	T	C	0/1
chr2	120312147	A	G	0/1
chr2	120312157	G	A	0/1
chr2	120312224	G	A	0/1
chr2	120320623	C	G	0/1
chr2	120320624	A	G	0/1
chr2	120320630	T	C	0/1
chr2	120321588	C	T	0/1
chr2	120321703	G	A	0/1
chr2	120321790	A	G	0/1
chr2	120321822	T	G	0/1
chr2	120346114	G	A	0/1
chr2	120349949	C	T	0/1
chr2	120349976	A	G	0/1
chr2	120350054	G	T	0/1
chr2	120350130	C	T	0/1
chr2	120350150	G	A	0/1
chr2	120350262	T	C	0/1
chr2	120350352	T	C	0/1
chr2	120356255	T	C	0/1
chr2	120359322	T	C	0/1
chr2	120359537	G	A	0/1
chr2	120371661	G	C	0/1
chr2	120381052	A	G	0/1
chr2	120422392	G	T	0/1
chr2	120430947	C	A	0/1
chr2	120433638	C	T	0/1
chr2	120433698	G	A	0/1
chr2	120433749	G	A	0/1
chr2	120434980	C	T	1/1
chr2	120441533	A	G	0/1
chr2	120441584	C	G	0/1
chr2	120459862	T	C	0/1
chr2	120459863	G	A	0/1
chr2	120459893	A	G	0/1
chr2	120459949	C	T	0/1
chr2	120459957	T	C	0/1
chr2	120496872	A	G	0/1
chr2	120522035	G	A	1/1
chr2	120522043	G	A	1/1
chr2	120522480	G	A	0/1
chr2	120522640	AAG	A	0/1
chr2	120522644	CA	C	0/1
chr2	120522814	C	G	0/1
chr2	120522902	C	T	0/1
chr2	120522971	A	T	0/1
chr2	120522972	A	T	0/1
chr2	120523283	C	CCAAAACAAAA	1/1
chr2	120523340	A	T	0/1
chr2	120523451	A	T	0/1
chr2	120523530	G	T	0/1
chr2	120523649	C	CA	0/1
chr2	120523748	C	CAAAAG	0/1
chr2	120524540	C	T	0/1
chr2	120524547	CCTGGCAGTT	C	0/1
chr2	120524574	C	T	0/1
chr2	120524588	A	T	0/1
chr2	120524589	T	A	0/1
chr2	120526595	G	C	1/1
chr2	120526720	GC	G	0/1
chr2	120526870	A	G	0/1
chr2	120526873	G	A	0/1
chr2	120526885	T	G	0/1
chr2	120526892	C	G	0/1
chr2	120526895	G	A	0/1
chr2	120526920	A	G	0/1
chr2	120526963	C	T	0/1
chr2	120527159	C	T	0/1
chr2	120527170	G	C	0/1
chr2	120527190	C	T	0/1
chr2	120528105	T	TCTTTAACTCAGATAAGC	0/1
chr2	120528126	A	G	0/1
chr2	120528607	T	C	0/1
chr2	120528633	TCAAAA	T	0/1
chr2	120539125	C	T	0/1
chr2	120539180	C	G	0/1
chr2	120555351	G	A	0/1
chr2	120574515	A	G	1/1
chr2	120609509	G	A	0/1
chr2	120698879	C	T	0/1
chr2	120698970	G	A	0/1
chr2	120702754	A	G	0/1
chr2	120760121	A	G	0/1
chr2	120772058	A	G	1/1
chr2	120773577	G	A	1/1
chr2	120773639	T	A	0/1
chr2	120773640	C	G	0/1
chr2	120896634	C	T	0/1
chr2	120902643	A	G	1/1
chr2	120902656	C	CAAA	1/1
chr2	120902659	A	C	1/1
chr2	120902717	C	T	1/1
chr2	120919879	A	G	1/1
chr2	120919902	A	T	1/1
chr2	120919920	T	C	1/1
chr2	120921618	T	C	0/1
chr2	120921632	G	A	0/1
chr2	120921650	A	G	0/1
chr2	120924205	TA	T	0/1
chr2	120929658	A	T	0/1
chr2	120929829	C	A	0/1
chr2	120929860	G	A	0/1
chr2	120929866	C	G	0/1
chr2	120929911	A	C	0/1
chr2	120934228	C	T	0/1
chr2	120934294	G	A	0/1
chr2	120935367	C	A	0/1
chr2	120980226	G	C	0/1
chr2	120980505	G	A	0/1
chr2	120980551	TCAAA	T	0/1
chr2	120987098	G	A	0/1
chr2	121002287	C	A	0/1
chr2	121009297	G	T	0/1
chr2	121010222	T	A	1/1
chr2	121010223	G	T	1/1
chr2	121013841	T	G	0/1
chr2	121019668	A	G	0/1
chr2	121019673	T	C	0/1
chr2	121019706	A	G	0/1
chr2	121021292	T	C	0/1
chr2	121021309	G	A	0/1
chr2	121021927	C	T	0/1
chr2	121021943	A	C	0/1
chr2	121021962	C	T	0/1
chr2	121021980	T	C	0/1
chr2	121021981	G	A	0/1
chr2	121024264	G	T	0/1
chr2	121024328	T	C	0/1
chr2	121024754	T	C	0/1
chr2	121024820	G	A	0/1
chr2	121026059	A	C	0/1
chr2	121026066	T	C	0/1
chr2	121026091	A	C	0/1
chr2	121026092	G	A	0/1
chr2	121030100	A	G	0/1
chr2	121030146	T	A	0/1
chr2	121033523	T	C	0/1
chr2	121034807	A	T	1/1
chr2	121034819	C	T	1/1
chr2	121034828	T	C	1/1
chr2	121034874	G	A	1/1
chr2	121046908	T	TA	0/1
chr2	121046936	G	T	0/1
chr2	121049449	G	A	0/1
chr2	121049459	G	A	0/1
chr2	121049463	T	C	0/1
chr2	121053435	T	C	0/1
chr2	121077628	A	G	0/1
chr2	121077714	G	A	0/1
chr2	121079293	T	C	1/1
chr2	121128432	G	A	0/1
chr2	121128568	C	T	0/1
chr2	121128591	CA	C	0/1
chr2	121128594	T	C	0/1
chr2	121128622	A	G	0/1
chr2	121128632	GAA	G	0/1
chr2	121128720	G	A	0/1
chr2	121128832	G	T	1/1
chr2	121128910	G	A	1/1
chr2	121128914	C	G	1/1
chr2	121132272	A	G	1/1
chr2	121142377	C	T	0/1
chr2	121142456	A	G	0/1
chr2	121142492	A	T	0/1
chr2	121166575	A	C	0/1
chr2	121166578	T	C	0/1
chr2	121173081	A	T	1/1
chr2	121175284	A	G	0/1
chr2	121175297	G	A	0/1
chr2	121184613	G	A	0/1
chr2	121188359	A	G	0/1
chr2	121188409	T	C	0/1
chr2	121190024	A	G	0/1
chr2	121197520	C	T	1/1
chr2	121197530	A	G	1/1
chr2	121198738	G	C	0/1
chr2	121199031	A	G	0/1
chr2	121202502	T	C	0/1
chr2	121202849	C	T	0/1
chr2	121202927	AAATTTAC	A	0/1
chr2	121204566	T	G	0/1
chr2	121204859	G	A	0/1
chr2	121205023	T	C	0/1
chr2	121235904	C	T	0/1
chr2	121248143	A	G	0/1
chr2	121259282	G	A	0/1
chr2	121259320	G	A	0/1
chr2	121259326	T	C	0/1
chr2	121282270	G	T	0/1
chr2	121290524	ACTCCAAGCTCATTTATTAGTAAGCCCATT	A	0/1
chr2	121290659	G	A	0/1
chr2	121290701	TC	T	0/1
chr2	121336278	C	G	0/1
chr2	121336306	A	G	0/1
chr2	121336321	GT	G	0/1
chr2	121336398	T	G	0/1
chr2	121336399	C	T	0/1
chr2	121336554	G	A	0/1
chr2	121336571	A	AC	0/1
chr2	121336574	C	T	0/1
chr2	121336619	C	T	0/1
chr2	121336641	AC	A	0/1
chr2	121336644	AACCAACC	A	0/1
chr2	121336687	A	G	0/1
chr2	121343970	T	C	1/1
chr2	121343979	C	T	1/1
chr2	121361324	G	C	0/1
chr2	121362895	T	A	0/1
chr2	121374739	T	C	0/1
chr2	121374826	GCACCC	G	0/1
chr2	121381322	A	G	1/1
chr2	121399425	A	T	0/1
chr2	121737629	C	T	1/1
chr2	121906061	C	G	0/1
chr2	121950856	G	C	1/1
chr2	121950870	G	A	1/1
chr2	121955236	A	G	0/1
chr2	121993271	T	C	0/1
chr2	121993485	AT	A	0/1
chr2	121993540	G	A	0/1
chr2	121993613	T	TA	0/1
chr2	121993635	T	C	0/1
chr2	121999058	A	ACTACTG	1/1
chr2	121999079	A	G	1/1
chr2	122060688	A	G	1/1
chr2	122072171	T	C	0/1
chr2	122074557	A	G	0/1
chr2	122106311	C	G	1/1
chr2	122108859	CA	C	0/1
chr2	122112910	C	G	0/1
chr2	122112927	T	C	0/1
chr2	122112944	T	A	0/1
chr2	122112949	A	G	0/1
chr2	122120797	T	C	1/1
chr2	122121843	A	G	0/1
chr2	122123778	T	C	0/1
chr2	122124763	G	A	0/1
chr2	122124929	C	T	0/1
chr2	122126907	C	A	0/1
chr2	122127404	T	A	0/1
chr2	122127519	A	G	0/1
chr2	122127597	CCACACA	C	0/1
chr2	122145927	C	T	1/1
chr2	122169909	G	C	0/1
chr2	122169915	A	T	0/1
chr2	122169955	T	C	0/1
chr2	122194505	T	C	1/1
chr2	122272694	T	TC	1/1
chr2	122280363	T	C	0/1
chr2	122280988	A	G	0/1
chr2	122281076	A	G	0/1
chr2	122281105	G	A	0/1
chr2	122281285	C	T	0/1
chr2	122281309	T	C	0/1
chr2	122286331	CTGTA	C	0/1
chr2	122312384	T	C	1/1
chr2	122320043	T	G	0/1
chr2	122423826	T	C	1/1
chr2	122429453	T	C	1/1
chr2	122429497	T	C	1/1
chr2	122456417	TC	T	0/1
chr2	122456506	C	T	0/1
chr2	122456516	A	C	0/1
chr2	122456552	T	C	0/1
chr2	122456622	T	TA	0/1
chr2	122456632	T	C	0/1
chr2	122466536	A	G	1/1
chr2	122512695	ATGAGGG	A	1/1
chr2	122629813	C	T	1/1
chr2	122633341	C	T	1/1
chr2	122633804	G	A	0/1
chr2	124894507	GA	G	1/1
chr2	124909056	A	G	1/1
chr2	124949193	A	T	1/1
chr2	125082876	A	G	0/1
chr2	125569700	G	A	0/1
chr2	126168757	G	A	0/1
chr2	126601570	A	C	0/1
chr2	126677272	C	T	1/1
chr2	126887360	A	G	0/1
chr2	127034217	C	A	1/1
chr2	127110274	C	G	1/1
chr2	127110284	G	T	1/1
chr2	127110311	A	G	1/1
chr2	127110327	G	GTT	1/1
chr2	127110329	ACG	A	1/1
chr2	127110345	A	T	1/1
chr2	127110346	C	T	1/1
chr2	127356392	G	A	0/1
chr2	127356487	A	G	0/1
chr2	127356896	C	G	1/1
chr2	127356909	C	T	1/1
chr2	127358486	T	G	1/1
chr2	127366214	A	C	0/1
chr2	127406689	C	G	1/1
chr2	127426647	T	TCATGAACTAA	1/1
chr2	127428159	A	G	0/1
chr2	127429480	G	A	1/1
chr2	127429556	TGAGTGAAGATGA	T	1/1
chr2	127460715	T	G	0/1
chr2	127460756	T	TGC	0/1
chr2	127528685	T	A	0/1
chr2	127528696	T	C	0/1
chr2	127528725	T	C	0/1
chr2	127528727	A	G	0/1
chr2	127534538	C	T	1/1
chr2	127948700	G	T	1/1
chr2	127948713	A	C	1/1
chr2	128501400	C	T	1/1
[truncated: 13,475 more rows]

## Sheet: Sheet6
Nuclear variants of the PPB of SH-embryo 3 by whole exome sequencing
Chromosome	Posotion	REF	ALT	Genotype		1/1 indicates homozygosity
chr1	4829484	C	T	1/1		0/1 or 1/0 indicates heterzygosity
chr1	5140044	T	C	1/1
chr1	6230126	CTTTAT	C	1/1
chr1	6230165	T	C	1/1
chr1	6230166	G	A	1/1
chr1	6230196	C	G	1/1
chr1	6230357	G	A	1/1
chr1	6230406	G	A	1/1
chr1	6230440	T	G	1/1
chr1	6234168	A	G	1/1
chr1	6235288	A	T	1/1
chr1	6235321	G	A	1/1
chr1	6235489	C	CA	1/1
chr1	6235499	A	G	1/1
chr1	6235517	CAGAA	C	1/1
chr1	6235564	T	C	1/1
chr1	6238125	C	CTACTTTATT	1/1
chr1	6238145	G	T	1/1
chr1	6238183	G	C	1/1
chr1	6239753	C	G	1/1
chr1	6239786	G	A	1/1
chr1	6239875	A	G	1/1
chr1	6239909	G	C	1/1
chr1	6239916	A	G	1/1
chr1	6240097	C	T	1/1
chr1	6240127	A	T	1/1
chr1	6253271	T	A	1/1
chr1	6253277	C	G	1/1
chr1	6253286	T	C	1/1
chr1	6262764	A	G	1/1
chr1	6264379	C	G	1/1
chr1	6264382	G	A	1/1
chr1	9536239	G	GACAGC	1/1
chr1	9545577	G	A	0/1
chr1	9545597	C	T	0/1
chr1	9545621	A	T	0/1
chr1	9545654	G	A	0/1
chr1	9545663	C	T	0/1
chr1	9545666	C	T	0/1
chr1	9545668	G	A	0/1
chr1	9545674	C	T	0/1
chr1	9545682	C	T	0/1
chr1	9545684	G	T	0/1
chr1	9545685	G	T	0/1
chr1	9545688	G	T	0/1
chr1	9545691	G	A	0/1
chr1	9545700	C	G	0/1
chr1	9736775	T	C	1/1
chr1	9881506	G	A	1/1
chr1	9888794	C	T	1/1
chr1	9888860	AT	A	1/1
chr1	9888984	G	T	0/1
chr1	9901893	GAA	G	1/1
chr1	9901959	A	C	1/1
chr1	9901974	G	A	1/1
chr1	9901985	G	A	1/1
chr1	9902023	C	T	1/1
chr1	9902055	A	T	1/1
chr1	9902057	A	T	1/1
chr1	9902060	C	T	1/1
chr1	9902075	G	A	1/1
chr1	9902076	T	TCTC	1/1
chr1	9902103	G	A	1/1
chr1	9902112	C	T	1/1
chr1	9902165	C	T	1/1
chr1	9902168	TGCAGAAATGA	T	1/1
chr1	9902180	A	AAG	1/1
chr1	9902208	A	G	1/1
chr1	9902211	T	A	1/1
chr1	9902213	C	CTA	1/1
chr1	9902216	TAA	T	1/1
chr1	9902224	C	G	1/1
chr1	9902270	G	T	1/1
chr1	10037549	T	A	1/1
chr1	10037582	A	T	1/1
chr1	11122440	C	A	1/1
chr1	11122471	A	T	1/1
chr1	11122491	T	A	1/1
chr1	11132716	G	A	1/1
chr1	11132758	A	G	1/1
chr1	11132795	T	C	1/1
chr1	11132814	C	T	1/1
chr1	11132822	T	C	1/1
chr1	11132857	A	G	1/1
chr1	11132875	G	C	1/1
chr1	11738217	T	C	1/1
chr1	12776593	A	C	1/1
chr1	12776765	A	T	1/1
chr1	12776766	G	T	1/1
chr1	12812042	TAGAGACAGACTGAGACAGACAGAGACAA	T	1/1
chr1	12812164	G	A	1/1
chr1	12884571	A	G	1/1
chr1	12884690	G	A	1/1
chr1	12884700	A	ACAC	1/1
chr1	12884725	A	G	1/1
chr1	12929188	G	GCGT	1/1
chr1	12929190	A	G	1/1
chr1	12979828	A	G	1/1
chr1	12980062	C	A	1/1
chr1	13115603	CA	C	0/1
chr1	13152332	C	A	1/1
chr1	13167157	A	G	1/1
chr1	13167177	C	A	1/1
chr1	13579713	T	C	0/1
chr1	13650490	T	TG	1/1
chr1	14243071	A	G	1/1
chr1	15795762	G	T	1/1
chr1	15805971	C	G	1/1
chr1	16219848	TCA	T	1/1
chr1	16696310	C	T	1/1
chr1	16699511	T	G	1/1
chr1	20199300	G	T	1/1
chr1	20210221	CT	C	1/1
chr1	20381605	T	C	1/1
chr1	20381619	G	A	1/1
chr1	20523967	C	T	1/1
chr1	20537401	T	A	1/1
chr1	20540927	C	T	1/1
chr1	20540931	T	C	1/1
chr1	20540942	C	T	1/1
chr1	20540954	A	C	1/1
chr1	20549583	TAAA	T	1/1
chr1	20549601	A	G	1/1
chr1	20549644	T	G	1/1
chr1	20584006	CT	C	1/1
chr1	20584012	A	G	1/1
chr1	20798984	C	T	1/1
chr1	20800115	C	G	1/1
chr1	20802062	GTTCTGTTT	G	1/1
chr1	20802093	C	T	1/1
chr1	20802225	T	C	1/1
chr1	20802238	T	C	1/1
chr1	20802629	G	A	1/1
chr1	20802633	A	AT	1/1
chr1	20802638	T	A	1/1
chr1	20802709	T	A	1/1
chr1	20802781	G	A	1/1
chr1	20802796	TGAACGGCA	T	1/1
chr1	20802807	T	C	1/1
chr1	20802808	CAGAAGGTAAAGGA	C	1/1
chr1	20802823	C	CT	1/1
chr1	20802826	T	A	1/1
chr1	20803041	G	C	1/1
chr1	20803084	T	C	1/1
chr1	20803111	C	T	1/1
chr1	20804550	GA	G	1/1
chr1	20804745	TGGGGTAATCAC	T	1/1
chr1	20810215	C	G	1/1
chr1	20928531	C	T	1/1
chr1	20928606	G	A	1/1
chr1	20929548	G	A	1/1
chr1	21283516	C	A	1/1
chr1	21283541	G	T	1/1
chr1	21283710	A	C	1/1
chr1	21283711	AAT	A	1/1
chr1	21283714	G	GCT	1/1
chr1	21340153	C	T	1/1
chr1	22417492	T	G	1/1
chr1	22417502	C	T	1/1
chr1	23376705	C	T	1/1
chr1	23376706	A	G	1/1
chr1	23376719	G	T	1/1
chr1	23376857	A	G	1/1
chr1	23376859	G	T	1/1
chr1	23376998	A	G	1/1
chr1	23377012	C	T	1/1
chr1	23377013	C	T	1/1
chr1	23377070	AT	A	1/1
chr1	23377122	CG	C	1/1
chr1	23377126	TTTTTTTTTTG	T	1/1
chr1	23377146	T	A	1/1
chr1	23382743	C	CG	1/1
chr1	24003140	T	C	1/1
chr1	24003167	C	G	1/1
chr1	24003179	G	A	1/1
chr1	24010004	T	C	1/1
chr1	24239032	G	A	0/1
chr1	24244310	T	TATATATATTG	1/1
chr1	25169075	A	G	1/1
chr1	25544340	C	A	0/1
chr1	30881183	C	T	1/1
chr1	30881187	A	G	1/1
chr1	30887039	A	G	1/1
chr1	30887125	C	T	1/1
chr1	30919838	G	A	1/1
chr1	34170735	A	G	1/1
chr1	34172953	G	A	1/1
chr1	34172978	C	T	1/1
chr1	34178481	C	T	1/1
chr1	34178495	C	G	1/1
chr1	34178623	G	A	1/1
chr1	34178800	T	C	1/1
chr1	34224486	T	A	0/1
chr1	34224538	G	A	1/1
chr1	34236245	G	C	1/1
chr1	34256243	A	G	1/1
chr1	34306775	TGA	T	0/1
chr1	34313390	A	G	1/1
chr1	34559016	A	G	1/1
chr1	34559706	C	T	1/1
chr1	34559765	T	C	1/1
chr1	34612795	C	T	1/1
chr1	34612796	A	G	1/1
chr1	34644301	T	C	1/1
chr1	34644387	C	T	1/1
chr1	34644565	A	G	1/1
chr1	34644603	C	T	1/1
chr1	34644622	G	A	1/1
chr1	34862998	T	C	1/1
chr1	34874868	A	G	1/1
chr1	34874898	G	C	1/1
chr1	34876586	A	G	1/1
chr1	34933725	TC	T	1/1
chr1	36202940	T	TC	1/1
chr1	36374506	C	T	1/1
chr1	36375452	G	A	1/1
chr1	36402777	A	T	1/1
chr1	36402791	C	T	1/1
chr1	36402806	G	A	1/1
chr1	36402819	G	A	1/1
chr1	36402841	C	A	1/1
chr1	36402856	C	A	1/1
chr1	36406267	A	C	1/1
chr1	36410617	G	C	1/1
chr1	36410618	G	A	1/1
chr1	36410619	T	C	1/1
chr1	36410686	C	T	1/1
chr1	36410691	A	G	1/1
chr1	36411068	A	G	1/1
chr1	36411071	C	A	1/1
chr1	36411119	G	A	1/1
chr1	36411539	G	A	1/1
chr1	36415278	A	G	1/1
chr1	36569434	G	A	1/1
chr1	36569485	C	T	1/1
chr1	36569501	G	A	1/1
chr1	36577072	C	T	1/1
chr1	36578537	A	G	1/1
chr1	36591236	G	A	0/1
chr1	36607576	TCCTCTC	T	1/1
chr1	36607618	GTCTC	G	1/1
chr1	36607634	GTC	G	1/1
chr1	36608594	C	G	1/1
chr1	36609922	A	G	1/1
chr1	36609936	G	A	1/1
chr1	36609943	A	G	1/1
chr1	36610131	C	T	1/1
chr1	36610336	G	A	1/1
chr1	36612781	T	C	1/1
chr1	36692073	G	C	1/1
chr1	36835013	T	C	1/1
chr1	36835044	C	T	1/1
chr1	37214163	T	TAC	1/1
chr1	37950848	C	T	1/1
chr1	37950865	C	T	1/1
chr1	37950880	G	A	1/1
chr1	37965676	AAGGCATCAGATCCCGGGGGAACTAGAGTTACAGGCTACAGGGGGTGGCG	A	1/1
chr1	38044587	C	CTGTGTGTGTGTGTGTG	1/1
chr1	38148945	C	G	1/1
chr1	38248040	G	GC	1/1
chr1	38592074	T	C	1/1
chr1	38857475	AT	A	1/1
chr1	38861073	C	T	1/1
chr1	38861099	C	T	1/1
chr1	38861100	A	G	1/1
chr1	38861168	C	A	1/1
chr1	38861193	C	T	1/1
chr1	38861239	G	A	1/1
chr1	38868607	G	A	1/1
chr1	38870252	G	A	1/1
chr1	38928426	T	C	1/1
chr1	38928430	G	T	1/1
chr1	38928432	G	A	1/1
chr1	38939391	G	A	1/1
chr1	38996026	A	C	1/1
chr1	38996081	AG	A	1/1
chr1	38996207	C	T	1/1
chr1	39369841	G	A	1/1
chr1	39436259	C	A	0/1
chr1	39450898	G	T	0/1
chr1	39451122	A	C	1/1
chr1	39707344	T	C	1/1
chr1	39707802	C	T	1/1
chr1	40056723	T	G	1/1
chr1	40056759	T	C	1/1
chr1	40061627	C	T	1/1
chr1	40061719	ATTCT	A	1/1
chr1	40282099	T	C	1/1
chr1	40399918	C	T	1/1
chr1	40402662	T	TTAGG	1/1
chr1	40402667	G	GACTAATCTCACGAT	1/1
chr1	40402675	C	T	1/1
chr1	40783298	A	G	1/1
chr1	43828554	G	A	1/1
chr1	43836913	AT	A	1/1
chr1	43836954	T	A	1/1
chr1	43836970	A	G	1/1
chr1	44047389	C	T	1/1
chr1	44070613	T	C	1/1
chr1	44174066	C	T	1/1
chr1	44183373	T	C	1/1
chr1	45386955	C	A	1/1
chr1	45387002	A	ACTCACTAGGAACCTTAGCAGGAGAGAAATGG	1/1
chr1	45388433	C	T	1/1
chr1	45391048	A	T	1/1
chr1	45391055	TGTAGATCTAA	T	1/1
chr1	45391118	C	T	1/1
chr1	45391156	T	G	1/1
chr1	45391161	C	T	1/1
chr1	45394135	A	G	1/1
chr1	45394138	G	A	1/1
chr1	45394146	C	T	1/1
chr1	45394255	A	T	1/1
chr1	45394271	A	G	1/1
chr1	45394287	A	T	1/1
chr1	45394873	C	T	1/1
chr1	45395492	G	A	1/1
chr1	45400215	G	T	1/1
chr1	45400785	A	T	1/1
chr1	45400863	T	C	1/1
chr1	45403979	T	C	1/1
chr1	45403991	G	T	1/1
chr1	45471626	C	A	1/1
chr1	45471651	G	A	1/1
chr1	45480477	T	C	1/1
chr1	45480536	T	C	1/1
chr1	45480600	A	G	1/1
chr1	45483893	C	T	1/1
chr1	45483915	C	A	1/1
chr1	45491700	T	C	1/1
chr1	45852332	A	G	1/1
chr1	45852389	G	T	1/1
chr1	45852408	G	C	1/1
chr1	45852409	G	A	1/1
chr1	45852415	A	G	1/1
chr1	45855990	ACAAACAAACAAACAAACAAACCCTC	A	1/1
chr1	45856016	A	G	1/1
chr1	45857985	A	C	1/1
chr1	45874170	C	CAGACAG	1/1
chr1	45874995	T	C	1/1
chr1	45875088	A	G	1/1
chr1	45967845	G	A	1/1
chr1	45967918	C	G	1/1
chr1	46038527	G	A	1/1
chr1	46234066	A	G	1/1
chr1	46278422	T	G	1/1
chr1	46278512	G	A	1/1
chr1	46291023	G	A	1/1
chr1	46325502	C	A	0/1
chr1	46325533	G	A	0/1
chr1	46356808	A	ATG	1/1
chr1	46572167	T	C	1/1
chr1	46781903	A	G	1/1
chr1	46787639	G	C	1/1
chr1	46796525	T	C	1/1
chr1	46825939	C	T	1/1
chr1	46825944	T	C	1/1
chr1	46864003	T	C	1/1
chr1	46864024	G	T	1/1
chr1	46864056	G	A	1/1
chr1	46866781	C	T	1/1
chr1	46866969	A	C	1/1
chr1	46866988	A	G	1/1
chr1	52962266	G	T	1/1
chr1	53264081	C	G	1/1
chr1	53683895	A	AATAG	1/1
chr1	54614435	C	T	0/1
chr1	58433122	T	TG	1/1
chr1	58501386	C	T	1/1
chr1	59051292	CA	C	0/1
chr1	59119268	C	G	1/1
chr1	59124563	CACAGCACGGCTAACGTT	C	1/1
chr1	59125473	T	TGGCTAATGCATAAAAA	1/1
chr1	59125604	A	G	1/1
chr1	60201036	A	G	0/1
chr1	62809578	C	A	1/1
chr1	62815719	TG	T	1/1
chr1	62832819	G	A	1/1
chr1	63132655	A	T	1/1
chr1	63195063	C	T	1/1
chr1	64661736	T	C	1/1
chr1	65109615	T	TAA	1/1
chr1	65109628	C	T	1/1
chr1	65109670	GC	G	1/1
chr1	65109773	T	A	1/1
chr1	65119724	CGTGTGT	C	1/1
chr1	65119736	T	C	1/1
chr1	65119742	T	C	1/1
chr1	66460770	C	T	1/1
chr1	66471859	T	C	1/1
chr1	66471865	A	T	1/1
chr1	66514981	A	G	1/1
chr1	66515025	T	TGATAGTCCACCAAGGATATGAAAGCATGTC	1/1
chr1	66596362	T	A	1/1
chr1	66596394	A	T	1/1
chr1	66596444	T	C	1/1
chr1	66596445	G	A	1/1
chr1	66596456	G	C	1/1
chr1	66596477	T	TA	1/1
chr1	66596479	G	A	1/1
chr1	66596511	G	A	1/1
chr1	66636909	A	G	1/1
chr1	66636951	A	C	1/1
chr1	66669063	C	T	1/1
chr1	66669840	T	C	1/1
chr1	66669859	C	T	1/1
chr1	66673069	C	T	1/1
chr1	66673826	C	CA	1/1
chr1	66673935	G	A	1/1
chr1	66678021	A	G	1/1
chr1	66678130	G	A	0/1
chr1	66683458	G	A	1/1
chr1	66683504	T	C	1/1
chr1	66684644	G	A	1/1
chr1	66688247	G	A	1/1
chr1	66688255	G	A	1/1
chr1	66695476	C	T	1/1
chr1	66695563	C	G	1/1
chr1	66695636	T	C	1/1
chr1	66720578	A	G	1/1
chr1	66720612	A	T	1/1
chr1	66720620	A	T	1/1
chr1	66720666	T	G	1/1
chr1	66720681	C	T	1/1
chr1	66720686	C	T	1/1
chr1	66720697	GGGAT	G	1/1
chr1	66724735	A	C	1/1
chr1	66753104	G	A	1/1
chr1	66773204	T	TTTCTCC	1/1
chr1	66773233	C	T	1/1
chr1	66773400	G	A	1/1
chr1	66820002	CA	C	1/1
chr1	66820006	T	C	1/1
chr1	66820043	A	C	1/1
chr1	66820061	G	T	1/1
chr1	66848271	C	T	1/1
chr1	66848491	T	C	1/1
chr1	66848499	T	TA	1/1
chr1	66848530	C	T	1/1
chr1	66888234	C	A	1/1
chr1	66888235	C	T	1/1
chr1	66888257	T	C	1/1
chr1	66888281	A	G	1/1
chr1	66976715	T	C	1/1
chr1	66995370	A	T	1/1
chr1	66995372	T	G	1/1
chr1	66995386	C	A	1/1
chr1	67051551	T	C	1/1
chr1	67051568	G	T	1/1
chr1	67056433	A	C	1/1
chr1	67056436	T	A	1/1
chr1	67056439	T	C	1/1
chr1	67195294	T	G	1/1
chr1	67195314	GTTTTTCTT	G	1/1
chr1	67195386	T	C	1/1
chr1	67204439	A	G	1/1
chr1	67204474	G	T	1/1
chr1	67205389	C	G	1/1
chr1	67205393	G	A	1/1
chr1	67205501	A	T	1/1
chr1	67209212	A	AAGAGTAG	1/1
chr1	67209230	C	A	1/1
chr1	67212164	A	T	1/1
chr1	67214974	G	T	1/1
chr1	67217418	C	T	1/1
chr1	67217421	C	T	1/1
chr1	67217578	G	A	1/1
chr1	67226701	C	A	1/1
chr1	67267108	TCG	T	1/1
chr1	67267111	T	TAA	1/1
chr1	68305789	G	A	1/1
chr1	68356173	G	A	1/1
chr1	68356262	G	A	1/1
chr1	68356269	A	G	1/1
chr1	71341330	AGT	A	0/1
chr1	72330632	C	A	0/1
chr1	72689618	G	T	1/1
chr1	72698231	CGT	C	1/1
chr1	74027645	G	A	0/1
chr1	74414802	A	G	0/1
chr1	74428363	T	TC	0/1
chr1	74439839	C	T	0/1
chr1	74594803	T	C	0/1
chr1	74616418	CA	C	0/1
chr1	74902948	A	G	0/1
chr1	75138069	C	A	0/1
chr1	75255025	T	TG	1/1
chr1	75305853	TG	T	1/1
chr1	75385332	C	T	1/1
chr1	75401603	ACACACACC	A	0/1
chr1	75406615	A	G	1/1
chr1	75410878	C	T	1/1
chr1	75414263	G	A	1/1
chr1	75414280	C	T	1/1
chr1	75414285	T	TCTGGTC	1/1
chr1	75414451	A	G	1/1
chr1	75414484	A	G	1/1
chr1	75414504	G	A	1/1
chr1	75414509	A	G	1/1
chr1	75418853	T	TGCCCA	1/1
chr1	75418893	TG	T	1/1
chr1	75419222	A	T	1/1
chr1	75420109	A	AGTCG	1/1
chr1	75423728	T	TTGG	1/1
chr1	75427888	C	T	1/1
chr1	75437068	G	C	1/1
chr1	75438067	G	A	1/1
chr1	75438076	G	A	1/1
chr1	75438367	G	A	1/1
chr1	75438368	CGAGTGTGTGTGTGT	C	1/1
chr1	75469436	T	C	1/1
chr1	75470145	CGT	C	1/1
chr1	75471936	CT	C	1/1
chr1	75472695	GCT	G	1/1
chr1	75475457	G	A	0/1
chr1	75487927	G	T	1/1
chr1	75493549	TTGAA	T	1/1
chr1	75499780	TA	T	1/1
chr1	75502212	T	C	1/1
chr1	75502759	G	GC	1/1
chr1	75502761	AGAGAAGAGAAG	A	1/1
chr1	75502775	A	C	1/1
chr1	75505913	G	A	1/1
chr1	75505934	G	A	1/1
chr1	75524620	T	C	1/1
chr1	75524962	T	A	1/1
chr1	75525529	C	T	1/1
chr1	75548396	C	G	0/1
chr1	75555374	C	T	0/1
chr1	77374004	G	A	1/1
chr1	78128929	C	A	1/1
chr1	78413960	G	A	1/1
chr1	78421886	G	A	1/1
chr1	78440231	GA	G	1/1
chr1	78458921	G	A	1/1
chr1	78469193	T	C	1/1
chr1	78469252	T	C	1/1
chr1	78534714	T	C	1/1
chr1	78815005	T	A	1/1
chr1	79610933	T	C	1/1
chr1	79776115	T	C	1/1
chr1	79776151	C	A	0/1
chr1	79776180	A	C	1/1
chr1	79776265	C	T	1/1
chr1	79777483	T	TA	1/1
chr1	79777514	G	A	1/1
chr1	79777516	G	A	1/1
chr1	79777525	C	G	1/1
chr1	79798093	G	A	1/1
chr1	79798108	A	C	1/1
chr1	79798113	A	G	1/1
chr1	79798139	T	C	1/1
chr1	79798169	C	T	1/1
chr1	79799437	G	GC	1/1
chr1	79807126	G	A	1/1
chr1	79817960	G	A	1/1
chr1	79817990	T	C	1/1
chr1	79818150	AT	A	1/1
chr1	80498398	A	G	1/1
chr1	80565014	A	C	1/1
chr1	82374299	C	T	0/1
chr1	82486264	T	G	1/1
chr1	82648684	C	T	1/1
chr1	82648687	T	C	1/1
chr1	82648711	T	C	1/1
chr1	82648766	A	G	1/1
chr1	82649917	T	A	1/1
chr1	82651571	G	T	1/1
chr1	82651583	C	T	1/1
chr1	82651723	C	T	1/1
chr1	82651762	C	G	1/1
chr1	82670688	C	T	1/1
chr1	82675715	T	C	1/1
chr1	82678826	G	C	1/1
chr1	82678917	C	G	1/1
chr1	82678946	A	AT	1/1
chr1	82690001	C	T	1/1
chr1	82693220	A	G	1/1
chr1	82697513	G	T	1/1
chr1	82715430	A	G	1/1
chr1	82738387	T	C	1/1
chr1	82747175	C	T	1/1
chr1	82760486	G	A	1/1
chr1	82760500	G	T	1/1
chr1	83010587	A	T	1/1
chr1	83015990	G	A	0/1
chr1	85097140	G	A	0/1
chr1	85097146	TA	T	0/1
chr1	85250767	T	G	1/1
chr1	85257302	G	GTGTGTA	0/1
chr1	85276526	A	AT	0/1
chr1	87492310	T	G	1/1
chr1	87804107	G	A	1/1
chr1	87804120	G	A	1/1
chr1	87804154	G	A	1/1
chr1	87804215	T	A	1/1
chr1	87804217	T	TGAG	1/1
chr1	87968532	G	T	1/1
chr1	87979754	G	A	1/1
chr1	87996566	T	C	1/1
chr1	88023041	A	G	1/1
chr1	88056666	G	A	1/1
chr1	88061238	G	A	1/1
chr1	88109628	G	A	1/1
chr1	88141164	A	G	1/1
chr1	88153919	A	G	1/1
chr1	88153947	A	AT	1/1
chr1	88247232	T	C	0/1
chr1	88247267	G	A	0/1
chr1	88247304	G	GGCA	1/1
chr1	88247306	T	A	1/1
chr1	88247310	A	AGGC	1/1
chr1	88247311	T	TCCACTTTCCCAAGCTACCTACA	1/1
chr1	88247852	T	C	1/1
chr1	88247919	G	T	1/1
chr1	88247955	A	T	1/1
chr1	88248584	G	A	0/1
chr1	88248614	T	C	0/1
chr1	88248670	C	CTGCCT	1/1
chr1	88248675	C	CTACCCCCCG	1/1
chr1	88249686	C	T	0/1
chr1	88249700	T	C	0/1
chr1	88249832	G	A	0/1
chr1	88249861	A	G	0/1
chr1	88249869	A	C	0/1
chr1	88250266	A	G	0/1
chr1	88250393	G	A	0/1
chr1	88250436	T	C	0/1
chr1	88251561	C	T	0/1
chr1	88251584	T	C	0/1
chr1	88251659	C	G	0/1
chr1	88251672	T	A	0/1
chr1	88251698	G	A	0/1
chr1	88252622	A	G	0/1
chr1	88252625	T	C	0/1
chr1	88252732	C	T	1/1
chr1	88254793	G	A	0/1
chr1	88254812	A	G	0/1
chr1	88254834	C	T	0/1
chr1	88254854	C	T	0/1
chr1	88255847	C	G	0/1
chr1	88264458	G	T	1/1
chr1	88264462	T	A	1/1
chr1	88269125	T	C	0/1
chr1	88269170	A	G	0/1
chr1	88269242	T	C	0/1
chr1	88270304	A	AAGC	0/1
chr1	88566435	C	T	1/1
chr1	88566911	T	C	1/1
chr1	88566930	C	G	1/1
chr1	88566937	C	T	1/1
chr1	88870077	G	C	1/1
chr1	89021597	A	ACGTCCCTCCTC	1/1
chr1	89022208	C	CG	1/1
chr1	89022211	A	G	1/1
chr1	89022223	G	A	1/1
chr1	89491512	A	G	1/1
chr1	89814529	C	A	1/1
chr1	89824394	G	A	1/1
chr1	90129951	AAAGCAAGC	A	1/1
chr1	90162205	TGTGTGTATGTGTGTGTGTGTGC	T	0/1
chr1	90162244	G	A	0/1
chr1	90162289	CGT	C	1/1
chr1	90224815	T	C	0/1
chr1	90239937	A	G	1/1
chr1	90256190	A	C	1/1
chr1	90257326	T	C	1/1
chr1	90257337	C	T	1/1
chr1	91034277	A	G	1/1
chr1	91034300	A	C	1/1
chr1	91034342	C	T	1/1
chr1	91041576	T	A	1/1
chr1	91041932	C	CA	1/1
chr1	91042334	T	C	1/1
chr1	91042345	C	T	1/1
chr1	91506080	G	A	1/1
chr1	91506096	G	A	1/1
chr1	91506108	A	ATGTGTG	1/1
chr1	91506126	A	G	1/1
chr1	91506131	G	T	1/1
chr1	91506135	T	C	1/1
chr1	91527104	G	T	1/1
chr1	93201975	C	A	0/1
chr1	93241299	A	T	1/1
chr1	93264964	G	T	1/1
chr1	93266678	C	T	1/1
chr1	93266697	C	A	1/1
chr1	93266822	T	C	1/1
chr1	93281122	A	T	1/1
chr1	93281219	T	C	1/1
chr1	93302613	T	G	1/1
chr1	93320383	G	A	1/1
chr1	93320450	C	T	0/1
chr1	93324517	C	T	1/1
chr1	93327588	T	C	1/1
chr1	93334926	T	TG	1/1
chr1	93346363	A	G	1/1
chr1	93346432	C	T	0/1
chr1	93396216	G	A	1/1
chr1	93417765	A	ATAGGTG	1/1
chr1	93417785	A	C	1/1
chr1	93448931	T	C	1/1
chr1	93830415	A	G	1/1
chr1	93871975	CGTGAGA	C	1/1
chr1	94969624	G	T	1/1
chr1	95499947	G	T	1/1
chr1	98717742	C	CT	1/1
chr1	98717859	C	A	0/1
chr1	107450387	CGT	C	0/1
chr1	108768927	A	G	1/1
chr1	108843320	C	T	1/1
chr1	112034538	A	G	1/1
chr1	112034545	T	C	1/1
chr1	112034547	AT	A	1/1
chr1	112034549	T	C	1/1
chr1	113757453	A	G	1/1
chr1	118308783	C	T	1/1
chr1	118343209	TG	T	1/1
chr1	118343224	C	G	1/1
chr1	120197416	A	G	1/1
chr1	120197502	A	G	1/1
chr1	120197514	C	A	1/1
chr1	120207636	CAGGGG	C	1/1
chr1	120224303	T	TCACACACACACACACA	1/1
chr1	120227205	C	T	1/1
chr1	120355784	T	A	1/1
chr1	120561312	A	G	1/1
chr1	120561329	T	C	1/1
chr1	121314442	A	G	1/1
chr1	121447101	GGT	G	0/1
chr1	121881297	C	G	1/1
chr1	121958545	G	GAA	1/1
chr1	122131007	G	A	1/1
chr1	122500506	A	AG	1/1
chr1	122500508	A	AGG	1/1
chr1	125233423	G	T	1/1
chr1	125264390	C	T	1/1
chr1	125750827	T	G	1/1
chr1	127469005	AT	A	1/1
chr1	127472766	T	TG	1/1
chr1	127475810	C	A	1/1
chr1	127930491	CATATATAT	C	1/1
chr1	128389220	C	A	1/1
chr1	128592264	GT	G	1/1
chr1	128592266	T	G	1/1
chr1	128592347	C	A	1/1
chr1	131574715	C	T	1/1
chr1	131713170	A	G	1/1
chr1	131713181	A	G	1/1
chr1	131713252	A	ATGTGTG	1/1
chr1	131713263	GAGGT	G	1/1
chr1	131713284	G	A	1/1
chr1	131812196	C	G	1/1
chr1	131812236	G	A	1/1
chr1	132285227	T	A	0/1
chr1	132285236	G	A	0/1
chr1	132474451	CT	C	1/1
chr1	132604660	C	T	0/1
chr1	132770615	G	A	1/1
chr1	132771615	A	G	1/1
chr1	132771618	T	C	1/1
chr1	132774494	A	G	1/1
chr1	132777198	G	A	1/1
chr1	132779859	T	A	1/1
chr1	132780428	T	C	1/1
chr1	132781359	A	G	1/1
chr1	132803960	G	T	1/1
chr1	132832522	C	T	1/1
chr1	133025874	G	A	1/1
chr1	133025905	G	T	1/1
chr1	133025908	C	T	1/1
chr1	133026116	G	A	1/1
chr1	133026262	G	C	1/1
chr1	133054823	A	G	1/1
chr1	133060047	G	A	1/1
chr1	133060087	G	A	0/1
chr1	133060089	G	A	1/1
chr1	133060108	A	G	1/1
chr1	133060124	C	G	1/1
chr1	133060176	T	G	1/1
chr1	133060178	T	C	1/1
chr1	133061186	G	A	1/1
chr1	133061672	A	G	1/1
chr1	133061687	A	G	1/1
chr1	133062989	A	G	1/1
chr1	133064634	A	C	1/1
chr1	133064640	A	T	1/1
chr1	133068552	T	TC	0/1
chr1	133075143	A	T	1/1
chr1	133077189	A	G	1/1
chr1	134212860	A	T	1/1
chr1	134213005	GC	G	1/1
chr1	134213073	T	G	1/1
chr1	134213079	G	A	1/1
chr1	134255587	G	T	1/1
chr1	134418334	G	A	1/1
chr1	134493272	G	A	1/1
chr1	134501703	A	T	1/1
chr1	134508136	T	C	1/1
chr1	134508290	C	T	1/1
chr1	134517664	A	G	1/1
chr1	134518078	A	G	1/1
chr1	134834024	G	A	1/1
chr1	134834038	ATAAC	A	1/1
chr1	134834183	G	A	1/1
chr1	134834200	G	A	1/1
chr1	134834201	T	C	1/1
chr1	134834202	G	A	1/1
chr1	134834377	GCCAC	G	1/1
chr1	134834381	C	CTTGA	1/1
chr1	134834574	C	T	1/1
chr1	134834692	G	A	1/1
chr1	134834824	C	CT	1/1
chr1	134835027	A	G	1/1
chr1	134835122	T	C	1/1
chr1	134835179	A	T	1/1
chr1	134835190	T	C	1/1
chr1	134835483	A	G	1/1
chr1	134835489	T	G	1/1
chr1	134835544	T	A	1/1
chr1	134835845	C	T	1/1
chr1	134836277	T	C	1/1
chr1	134836446	A	G	1/1
chr1	134836506	G	A	1/1
chr1	134836522	G	A	1/1
chr1	134891010	ACACACACACACACACACACACACACACACACACACACACACACACAC	A	1/1
chr1	134891057	C	CTG	1/1
chr1	134891072	C	G	1/1
chr1	134891076	G	GAT	1/1
chr1	134893162	T	A	1/1
chr1	134893180	C	T	1/1
chr1	134893195	T	C	1/1
chr1	134893225	C	T	1/1
chr1	134893272	C	A	1/1
chr1	134893302	C	T	1/1
chr1	134893320	A	G	1/1
chr1	134967737	C	T	1/1
chr1	134967849	G	A	1/1
chr1	134967917	A	G	1/1
chr1	134968199	G	A	1/1
chr1	134968200	C	T	1/1
chr1	134968224	C	T	1/1
chr1	134968242	A	G	1/1
chr1	134968259	A	G	1/1
chr1	134971084	A	G	1/1
chr1	134971098	CA	C	1/1
chr1	134971129	G	A	1/1
chr1	134971165	C	CA	1/1
chr1	134971167	T	A	1/1
chr1	134971177	G	A	1/1
chr1	134971340	C	T	1/1
chr1	134971364	A	AG	1/1
chr1	134971399	C	A	1/1
chr1	134971404	A	G	1/1
chr1	134972396	G	T	1/1
chr1	134972398	A	T	1/1
chr1	134972414	A	G	1/1
chr1	134972427	C	T	1/1
chr1	134977605	G	A	1/1
chr1	134990299	C	A	0/1
chr1	134990314	T	TTC	1/1
chr1	134990386	C	T	1/1
chr1	134995767	T	TC	1/1
chr1	134995896	T	C	1/1
chr1	134997318	G	A	1/1
chr1	134997364	A	G	1/1
chr1	134997998	GTT	G	1/1
chr1	134998070	C	T	1/1
chr1	134998872	T	C	1/1
chr1	134998888	G	A	1/1
chr1	134998960	G	A	1/1
chr1	134999942	G	GAC	1/1
chr1	135000422	A	G	1/1
chr1	135000469	A	G	1/1
chr1	135001539	A	G	1/1
chr1	135001669	TC	T	1/1
chr1	135002606	A	G	1/1
chr1	135028301	G	C	1/1
chr1	135028857	G	A	1/1
chr1	135028886	C	A	1/1
chr1	135156594	A	T	1/1
chr1	135166606	A	G	1/1
chr1	135168996	A	G	1/1
chr1	135169003	G	A	1/1
chr1	135169057	G	T	1/1
chr1	135169080	A	G	1/1
chr1	135169141	A	G	1/1
chr1	135169162	G	A	1/1
chr1	135169174	T	G	1/1
chr1	135169176	A	G	1/1
chr1	135170569	C	A	1/1
chr1	135170688	G	A	1/1
chr1	135170693	T	C	1/1
chr1	135170729	C	T	1/1
chr1	135170844	GGCCGGGCA	G	1/1
chr1	135170863	T	C	1/1
chr1	135170955	G	A	1/1
chr1	135181533	G	A	1/1
chr1	135181885	C	T	1/1
chr1	135182789	TA	T	1/1
chr1	135184357	A	G	1/1
chr1	135190272	ATATG	A	1/1
chr1	135191200	C	T	1/1
chr1	135198653	C	T	1/1
chr1	135198722	A	G	1/1
chr1	135198795	G	A	1/1
chr1	135271202	A	G	1/1
chr1	135279111	A	T	1/1
chr1	135281063	CT	C	1/1
chr1	135283629	C	G	1/1
chr1	135614576	G	A	1/1
chr1	135628805	C	A	1/1
chr1	135634702	T	C	1/1
chr1	135634718	T	C	1/1
chr1	135634743	G	A	1/1
chr1	135794400	A	G	1/1
chr1	135794899	T	C	1/1
chr1	135797789	T	A	1/1
chr1	135800221	T	C	1/1
chr1	135811526	A	T	1/1
chr1	135811540	C	T	1/1
chr1	136045936	C	G	0/1
chr1	136186809	G	T	1/1
chr1	137261729	A	AT	0/1
chr1	137429155	C	CTG	1/1
chr1	137663035	T	C	1/1
chr1	137663399	T	C	1/1
chr1	137663422	T	C	1/1
chr1	138004625	C	T	1/1
chr1	138004638	TTCTCTC	T	1/1
chr1	138044207	C	T	1/1
chr1	138068174	AT	A	1/1
chr1	138068732	A	C	0/1
chr1	138070686	C	G	1/1
chr1	138122733	T	C	1/1
chr1	138122757	T	C	1/1
chr1	138156924	A	G	1/1
chr1	138157140	G	A	1/1
chr1	138167576	C	A	1/1
chr1	138168160	A	G	1/1
chr1	138201047	G	T	1/1
chr1	139961166	T	TA	1/1
chr1	141064336	G	A	1/1
chr1	141065509	T	G	1/1
chr1	141066325	G	A	1/1
chr1	141066545	T	C	1/1
chr1	141066597	T	C	1/1
chr1	141066784	T	C	1/1
chr1	141144706	G	C	1/1
chr1	142251037	A	T	1/1
chr1	151677253	CTACGCCG	C	1/1
chr1	151712359	T	C	1/1
chr1	151712379	T	C	1/1
chr1	151749587	C	T	1/1
chr1	152259991	T	C	1/1
chr1	152259992	G	A	1/1
chr1	152260000	A	G	1/1
chr1	152260011	A	G	1/1
chr1	152260755	T	C	1/1
chr1	152260791	T	C	1/1
chr1	152260793	T	C	1/1
chr1	152260824	C	T	1/1
chr1	152260841	A	G	1/1
chr1	152260848	CATTT	C	1/1
chr1	152260862	G	T	1/1
chr1	152260864	C	T	1/1
chr1	152260880	T	C	1/1
chr1	152260944	A	G	1/1
chr1	152261495	A	G	1/1
chr1	152261628	C	T	1/1
chr1	152261634	T	C	1/1
chr1	152261663	A	G	1/1
chr1	152261686	A	T	1/1
chr1	152261688	C	G	1/1
chr1	152261724	GA	G	1/1
chr1	152261799	A	T	1/1
chr1	152263191	G	A	1/1
chr1	152263235	T	C	1/1
chr1	152263291	T	C	1/1
chr1	152264475	T	C	1/1
chr1	152264497	C	T	1/1
chr1	152264614	A	AT	1/1
chr1	152264642	T	C	1/1
chr1	152264654	A	G	1/1
chr1	152265259	G	C	1/1
chr1	152433628	C	T	1/1
chr1	152474682	CT	C	1/1
chr1	152495983	G	A	1/1
chr1	152499753	T	C	1/1
chr1	152499763	A	C	1/1
chr1	152499800	T	C	1/1
chr1	152504416	A	G	1/1
chr1	152504566	C	G	1/1
chr1	152523244	TTCC	T	1/1
chr1	152524454	T	C	1/1
chr1	152590752	G	T	1/1
chr1	152602356	T	C	0/1
chr1	152839959	C	T	1/1
chr1	152839973	C	T	1/1
chr1	153250291	TA	T	1/1
chr1	153252705	G	T	1/1
chr1	153258105	G	A	1/1
chr1	153258249	C	A	1/1
chr1	153258270	T	C	1/1
chr1	153258388	G	A	0/1
chr1	153258430	C	T	1/1
chr1	153259958	C	A	1/1
chr1	153565102	G	T	1/1
chr1	153565122	G	A	1/1
chr1	153565134	T	C	1/1
chr1	153565264	T	C	1/1
chr1	153565272	C	CGT	1/1
chr1	153565280	A	C	1/1
chr1	153565290	A	T	1/1
chr1	153641846	T	G	1/1
chr1	153641914	T	C	1/1
chr1	153665818	T	G	1/1
chr1	153665848	C	T	1/1
chr1	153665853	GAGCA	G	1/1
chr1	153740521	ATTT	A	1/1
chr1	153740560	C	G	1/1
chr1	153827637	A	G	1/1
chr1	154355956	G	A	0/1
chr1	155697865	G	T	0/1
chr1	156051336	G	A	1/1
chr1	156051557	C	A	1/1
chr1	156245859	T	C	1/1
chr1	156254842	C	A	1/1
chr1	156259606	C	T	1/1
chr1	156259660	A	G	1/1
chr1	156259691	G	A	1/1
chr1	156263185	T	C	1/1
chr1	156273754	A	G	1/1
chr1	156312871	G	A	1/1
chr1	156312897	C	T	1/1
chr1	156312932	G	A	1/1
chr1	156312958	T	C	1/1
chr1	156314758	A	C	1/1
chr1	156314759	C	T	1/1
chr1	156314762	A	G	1/1
chr1	156314793	G	A	1/1
chr1	156314942	A	C	1/1
chr1	156316082	GTCAGA	G	1/1
chr1	156318675	C	T	1/1
chr1	156318710	T	C	1/1
chr1	156318723	C	T	1/1
chr1	156318734	T	C	1/1
chr1	156318786	T	G	1/1
chr1	156324870	A	G	1/1
chr1	156326337	A	G	1/1
chr1	156330242	A	G	1/1
chr1	156480670	A	T	1/1
chr1	156480706	G	A	1/1
chr1	156482028	G	C	1/1
chr1	156482029	G	A	1/1
chr1	156482081	T	G	1/1
chr1	156482855	A	G	1/1
chr1	156572986	A	G	1/1
chr1	156983901	A	G	1/1
chr1	157034913	A	C	1/1
chr1	157054402	A	C	1/1
chr1	157054420	T	C	1/1
chr1	157060796	G	GCA	1/1
chr1	157060811	TGCGCGTGTGTGTGTGTGTGC	T	1/1
chr1	157064499	A	G	1/1
chr1	157064511	A	G	1/1
chr1	157064512	C	G	1/1
chr1	157064543	T	C	1/1
chr1	157064573	T	G	1/1
chr1	157064575	C	A	1/1
chr1	157064580	A	C	1/1
chr1	157065452	G	A	1/1
chr1	157065494	T	C	1/1
chr1	157068490	C	T	1/1
chr1	157068578	T	TG	1/1
chr1	157070417	G	T	1/1
chr1	157073523	C	T	1/1
chr1	157179442	T	A	1/1
chr1	157708854	A	G	1/1
chr1	157708862	T	C	1/1
chr1	157708887	A	G	1/1
chr1	157710028	C	T	1/1
chr1	157865523	CATATATAT	C	1/1
chr1	158560019	A	G	1/1
chr1	158571294	A	C	1/1
chr1	158571296	C	T	1/1
chr1	158571425	T	C	1/1
chr1	158572808	T	C	1/1
chr1	158620574	GTGA	G	1/1
chr1	158620744	C	T	1/1
chr1	158620794	T	A	1/1
chr1	158628866	C	A	1/1
chr1	158636106	C	T	1/1
chr1	159395043	A	G	1/1
chr1	159395064	G	A	1/1
chr1	159397338	T	G	1/1
chr1	159397358	A	G	1/1
chr1	159400732	ATT	A	1/1
chr1	159400736	T	TCCC	1/1
chr1	159467812	A	T	0/1
chr1	162281444	TAC	T	1/1
chr1	162371995	C	G	1/1
chr1	164204668	G	T	1/1
chr1	164248860	C	T	1/1
chr1	164611033	T	C	1/1
chr1	164621332	C	T	1/1
chr1	164635105	G	T	1/1
chr1	164760432	C	T	1/1
chr1	164763733	G	A	1/1
chr1	164763746	T	A	1/1
chr1	164763781	C	T	1/1
chr1	164781560	T	G	1/1
chr1	164808146	C	A	1/1
chr1	164818961	T	C	1/1
chr1	164828455	C	T	1/1
chr1	164885320	C	A	1/1
chr1	164913191	C	A	0/1
chr1	164975836	G	A	1/1
chr1	164975864	A	C	1/1
chr1	165188082	T	G	1/1
chr1	165710007	A	G	1/1
chr1	165868809	C	T	1/1
chr1	165868810	C	G	1/1
chr1	165896609	G	A	1/1
chr1	165917206	G	A	1/1
chr1	165927021	G	A	1/1
chr1	165996326	C	A	1/1
chr1	166056600	G	A	1/1
chr1	166056769	G	C	1/1
chr1	166056783	A	G	1/1
chr1	166104316	T	C	1/1
chr1	166111780	T	C	1/1
chr1	166120307	T	C	1/1
chr1	166120319	A	G	1/1
chr1	166120330	AAAAT	A	1/1
chr1	166120339	T	G	1/1
chr1	166120465	T	C	1/1
chr1	166270888	T	C	1/1
chr1	166310865	G	T	1/1
chr1	166861909	G	T	1/1
chr1	167072732	A	AT	1/1
chr1	167072738	T	C	1/1
chr1	167109354	T	G	1/1
chr1	167236626	C	T	1/1
chr1	167440489	A	G	1/1
chr1	167445394	G	A	1/1
chr1	167448375	C	CG	1/1
chr1	167450006	C	T	1/1
chr1	167450016	C	T	1/1
chr1	167450024	G	T	1/1
chr1	167450060	G	A	1/1
chr1	167450062	T	C	1/1
chr1	167452273	T	C	1/1
chr1	167469941	C	T	1/1
chr1	167473471	G	GTGTT	1/1
chr1	167486373	A	G	1/1
chr1	167500891	C	T	1/1
chr1	167500892	C	G	1/1
chr1	167500893	A	G	1/1
chr1	167500901	A	G	1/1
chr1	167500930	C	T	1/1
chr1	167500952	C	CAT	1/1
chr1	167500953	G	GGCTGTGCA	1/1
chr1	167534840	C	T	1/1
chr1	167788610	G	A	1/1
chr1	167791094	A	G	1/1
chr1	167791138	GA	G	1/1
chr1	167791147	G	T	1/1
chr1	167799219	G	T	0/1
chr1	167805591	G	A	1/1
chr1	167807073	C	T	1/1
chr1	167807143	C	T	1/1
chr1	167807153	T	C	1/1
chr1	167807164	C	T	1/1
chr1	168200598	T	C	1/1
chr1	168200610	T	C	1/1
chr1	168221500	G	A	1/1
chr1	168221544	A	G	1/1
chr1	168221605	C	T	1/1
chr1	168221624	G	T	1/1
chr1	168312493	T	C	1/1
chr1	168312499	G	C	1/1
chr1	168312570	G	A	1/1
chr1	168318768	T	C	1/1
chr1	168318777	C	T	1/1
chr1	168318795	A	AAC	1/1
chr1	168321968	C	T	1/1
chr1	168322062	A	G	1/1
chr1	168322070	T	C	1/1
chr1	168322839	T	C	1/1
chr1	168330178	A	C	1/1
chr1	168333583	T	C	1/1
chr1	168333606	G	A	1/1
chr1	168333610	C	T	1/1
chr1	168333631	A	G	1/1
chr1	168333651	G	A	1/1
chr1	168333699	G	A	1/1
chr1	168333716	G	A	1/1
chr1	168339168	G	T	1/1
chr1	168413745	G	T	1/1
chr1	168414042	T	A	1/1
chr1	168414059	C	T	1/1
chr1	168414074	A	G	1/1
chr1	168414091	T	C	1/1
chr1	168414172	AGCCTGTCTGCCGGCCATCTTGCCTGTCTGCCCACCATCTT	A	1/1
chr1	168417195	A	T	1/1
chr1	168417225	G	A	1/1
chr1	168417226	A	C	1/1
chr1	168417312	T	C	1/1
chr1	168427566	T	C	1/1
chr1	168427578	G	T	1/1
chr1	168597322	T	TGGAGGA	1/1
chr1	168597514	ATT	A	1/1
chr1	168597531	C	G	1/1
chr1	168597597	G	GGTAA	1/1
chr1	168597625	G	T	0/1
chr1	168603887	T	A	1/1
chr1	169009145	T	A	1/1
chr1	169009173	G	A	1/1
chr1	169246356	T	C	1/1
chr1	169396196	T	TC	1/1
chr1	169396197	T	C	1/1
chr1	169396226	C	T	1/1
chr1	169565829	A	G	1/1
chr1	169569416	C	G	1/1
chr1	171434570	C	T	1/1
chr1	171454062	C	G	1/1
chr1	171454084	A	G	1/1
chr1	171674096	C	T	1/1
chr1	171886168	CAAAAAAAAAAA	C	1/1
chr1	171886192	GAA	G	1/1
chr1	171886198	GAA	G	1/1
chr1	171897446	A	G	1/1
chr1	171897485	C	T	1/1
chr1	171917268	G	GGTTT	1/1
chr1	171917308	C	T	1/1
chr1	171920640	T	C	1/1
chr1	171928123	C	T	1/1
chr1	172072618	A	G	1/1
chr1	172073532	C	T	1/1
chr1	172073542	C	T	1/1
chr1	172078123	G	A	1/1
chr1	172081133	G	A	0/1
chr1	172129999	G	A	1/1
chr1	172130016	C	G	1/1
chr1	172163015	C	A	1/1
chr1	172181736	G	A	1/1
chr1	172213338	G	A	1/1
chr1	172231390	C	T	1/1
chr1	172231395	C	T	1/1
chr1	172231777	A	C	1/1
chr1	172231807	G	GC	1/1
chr1	172231809	C	T	1/1
chr1	172241980	T	TTGGC	1/1
chr1	172241986	T	C	1/1
chr1	172248593	C	T	1/1
chr1	172250648	A	T	1/1
chr1	172250674	T	G	1/1
chr1	172250683	G	A	1/1
chr1	172257756	G	A	1/1
chr1	172257760	G	A	1/1
chr1	172259259	C	T	1/1
chr1	172259303	T	C	1/1
chr1	172259339	C	CTGTGTG	1/1
chr1	172259341	C	G	1/1
chr1	172259464	T	C	1/1
chr1	172279497	G	T	1/1
chr1	172279502	A	G	1/1
chr1	172279623	C	G	1/1
chr1	172520355	A	C	1/1
chr1	172520390	A	T	1/1
chr1	172520493	T	C	1/1
chr1	172592617	C	T	1/1
chr1	172592624	T	C	1/1
chr1	172598919	T	C	1/1
chr1	172598999	T	G	1/1
chr1	172599046	T	C	1/1
chr1	172599200	T	C	1/1
chr1	172749447	T	G	1/1
chr1	172749472	T	C	1/1
chr1	172749476	T	C	1/1
chr1	172749493	C	T	1/1
chr1	172916386	T	C	1/1
chr1	172916450	C	T	1/1
chr1	172916455	G	A	1/1
chr1	172950027	T	C	1/1
chr1	172987980	C	T	1/1
chr1	173073676	C	T	1/1
chr1	173073708	A	T	1/1
chr1	173073760	T	G	1/1
chr1	173088579	A	T	1/1
chr1	173089882	A	T	1/1
chr1	173090096	A	G	1/1
chr1	173104595	GTA	G	1/1
chr1	173104601	G	A	1/1
chr1	173104678	G	C	1/1
chr1	173150321	C	T	1/1
chr1	173165144	A	G	1/1
chr1	173165145	C	A	1/1
chr1	173184132	A	G	1/1
chr1	173184175	T	C	1/1
chr1	173184202	G	A	1/1
chr1	173215465	G	A	1/1
chr1	173215508	A	G	1/1
chr1	173216703	A	G	1/1
chr1	173270296	T	C	0/1
chr1	173270297	G	A	0/1
chr1	173270324	G	A	0/1
chr1	173270332	T	G	0/1
chr1	173270333	C	T	0/1
chr1	173270340	T	G	0/1
chr1	173270372	C	A	0/1
chr1	173270395	T	C	1/1
chr1	173270416	G	C	0/1
chr1	173270447	C	T	1/1
chr1	173270483	T	G	0/1
chr1	173270932	T	C	1/1
chr1	173270999	G	A	0/1
chr1	173271010	G	T	1/1
chr1	173271018	C	A	0/1
chr1	173271019	C	T	0/1
chr1	173271028	C	A	0/1
chr1	173271097	T	A	1/1
chr1	173271180	A	C	1/1
chr1	173271208	CT	C	1/1
chr1	173274381	G	A	1/1
chr1	173274689	C	T	1/1
chr1	173275046	T	C	1/1
chr1	173275067	G	GA	1/1
chr1	173275793	C	T	1/1
chr1	173275794	G	A	1/1
chr1	173275812	C	T	1/1
chr1	173275875	C	T	1/1
chr1	173332129	G	A	1/1
chr1	173332148	A	G	1/1
chr1	173332289	G	A	1/1
chr1	173332330	C	A	1/1
chr1	173332331	A	G	1/1
chr1	173332371	C	T	1/1
chr1	173332388	G	A	1/1
chr1	173333900	G	T	1/1
chr1	173333916	G	T	1/1
chr1	173333926	A	G	1/1
chr1	173337772	C	T	1/1
chr1	173338240	C	T	1/1
chr1	173338321	G	A	1/1
chr1	173338425	G	C	1/1
chr1	173390994	G	A	1/1
chr1	173391334	T	C	1/1
chr1	173393215	C	A	1/1
chr1	173461793	C	T	1/1
chr1	173461816	T	A	0/1
chr1	173461856	C	T	0/1
chr1	173461888	C	A	0/1
chr1	173461924	G	A	0/1
chr1	173464823	C	A	0/1
chr1	173464857	A	AG	0/1
chr1	173464860	T	G	0/1
chr1	173464907	G	C	0/1
chr1	173464923	A	G	1/1
chr1	173464971	GTTA	G	0/1
chr1	173507920	CTTTT	C	1/1
chr1	173507932	T	C	1/1
chr1	173507939	G	A	1/1
chr1	173507977	C	T	1/1
chr1	173507988	T	C	1/1
chr1	173508049	G	C	1/1
chr1	173508060	C	T	1/1
chr1	173508065	CT	C	1/1
chr1	173508076	T	C	1/1
chr1	173508082	G	A	1/1
chr1	173526646	G	A	1/1
chr1	173526673	G	T	1/1
chr1	173527855	G	A	1/1
chr1	173527877	C	T	1/1
chr1	173535148	A	G	1/1
chr1	173535165	A	G	1/1
chr1	173535220	T	A	1/1
chr1	173535234	C	CTACTACACA	1/1
chr1	173535237	G	C	1/1
chr1	173567444	G	A	1/1
chr1	173567445	T	C	1/1
chr1	173568800	A	G	1/1
chr1	173568813	A	ATAGCTC	1/1
chr1	173568841	A	T	1/1
chr1	173568869	G	C	1/1
chr1	173568919	A	T	1/1
chr1	173569089	G	A	1/1
chr1	173569118	C	T	1/1
chr1	173569127	T	C	1/1
chr1	173569137	C	G	1/1
chr1	173569150	A	G	1/1
chr1	173629825	A	G	1/1
chr1	173697364	AT	A	0/1
chr1	173697376	A	G	0/1
chr1	173697417	A	G	0/1
chr1	173697428	C	G	0/1
chr1	173697431	C	T	0/1
chr1	173697436	G	C	1/1
chr1	173697469	A	G	0/1
chr1	173697472	G	T	0/1
chr1	173697474	G	A	0/1
chr1	173934833	T	C	1/1
chr1	173934863	T	C	1/1
chr1	173934954	G	T	1/1
chr1	173936317	C	G	1/1
chr1	173936338	C	T	1/1
chr1	173936347	T	G	1/1
chr1	173938005	A	G	1/1
chr1	173943241	G	A	1/1
chr1	173943265	C	T	1/1
chr1	173996843	C	T	1/1
chr1	173997667	G	A	1/1
chr1	173998075	T	G	1/1
chr1	173998361	A	G	1/1
chr1	173998363	T	G	1/1
chr1	174004578	GA	G	1/1
chr1	174017787	T	G	1/1
chr1	174042038	G	T	1/1
chr1	174042098	T	C	1/1
chr1	174042176	C	T	1/1
chr1	174042217	A	C	1/1
chr1	174110044	C	G	1/1
chr1	174110050	T	C	1/1
chr1	174110118	C	T	1/1
chr1	174110123	AG	A	1/1
chr1	174110125	A	C	1/1
chr1	174116960	A	C	1/1
chr1	174116977	C	G	1/1
chr1	174117007	AATGGAAAGAGT	A	1/1
chr1	174117068	G	T	1/1
chr1	174117466	C	G	1/1
chr1	174119044	C	A	1/1
chr1	174119054	T	A	1/1
chr1	174119100	C	T	1/1
chr1	174119103	T	C	1/1
chr1	174119169	A	G	1/1
chr1	174122820	A	G	1/1
chr1	174130711	A	AC	1/1
chr1	174130715	T	A	1/1
chr1	174130724	T	C	1/1
chr1	174142041	A	G	1/1
chr1	174142047	A	T	1/1
chr1	174143203	GA	G	1/1
chr1	174143228	A	C	1/1
chr1	174143236	G	A	1/1
chr1	174145650	C	T	1/1
chr1	174145673	A	T	1/1
chr1	174145681	T	A	1/1
chr1	174145690	A	G	1/1
chr1	174147997	C	G	1/1
chr1	174149741	T	G	1/1
chr1	174149762	G	C	1/1
chr1	174154329	A	C	1/1
chr1	174154331	A	G	1/1
chr1	174157403	T	C	1/1
chr1	174157523	A	G	1/1
chr1	174157551	G	A	1/1
chr1	174157557	A	G	1/1
chr1	174157607	G	A	1/1
chr1	174174319	A	G	1/1
chr1	174174324	C	T	1/1
chr1	174174344	A	G	1/1
chr1	174181042	G	A	1/1
chr1	174181140	A	G	1/1
chr1	174181177	G	A	1/1
chr1	174181182	A	G	1/1
chr1	174181183	G	A	1/1
chr1	174204882	T	A	1/1
chr1	174204889	ACGTG	A	1/1
chr1	174204894	ATGACAGAT	A	1/1
chr1	174204913	A	G	1/1
chr1	174204933	A	G	1/1
chr1	174206017	C	T	1/1
chr1	174206047	G	C	1/1
chr1	174206065	G	T	1/1
chr1	174206086	G	A	1/1
chr1	174208521	A	G	1/1
chr1	174208522	A	C	1/1
chr1	174209406	A	G	1/1
chr1	174209459	A	G	1/1
chr1	174209498	T	A	1/1
chr1	174209514	A	T	1/1
chr1	174209522	G	A	1/1
chr1	174209524	A	T	1/1
chr1	174209528	C	T	1/1
chr1	174209541	G	A	1/1
chr1	174209551	C	G	1/1
chr1	174217306	C	T	1/1
chr1	174217316	A	T	1/1
chr1	174217450	G	A	1/1
chr1	174217451	A	G	1/1
chr1	174246310	AG	A	1/1
chr1	174246385	T	C	1/1
chr1	174246486	T	C	1/1
chr1	174246685	C	G	1/1
chr1	174246698	G	C	1/1
chr1	174247495	G	A	1/1
chr1	174247615	A	G	1/1
chr1	174247633	T	G	1/1
chr1	174247680	ATGTG	A	1/1
chr1	174248195	A	AT	1/1
chr1	174248387	G	GA	1/1
chr1	174248481	G	C	1/1
chr1	174248518	C	A	1/1
chr1	174248547	A	T	1/1
chr1	174407517	C	T	1/1
chr1	174407540	A	T	1/1
chr1	174407548	A	T	1/1
chr1	174407549	C	A	1/1
chr1	174407561	T	C	1/1
chr1	174424902	A	T	1/1
chr1	174424905	TC	T	1/1
chr1	174424913	A	T	1/1
chr1	174424922	A	T	1/1
chr1	174425233	A	G	1/1
chr1	174430419	G	C	1/1
chr1	174529184	C	T	1/1
chr1	174529222	T	G	1/1
chr1	174529252	G	T	1/1
chr1	174529256	T	G	1/1
chr1	174561913	G	A	1/1
chr1	174887024	TCCC	T	1/1
chr1	174887074	A	T	1/1
chr1	174887595	C	G	1/1
chr1	175061023	G	C	1/1
chr1	175061042	T	A	1/1
chr1	175061052	C	T	1/1
chr1	175061062	T	C	1/1
chr1	175061067	G	A	1/1
chr1	175061097	C	T	1/1
chr1	175061172	A	G	1/1
chr1	175155458	C	T	1/1
chr1	175155461	G	A	1/1
chr1	175155489	T	C	1/1
chr1	175155510	C	T	1/1
chr1	175155542	G	A	1/1
chr1	175155582	T	C	1/1
chr1	175155596	T	A	1/1
chr1	175262859	T	G	1/1
chr1	175262865	T	C	1/1
chr1	175262890	T	C	1/1
chr1	175262921	C	CT	1/1
chr1	175262922	C	T	1/1
chr1	175394099	A	G	1/1
chr1	175394143	T	TA	1/1
chr1	175453144	T	A	1/1
chr1	175453153	G	C	1/1
chr1	175453165	G	A	1/1
chr1	175567508	A	T	1/1
chr1	175571278	GTGA	G	1/1
chr1	175892933	C	T	0/1
chr1	176088887	G	A	1/1
chr1	176089670	C	A	1/1
chr1	176089721	A	G	1/1
chr1	176089735	A	G	1/1
chr1	176089738	A	G	1/1
chr1	176089753	G	A	1/1
chr1	176089767	G	A	1/1
chr1	176089849	A	C	1/1
chr1	176089889	T	A	1/1
chr1	176114691	C	A	1/1
chr1	176117400	T	C	1/1
chr1	176117436	A	T	1/1
chr1	176126140	G	A	1/1
chr1	176299336	A	G	1/1
chr1	176299445	C	T	1/1
chr1	176299842	T	A	1/1
chr1	176361417	T	C	1/1
chr1	176379472	G	C	1/1
chr1	176379478	G	A	1/1
chr1	176379481	G	GA	1/1
chr1	176379489	C	CTGA	1/1
chr1	176379501	G	A	1/1
chr1	176379562	G	C	1/1
chr1	176379587	A	C	1/1
chr1	176432967	C	A	1/1
chr1	176523216	T	C	1/1
chr1	177019630	T	C	0/1
chr1	177019638	C	A	0/1
chr1	177661601	T	C	1/1
chr1	177661684	C	A	1/1
chr1	177661688	G	T	1/1
chr1	177699741	AC	A	1/1
chr1	177702493	G	A	1/1
chr1	177823097	A	C	1/1
chr1	177826384	T	C	0/1
chr1	177826386	G	T	0/1
chr1	177826395	T	A	0/1
chr1	177900615	C	T	1/1
chr1	177914563	C	T	0/1
chr1	177914611	T	G	1/1
chr1	177914625	C	G	1/1
chr1	178143736	G	A	1/1
chr1	178669173	A	ATG	0/1
chr1	178688683	G	T	1/1
chr1	178691437	G	A	1/1
chr1	178691482	T	C	1/1
chr1	178691523	T	C	1/1
chr1	178691585	T	C	1/1
chr1	178691586	A	G	1/1
chr1	178691615	G	C	1/1
chr1	178710423	TTCTCTC	T	1/1
chr1	179039836	C	A	1/1
chr1	179039872	T	C	1/1
chr1	179178778	C	T	1/1
chr1	179178806	A	G	1/1
chr1	179378035	G	A	1/1
chr1	179378038	C	T	1/1
chr1	179378042	AAT	A	1/1
chr1	179378053	G	C	1/1
chr1	179378065	C	T	1/1
chr1	179378073	G	A	1/1
chr1	179379942	A	T	1/1
chr1	179700038	C	T	1/1
chr1	179700098	G	A	1/1
chr1	179700099	G	A	1/1
chr1	179700148	T	A	1/1
chr1	179921674	C	A	1/1
chr1	180034137	C	T	1/1
chr1	180117575	A	T	1/1
chr1	180117640	A	T	1/1
chr1	180252036	T	C	1/1
chr1	180252643	C	G	1/1
chr1	180261009	A	G	1/1
chr1	180261403	T	C	1/1
chr1	180261443	G	T	1/1
chr1	180261595	T	C	1/1
chr1	180261610	A	G	1/1
chr1	180261633	A	G	1/1
chr1	180261663	C	T	1/1
chr1	180262271	A	G	1/1
chr1	180262305	A	G	1/1
chr1	180264114	GA	G	1/1
chr1	180264149	T	C	1/1
chr1	180267602	T	C	1/1
chr1	181536409	G	A	1/1
chr1	181536541	A	G	1/1
chr1	181536544	A	AC	1/1
chr1	182002460	G	A	1/1
chr1	182002463	C	T	1/1
chr1	182002466	C	A	1/1
chr1	182002476	A	G	1/1
chr1	182002534	A	G	1/1
chr1	182002545	T	C	1/1
chr1	182002577	T	C	1/1
chr1	182071567	A	G	1/1
chr1	182071664	A	G	1/1
chr1	182098730	T	C	1/1
chr1	182100239	C	T	1/1
chr1	182100317	T	C	1/1
chr1	182100462	T	G	1/1
chr1	182100467	A	C	1/1
chr1	182100514	GAGCAGGGTAAAGTAC	G	1/1
chr1	182619440	G	T	1/1
chr1	183750033	T	C	1/1
chr1	183750039	T	C	1/1
chr1	183750875	T	C	1/1
chr1	183758973	T	C	1/1
chr1	183761753	G	A	1/1
chr1	183761759	G	A	1/1
chr1	183761785	T	A	1/1
chr1	183761812	G	A	1/1
chr1	184209657	C	T	1/1
chr1	184383986	A	G	1/1
chr1	184384013	A	T	1/1
chr1	184384014	T	C	1/1
chr1	184388900	G	A	1/1
chr1	184388946	C	G	1/1
chr1	184388949	A	G	1/1
chr1	184822296	T	A	1/1
chr1	184822399	G	A	1/1
chr1	184904077	C	A	1/1
chr1	184905483	G	A	1/1
chr1	185892882	A	G	1/1
chr1	185898149	A	G	1/1
chr1	185898203	C	T	1/1
chr1	185898223	T	C	1/1
chr1	185898265	C	T	1/1
chr1	187912570	A	G	1/1
chr1	187912596	C	T	1/1
chr1	187912629	G	A	1/1
chr1	190223942	G	A	1/1
chr1	190223952	C	T	1/1
chr1	190400170	G	GGT	1/1
chr1	190645646	A	AC	1/1
chr1	191119439	G	T	1/1
chr1	191477313	T	C	1/1
chr1	191947088	G	T	0/1
chr1	191947169	A	ACT	1/1
chr1	191947248	T	C	1/1
chr1	193380729	T	C	1/1
chr1	193380741	C	CGCTG	1/1
chr1	193380742	A	AGATCTTGGG	1/1
chr1	193380761	A	G	1/1
chr1	193420056	G	T	1/1
chr1	193573579	G	A	1/1
chr1	193573589	T	A	1/1
chr1	194418799	A	G	1/1
chr1	194481220	C	CCTT	1/1
chr1	194481377	C	T	1/1
chr1	194543213	C	A	1/1
chr1	195166209	A	C	1/1
chr2	3436524	CTA	C	0/1
chr2	4952497	T	C	1/1
chr2	5803915	T	C	0/1
chr2	5833054	C	T	1/1
chr2	6116707	T	C	0/1
chr2	9790543	T	C	0/1
chr2	12115030	A	G	0/1
chr2	12115125	A	G	0/1
chr2	13578791	G	T	0/1
chr2	20792999	C	T	1/1
chr2	20793005	A	T	1/1
chr2	20793016	G	C	1/1
chr2	20803204	T	C	1/1
chr2	23122204	A	C	0/1
chr2	23122206	A	ACTAGCT	0/1
chr2	23869755	G	GT	1/1
chr2	24534694	G	A	0/1
chr2	24719343	CTG	C	0/1
chr2	24818076	C	T	1/1
chr2	25050586	G	A	1/1
chr2	25433550	C	T	1/1
chr2	25532739	T	TGTGCTTTACTTCAAAGGCCATC	1/1
chr2	25794382	C	T	0/1
chr2	26226398	CAAAGTTACACTGAT	C	0/1
chr2	26233603	G	A	1/1
chr2	26233614	TG	T	1/1
chr2	26321006	G	T	1/1
chr2	26842042	T	C	0/1
chr2	26842118	A	G	0/1
chr2	28358744	T	G	1/1
chr2	28358747	G	A	1/1
chr2	28358750	C	T	1/1
chr2	28934903	G	T	1/1
chr2	29002211	CAA	C	1/1
chr2	30030786	G	T	0/1
chr2	30140593	C	A	0/1
chr2	31007995	C	A	0/1
chr2	31778530	A	AG	0/1
chr2	31845747	C	T	0/1
chr2	32096020	G	A	0/1
chr2	32160993	AT	A	0/1
chr2	32179023	T	C	0/1
chr2	32608225	G	T	1/1
chr2	34709788	G	T	1/1
chr2	37375056	T	C	1/1
chr2	37660536	G	T	1/1
chr2	40557280	TTTGTG	T	0/1
chr2	48772768	T	G	0/1
chr2	51964055	G	T	1/1
chr2	59786241	A	C	0/1
chr2	60293103	T	A	1/1
chr2	65526768	T	TG	0/1
chr2	65526769	T	TGTGAACTCCCTATTACAGATATGTGACAGAG	0/1
chr2	66022774	C	T	0/1
chr2	69708754	C	A	0/1
chr2	71679130	G	T	1/1
chr2	72816028	G	GTGATAGTCTCAGATGCCTCTGGCACTAGCGGGCTCC	0/1
chr2	73194677	C	A	1/1
chr2	74521983	CA	C	0/1
chr2	76208226	C	T	1/1
chr2	76208353	G	T	1/1
chr2	76208354	C	A	1/1
chr2	76208359	A	ATAGCAAGGAAGAAATGGAG	1/1
chr2	76635514	T	C	1/1
chr2	76650495	T	C	0/1
chr2	76651488	G	A	0/1
chr2	76705425	T	TCCGCCTTCCTAATGCTG	0/1
chr2	76708513	C	T	1/1
chr2	76710851	G	T	0/1
chr2	76752336	C	G	0/1
chr2	76786320	C	T	0/1
chr2	76883799	GCA	G	0/1
chr2	85562046	G	T	1/1
chr2	89721252	G	A	1/1
chr2	90585648	C	A	1/1
chr2	90619532	TAC	T	1/1
chr2	90958353	T	A	0/1
chr2	91043079	T	TG	0/1
chr2	91100748	G	T	0/1
chr2	91460212	C	T	0/1
chr2	91485682	G	A	0/1
chr2	91613099	G	A	0/1
chr2	91771620	G	A	0/1
chr2	91787012	T	TG	0/1
chr2	92826432	A	T	0/1
chr2	93270256	G	A	1/1
chr2	102672698	A	T	0/1
chr2	103548199	C	T	0/1
chr2	104821253	G	GC	0/1
chr2	112090010	G	T	1/1
chr2	118264673	CTG	C	1/1
chr2	118373108	A	T	0/1
chr2	118462571	CT	C	0/1
chr2	118549193	G	A	0/1
chr2	118618059	CGT	C	0/1
chr2	118927752	C	T	0/1
chr2	119159763	G	A	0/1
chr2	119159766	A	C	0/1
chr2	119444101	TAC	T	0/1
chr2	119895017	A	G	0/1
chr2	120524586	G	A	0/1
chr2	120965302	C	T	1/1
chr2	121079456	C	G	1/1
chr2	122115049	G	A	1/1
chr2	122458304	T	TC	0/1
chr2	126420132	GCACACA	G	1/1
chr2	126677228	T	C	1/1
chr2	127428138	C	A	0/1
chr2	130441136	TTG	T	0/1
chr2	131386786	A	G	0/1
chr2	132077465	C	A	0/1
chr2	143815214	C	T	0/1
chr2	144393666	C	A	0/1
chr2	146049687	G	T	1/1
chr2	146863995	C	CT	0/1
chr2	150017577	T	A	0/1
chr2	151493615	C	T	1/1
chr2	151493636	G	GT	1/1
chr2	151493637	A	T	1/1
chr2	151493642	C	T	1/1
chr2	151493647	C	T	1/1
chr2	151795839	C	A	0/1
chr2	151796018	C	A	0/1
chr2	152900598	C	CA	1/1
chr2	153487879	CACACACACACACATACCACACACCACACATAT	C	0/1
chr2	153488454	G	GA	0/1
chr2	153493315	C	T	0/1
chr2	154377939	T	TC	0/1
chr2	155459724	T	TA	1/1
chr2	155998501	A	AC	0/1
chr2	156760712	TAC	T	0/1
chr2	157021519	G	A	0/1
chr2	157769703	CGT	C	1/1
chr2	158043543	G	A	0/1
chr2	158258518	T	TC	0/1
chr2	158282371	C	A	0/1
chr2	160495863	A	G	0/1
chr2	160547222	G	GC	0/1
chr2	160786038	G	T	1/1
chr2	161381100	G	T	1/1
chr2	162774251	C	A	0/1
chr2	164414060	G	A	0/1
chr2	164597376	G	GC	1/1
chr2	164888540	G	A	1/1
chr2	164896244	C	T	0/1
chr2	166753276	C	A	0/1
chr2	166757617	C	CA	0/1
chr2	166868868	G	A	0/1
chr2	167040495	C	A	0/1
chr2	167514618	TG	T	0/1
chr2	169944758	G	T	0/1
chr2	169944763	T	A	0/1
chr2	169945066	ACGCACACGCACG	A	0/1
chr2	172299640	A	T	1/1
chr2	178115622	C	A	1/1
chr2	180334776	C	A	0/1
chr2	180406483	G	GC	1/1
chr2	180406485	T	TCAGAACAACCAA	1/1
chr2	180418289	CCA	C	1/1
chr2	180470523	C	T	0/1
chr2	180773785	G	A	1/1
chr2	181076302	C	A	0/1
chr2	181085387	C	T	0/1
chr2	181228892	T	TAGTACCCCATCGCATGGC	0/1
chr2	181322733	G	A	0/1
chr3	3644559	C	T	1/1
chr3	5242935	T	TG	1/1
chr3	6617251	A	G	1/1
chr3	9452367	A	G	0/1
chr3	14536461	C	T	0/1
chr3	14578923	C	CG	0/1
chr3	14887863	A	C	0/1
chr3	15332139	A	G	0/1
chr3	15332145	C	T	0/1
chr3	15379100	C	T	0/1
chr3	15410390	C	T	0/1
chr3	15410398	T	A	0/1
chr3	15410405	C	A	0/1
chr3	15410418	T	C	0/1
chr3	15410510	C	A	0/1
chr3	15411171	G	A	0/1
chr3	15411198	A	T	1/1
chr3	15411378	C	T	0/1
chr3	15411385	C	T	0/1
chr3	15411410	C	T	1/1
chr3	15411499	T	C	0/1
chr3	15411517	G	A	0/1
chr3	15416790	A	G	0/1
chr3	15416818	GA	G	0/1
chr3	15416840	G	A	0/1
chr3	15416841	G	T	0/1
chr3	15416845	A	G	0/1
chr3	15416972	T	G	0/1
chr3	15416977	T	C	0/1
chr3	15416986	G	T	0/1
chr3	15417001	T	C	0/1
chr3	15417016	G	A	0/1
chr3	15417020	G	A	0/1
chr3	15417060	T	A	0/1
chr3	15417069	A	G	0/1
chr3	15417076	C	T	0/1
chr3	15417100	G	T	0/1
chr3	15417117	T	C	0/1
chr3	15417242	C	T	0/1
chr3	15542137	C	T	1/1
chr3	15542145	T	A	1/1
chr3	15542152	C	A	1/1
chr3	15542165	T	C	1/1
chr3	15542213	T	C	1/1
chr3	15542282	A	C	1/1
chr3	15542322	A	T	1/1
chr3	15542385	G	C	1/1
chr3	15542418	A	T	0/1
chr3	15543090	G	C	0/1
chr3	15543132	C	T	1/1
chr3	15543157	C	T	1/1
chr3	15543246	T	C	1/1
chr3	15543264	G	A	1/1
chr3	15548673	A	G	0/1
chr3	15548731	T	C	0/1
chr3	15548740	G	T	0/1
chr3	15548774	G	A	0/1
chr3	15548789	A	G	0/1
chr3	15548790	C	G	0/1
chr3	15548792	G	A	0/1
chr3	15548814	T	A	0/1
chr3	15548830	C	T	0/1
chr3	15548854	G	T	0/1
chr3	15548925	C	T	0/1
chr3	15548939	T	C	0/1
chr3	15848049	G	A	0/1
chr3	30549427	A	ACG	1/1
chr3	30588901	CA	C	1/1
chr3	30813054	C	T	0/1
chr3	32265013	T	A	0/1
chr3	32265017	A	T	0/1
chr3	32265023	T	A	0/1
chr3	32265043	T	A	0/1
chr3	32804310	G	GCTT	0/1
chr3	32913912	C	A	0/1
chr3	35731903	G	A	0/1
chr3	40837376	A	AT	0/1
chr3	53541279	C	CGT	0/1
chr3	55500254	GCT	G	0/1
chr3	58919072	CA	C	0/1
chr3	63768004	G	T	0/1
chr3	67401988	A	G	1/1
chr3	67401990	A	C	1/1
chr3	68212245	G	GA	0/1
chr3	86350582	T	A	0/1
chr3	87585434	G	T	0/1
chr3	87743182	T	TG	0/1
chr3	87781602	G	A	0/1
chr3	87921176	T	C	0/1
chr3	88383831	C	T	1/1
chr3	88870062	CT	C	1/1
chr3	88895606	C	T	0/1
chr3	88983401	A	AC	0/1
chr3	89147830	T	TG	0/1
chr3	89149784	A	AC	0/1
chr3	89151326	C	A	0/1
chr3	89243449	GCA	G	0/1
chr3	89249437	A	AG	0/1
chr3	89249439	C	CA	0/1
chr3	89249442	T	TA	0/1
chr3	89249449	A	C	0/1
chr3	89543853	G	T	1/1
chr3	89865738	G	A	1/1
chr3	90191347	G	C	0/1
chr3	92024668	C	T	0/1
chr3	93087477	G	T	0/1
chr3	93200555	T	C	0/1
chr3	94501279	GA	G	0/1
chr3	94582290	G	GC	0/1
chr3	94674901	G	A	1/1
chr3	94674911	T	G	1/1
chr3	94674931	A	C	1/1
chr3	94674932	G	T	1/1
chr3	94674947	ATT	A	1/1
chr3	94674949	T	TAAAAAAAAAA	1/1
chr3	94682633	C	A	0/1
chr3	94867746	G	T	0/1
chr3	94932682	C	A	0/1
chr3	95127991	T	TG	0/1
chr3	95293762	C	T	1/1
chr3	95737980	C	G	1/1
chr3	95737983	G	T	1/1
chr3	96440647	C	A	0/1
chr3	96723215	G	A	1/1
chr3	96854557	A	G	1/1
chr3	97407013	TAG	T	1/1
chr3	100884111	T	TG	0/1
chr3	101229441	C	A	0/1
chr3	101263917	G	T	1/1
chr3	104814235	C	G	1/1
[truncated: 11,567 more rows]

## Sheet: Sheet7
Nuclear variants of the embryo of SH-embryo 3 by whole exome sequencing
Chromosome	Posotion	REF	ALT	Genotype		1/1 indicates homozygosity
chr1	4820328	G	T	0/1		0/1 or 1/0 indicates heterzygosity
chr1	6262767	G	A	0/1
chr1	6807678	G	A	0/1
chr1	9537484	G	A	1/1
chr1	9545577	G	A	0/1
chr1	9545597	C	T	0/1
chr1	9545621	A	T	0/1
chr1	9545654	G	A	0/1
chr1	9545663	C	T	0/1
chr1	9545666	C	T	0/1
chr1	9545668	G	A	0/1
chr1	9545674	C	T	0/1
chr1	9545682	C	T	0/1
chr1	9545684	G	T	0/1
chr1	9545685	G	T	0/1
chr1	9545688	G	T	0/1
chr1	9545691	G	A	0/1
chr1	9545693	C	T	0/1
chr1	9545700	C	G	0/1
chr1	9876173	C	T	0/1
chr1	11171955	G	T	0/1
chr1	20364103	G	A	0/1
chr1	21216761	C	A	1/1
chr1	34242905	G	C	0/1
chr1	34519551	C	A	0/1
chr1	34933725	TC	T	1/1
chr1	36608659	G	T	0/1
chr1	37015095	C	G	0/1
chr1	37488178	C	T	0/1
chr1	38108060	C	CGCAGTCCTTCA	0/1
chr1	40385873	G	A	0/1
chr1	40531712	C	T	0/1
chr1	46524071	G	A	0/1
chr1	58379726	C	T	0/1
chr1	59050468	A	T	1/1
chr1	62390679	T	TTC	1/1
chr1	63710946	G	A	0/1
chr1	65119724	CGT	C	0/1
chr1	66685848	C	A	0/1
chr1	74205646	C	CA	0/1
chr1	74552954	T	C	1/1
chr1	74735946	C	A	0/1
chr1	74736011	A	G	0/1
chr1	75182731	C	T	0/1
chr1	75255085	A	C	0/1
chr1	75255091	A	C	0/1
chr1	75255096	A	C	0/1
chr1	75255098	G	C	0/1
chr1	75255100	T	A	0/1
chr1	75363409	G	A	1/1
chr1	75502082	G	A	0/1
chr1	75551969	G	T	0/1
chr1	77377437	C	T	0/1
chr1	82283819	GA	G	1/1
chr1	82649827	CTG	C	0/1
chr1	84442120	G	T	0/1
chr1	84754419	T	TG	0/1
chr1	84754482	C	CTCTCCTG	0/1
chr1	84754483	A	AAGTAAACACTAAAAATATCAGGTAACTTT	0/1
chr1	85090898	C	G	0/1
chr1	85254030	T	A	0/1
chr1	85276498	C	T	0/1
chr1	85276526	A	AT	0/1
chr1	87511432	G	T	1/1
chr1	87838160	A	G	1/1
chr1	88247232	T	C	0/1
chr1	88247237	C	T	0/1
chr1	88247304	G	GGCA	0/1
chr1	88247306	T	A	0/1
chr1	88247310	A	AGGC	0/1
chr1	88247311	T	TCCACTTTCCCAAGCTACCTACA	0/1
chr1	88247539	A	G	0/1
chr1	88247852	T	C	0/1
chr1	88247900	G	A	0/1
chr1	88247917	C	T	0/1
chr1	88247919	G	T	0/1
chr1	88247920	C	A	0/1
chr1	88247955	A	T	0/1
chr1	88247972	C	T	0/1
chr1	88248584	G	A	0/1
chr1	88248614	T	C	0/1
chr1	88248621	C	T	0/1
chr1	88248655	G	A	0/1
chr1	88248798	C	T	0/1
chr1	88248816	T	A	1/1
chr1	88248830	G	T	1/1
chr1	88248844	G	A	0/1
chr1	88249700	T	C	0/1
chr1	88249832	G	A	0/1
chr1	88249861	A	G	0/1
chr1	88249869	A	C	0/1
chr1	88250266	A	G	0/1
chr1	88250393	G	A	0/1
chr1	88250425	C	T	0/1
chr1	88250436	T	C	0/1
chr1	88251561	C	T	0/1
chr1	88251584	T	C	0/1
chr1	88251639	T	C	0/1
chr1	88251659	C	G	1/1
chr1	88251672	T	A	1/1
chr1	88251698	G	A	0/1
chr1	88251747	C	G	0/1
chr1	88252622	A	G	0/1
chr1	88252625	T	C	0/1
chr1	88252669	C	T	0/1
chr1	88252784	TGCCTCTGA	T	1/1
chr1	88252955	G	C	0/1
chr1	88253016	A	G	1/1
chr1	88253036	A	G	1/1
chr1	88254655	G	T	0/1
chr1	88254676	C	T	0/1
chr1	88254739	C	T	0/1
chr1	88254786	G	A	0/1
chr1	88254812	A	G	0/1
chr1	88254834	C	T	0/1
chr1	88254845	T	C	0/1
chr1	88255847	C	G	0/1
chr1	88268912	T	C	1/1
chr1	88268928	G	C	1/1
chr1	88269021	A	T	0/1
chr1	88269125	T	C	0/1
chr1	88269170	A	G	0/1
chr1	88269242	T	C	0/1
chr1	88269283	A	C	0/1
chr1	88270304	A	AAGC	0/1
chr1	88282930	G	A	1/1
chr1	88283007	T	C	1/1
chr1	88283058	A	T	1/1
chr1	88283274	T	C	1/1
chr1	88283301	A	G	1/1
chr1	88283313	T	C	1/1
chr1	88284241	T	A	1/1
chr1	88284243	TG	T	1/1
chr1	88284248	GT	G	1/1
chr1	88284252	T	A	1/1
chr1	88284253	G	GT	1/1
chr1	88284270	C	G	0/1
chr1	88284271	T	G	0/1
chr1	88284304	A	G	0/1
chr1	88284327	G	A	0/1
chr1	88284440	T	G	0/1
chr1	88284441	T	C	0/1
chr1	88284465	G	C	1/1
chr1	88284514	C	T	1/1
chr1	88284526	G	A	1/1
chr1	88284538	C	T	1/1
chr1	88284578	C	T	1/1
chr1	88284653	T	A	1/1
chr1	88284681	A	G	1/1
chr1	89822760	G	C	0/1
chr1	89822807	G	T	0/1
chr1	90239961	G	GTC	1/1
chr1	90239962	G	T	1/1
chr1	90239963	TAA	T	1/1
chr1	90239969	G	GT	1/1
chr1	90239971	T	C	1/1
chr1	91826812	G	T	1/1
chr1	93076459	G	T	1/1
chr1	98717742	C	CT	1/1
chr1	107450387	CGT	C	0/1
chr1	108771700	C	T	0/1
chr1	113757310	A	AC	1/1
chr1	127484026	T	C	0/1
chr1	130196398	C	T	0/1
chr1	132637666	G	GC	0/1
chr1	133026479	TAAA	T	0/1
chr1	133096395	G	GC	0/1
chr1	133425284	T	C	0/1
chr1	134493166	G	T	1/1
chr1	134518182	G	A	0/1
chr1	134629325	C	T	0/1
chr1	135518276	G	A	0/1
chr1	136286378	A	T	1/1
chr1	136527116	C	T	0/1
chr1	138049792	C	A	1/1
chr1	139997582	C	A	0/1
chr1	153740521	AT	A	0/1
chr1	160886716	T	A	1/1
chr1	162007613	G	T	0/1
chr1	163657067	G	A	0/1
chr1	164896969	G	A	0/1
chr1	166863037	G	T	1/1
chr1	167585825	G	T	0/1
chr1	173213149	C	A	1/1
chr1	173393079	T	TG	1/1
chr1	173461927	G	A	0/1
chr1	173567392	G	T	0/1
chr1	174149587	C	T	0/1
chr1	174209563	A	C	0/1
chr1	174209570	C	CTT	0/1
chr1	174209573	AG	A	0/1
chr1	174209576	TG	T	0/1
chr1	181536657	T	C	0/1
chr1	190267406	C	T	1/1
chr1	190275776	CGT	C	1/1
chr1	193168927	C	T	1/1
chr1	195166209	A	C	1/1
chr2	3242177	T	A	1/1
chr2	3436524	CTATA	C	0/1
chr2	5283137	G	T	1/1
chr2	10107117	A	G	0/1
chr2	14117639	A	AC	0/1
chr2	18920335	C	A	1/1
chr2	20665553	A	G	1/1
chr2	20774719	G	GACGTC	1/1
chr2	20780668	A	G	0/1
chr2	20780687	A	C	0/1
chr2	20781942	G	A	0/1
chr2	20802329	T	C	1/1
chr2	20802337	A	G	1/1
chr2	21320975	G	T	0/1
chr2	21803840	C	T	0/1
chr2	21803886	T	C	0/1
chr2	21804047	A	G	0/1
chr2	22423203	C	T	0/1
chr2	22423207	C	T	0/1
chr2	22423318	T	C	0/1
chr2	23400228	C	T	0/1
chr2	24291364	C	G	0/1
chr2	24291438	GTGGTA	G	0/1
chr2	24291446	GC	G	0/1
chr2	24291449	TAGTC	T	0/1
chr2	24494793	A	G	0/1
chr2	24647936	A	G	0/1
chr2	24658650	C	T	0/1
chr2	24829824	G	GC	1/1
chr2	24829844	G	T	1/1
chr2	24829859	G	A	1/1
chr2	24829960	TAA	T	1/1
chr2	24836184	T	C	0/1
chr2	24836207	G	A	0/1
chr2	24836286	C	A	0/1
chr2	24837692	A	ACT	0/1
chr2	24850916	T	C	1/1
chr2	24850960	A	G	1/1
chr2	25050221	A	G	1/1
chr2	25050788	C	A	0/1
chr2	25210129	G	A	0/1
chr2	25422755	C	A	0/1
chr2	25433168	C	A	0/1
chr2	25915909	A	AG	0/1
chr2	26257637	C	T	0/1
chr2	27036435	CTGTTT	C	1/1
chr2	29938440	C	CA	0/1
chr2	30033383	C	A	0/1
chr2	30033411	C	A	0/1
chr2	30159614	T	C	0/1
chr2	31191985	C	T	0/1
chr2	31191986	A	G	0/1
chr2	31191992	TG	T	0/1
chr2	31192039	A	G	0/1
chr2	31198545	A	G	1/1
chr2	31198553	A	G	1/1
chr2	31198557	A	C	1/1
chr2	31200055	C	T	1/1
chr2	31270796	GGT	G	0/1
chr2	31280914	T	C	0/1
chr2	31280930	G	A	0/1
chr2	31282298	G	A	0/1
chr2	31344145	A	G	0/1
chr2	31450725	G	A	0/1
chr2	31450736	T	C	0/1
chr2	31450740	C	T	0/1
chr2	31640171	G	A	0/1
chr2	31778530	A	AG	0/1
chr2	32069440	C	T	0/1
chr2	32221273	G	A	0/1
chr2	32240350	TA	T	0/1
chr2	34581036	G	A	1/1
chr2	34895216	G	A	1/1
chr2	34944259	C	T	0/1
chr2	34944288	T	A	0/1
chr2	34944306	C	G	0/1
chr2	34983448	C	T	0/1
chr2	34983449	A	G	0/1
chr2	34983498	A	G	1/1
chr2	34991142	T	TTCACGACGCC	0/1
chr2	35028639	G	A	1/1
chr2	35037883	G	A	0/1
chr2	36725585	G	C	1/1
chr2	37232837	G	T	0/1
chr2	37411185	C	T	0/1
chr2	38585163	A	G	0/1
chr2	38708270	C	A	0/1
chr2	39053013	G	A	0/1
chr2	40557257	G	A	0/1
chr2	40557281	TTGTGTG	T	0/1
chr2	40557407	A	ATAG	0/1
chr2	40678105	A	G	1/1
chr2	40678117	G	A	1/1
chr2	40678120	A	G	1/1
chr2	40678137	A	G	1/1
chr2	40678181	G	A	1/1
chr2	40725713	A	C	0/1
chr2	40730679	GT	G	0/1
chr2	41139731	G	T	1/1
chr2	49307454	C	G	0/1
chr2	49390828	T	C	1/1
chr2	49590983	T	C	1/1
chr2	49591008	A	T	1/1
chr2	49591023	A	T	1/1
chr2	49591033	C	T	1/1
chr2	49591134	T	C	1/1
chr2	52016893	A	G	1/1
chr2	52016897	C	T	1/1
chr2	52016901	TG	T	1/1
chr2	52016916	G	C	0/1
chr2	52044176	GAGAA	G	0/1
chr2	52044208	A	G	0/1
chr2	52044220	A	G	0/1
chr2	52047462	C	T	0/1
chr2	52048669	T	C	1/1
chr2	52048671	G	A	1/1
chr2	52048678	T	TG	1/1
chr2	52051219	T	C	0/1
chr2	52063226	C	G	0/1
chr2	52081126	G	A	0/1
chr2	52082871	A	G	0/1
chr2	52082903	C	T	0/1
chr2	52088500	CATAAA	C	0/1
chr2	52089795	C	T	0/1
chr2	52089821	TC	T	0/1
chr2	52089831	T	C	0/1
chr2	52092404	C	CA	0/1
chr2	52092592	C	G	0/1
chr2	52093686	G	GA	0/1
chr2	52093700	T	A	0/1
chr2	52093744	G	A	0/1
chr2	52093746	GTTT	G	0/1
chr2	52098909	C	T	0/1
chr2	52111718	T	C	0/1
chr2	52112412	T	A	0/1
chr2	52155041	T	C	1/1
chr2	52159203	T	C	0/1
chr2	52159347	T	C	0/1
chr2	52159446	T	C	0/1
chr2	52159585	GA	G	0/1
chr2	52159604	A	G	0/1
chr2	52159611	A	G	0/1
chr2	52159634	G	C	0/1
chr2	52159639	T	C	0/1
chr2	52160852	CG	C	0/1
chr2	52163206	C	T	0/1
chr2	52164096	T	C	0/1
chr2	52292505	T	G	0/1
chr2	52292555	T	C	0/1
chr2	52292569	G	C	0/1
chr2	52305452	TC	T	0/1
chr2	52305455	TTA	T	0/1
chr2	52305521	A	G	0/1
chr2	52305546	T	C	0/1
chr2	52305567	A	T	0/1
chr2	53000683	G	GA	1/1
chr2	57891239	A	G	1/1
chr2	59655576	C	A	1/1
chr2	59680886	T	TC	0/1
chr2	59773379	C	A	0/1
chr2	60506411	C	A	1/1
chr2	62162818	T	G	1/1
chr2	62162819	G	A	1/1
chr2	62162824	T	C	1/1
chr2	62162825	G	A	1/1
chr2	62162826	A	AAC	1/1
chr2	62162827	G	A	1/1
chr2	62162829	CTT	C	1/1
chr2	62162838	A	C	0/1
chr2	62356590	T	A	0/1
chr2	64936274	T	A	0/1
chr2	64936670	G	A	0/1
chr2	65526484	A	T	0/1
chr2	65526485	A	T	0/1
chr2	65526659	G	C	0/1
chr2	65526727	C	T	0/1
chr2	65526760	TGTTTTTGTTTTTGTTTTTTTGTTTTTTTG	T	0/1
chr2	66532948	G	A	0/1
chr2	67348752	AGTGT	A	1/1
chr2	68885263	G	GC	0/1
chr2	69499061	A	G	0/1
chr2	69504950	C	T	0/1
chr2	69504996	G	A	0/1
chr2	69505017	G	A	0/1
chr2	69505263	G	A	0/1
chr2	69509296	A	G	0/1
chr2	69735916	T	C	0/1
chr2	70151386	A	G	0/1
chr2	70514561	C	A	1/1
chr2	71087412	C	A	0/1
chr2	71087433	T	A	0/1
chr2	71087434	C	A	0/1
chr2	71087455	C	A	0/1
chr2	71087456	T	G	0/1
chr2	71087464	G	GCAGACATGGAGT	0/1
chr2	71087470	A	AC	0/1
chr2	71117760	G	T	1/1
chr2	71279417	T	C	0/1
chr2	71353693	C	T	1/1
chr2	71557567	C	T	1/1
chr2	71557568	T	G	1/1
chr2	71557579	G	A	1/1
chr2	71658143	A	T	1/1
chr2	71658148	A	G	1/1
chr2	71658149	C	A	1/1
chr2	71676475	AT	A	1/1
chr2	71735802	C	T	1/1
chr2	71735807	G	A	1/1
chr2	71735819	C	G	1/1
chr2	71883210	T	C	0/1
chr2	71893040	T	C	0/1
chr2	72033750	G	T	0/1
chr2	72034294	TC	T	0/1
chr2	72061191	C	T	1/1
chr2	72193716	TG	T	1/1
chr2	72980002	C	A	0/1
chr2	73041345	G	T	1/1
chr2	74521983	CA	C	0/1
chr2	74522071	C	T	0/1
chr2	76518193	G	GT	1/1
chr2	76548136	C	A	1/1
chr2	76548225	A	T	0/1
chr2	76548230	A	G	0/1
chr2	76548252	C	T	0/1
chr2	76549460	C	T	0/1
chr2	76552056	G	A	0/1
chr2	76552108	C	CCT	0/1
chr2	76552111	C	CT	0/1
chr2	76552150	A	G	0/1
chr2	76552293	C	T	0/1
chr2	76552299	G	C	0/1
chr2	76555009	G	A	0/1
chr2	76555726	C	G	0/1
chr2	76564641	A	T	0/1
chr2	76564646	A	G	0/1
chr2	76564777	C	T	0/1
chr2	76564846	A	G	0/1
chr2	76565054	TGGG	T	0/1
chr2	76565078	A	G	0/1
chr2	76565090	A	G	0/1
chr2	76565099	C	T	0/1
chr2	76565100	A	G	0/1
chr2	76565102	C	T	0/1
chr2	76565112	G	T	0/1
chr2	76565119	C	A	0/1
chr2	76568105	A	G	0/1
chr2	76568882	G	A	0/1
chr2	76568913	C	T	0/1
chr2	76568950	A	AT	0/1
chr2	76569060	A	G	0/1
chr2	76569198	C	A	0/1
chr2	76570159	A	G	0/1
chr2	76570167	CA	C	0/1
chr2	76570170	A	AGGGATCGGT	0/1
chr2	76570176	TC	T	0/1
chr2	76570178	G	T	0/1
chr2	76570192	A	G	0/1
chr2	76576951	G	GTT	0/1
chr2	76576959	G	A	0/1
chr2	76577291	C	T	0/1
chr2	76577893	CAA	C	0/1
chr2	76584466	T	C	0/1
chr2	76584961	A	G	0/1
chr2	76587965	A	G	0/1
chr2	76588771	A	T	0/1
chr2	76590042	A	G	0/1
chr2	76591926	C	T	0/1
chr2	76591954	G	A	0/1
chr2	76592889	T	TAC	1/1
chr2	76592995	G	T	0/1
chr2	76594645	A	G	0/1
chr2	76595065	A	G	0/1
chr2	76596390	A	G	1/1
chr2	76608781	G	C	0/1
chr2	76627462	T	C	1/1
chr2	76647048	G	A	0/1
chr2	76665510	G	A	1/1
chr2	76665614	G	A	0/1
chr2	76665632	G	T	0/1
chr2	76665955	A	G	1/1
chr2	76671646	C	CT	0/1
chr2	76671681	AAAACCCAC	A	0/1
chr2	76671698	G	A	0/1
chr2	76671722	C	T	0/1
chr2	76671728	C	A	0/1
chr2	76687004	A	G	0/1
chr2	76687006	A	G	0/1
chr2	76708403	A	AT	0/1
chr2	76710818	T	C	0/1
chr2	76723105	G	A	0/1
chr2	76738645	C	T	0/1
chr2	76740054	T	C	0/1
chr2	76747558	G	A	0/1
chr2	76775794	GT	G	0/1
chr2	76789793	A	G	0/1
chr2	76812425	T	TGGG	0/1
chr2	76946565	TA	T	0/1
chr2	78760142	CA	C	1/1
chr2	79294345	A	G	1/1
chr2	79294789	G	A	0/1
chr2	79294815	C	T	0/1
chr2	79294816	A	G	0/1
chr2	79294818	A	G	0/1
chr2	79294861	C	A	0/1
chr2	80352921	A	G	0/1
chr2	80385195	A	C	1/1
chr2	80389159	A	G	1/1
chr2	82824808	C	T	1/1
chr2	83795995	G	A	0/1
chr2	83796066	GT	G	0/1
chr2	83796398	C	T	0/1
chr2	83796917	C	G	0/1
chr2	83796937	G	A	0/1
chr2	83797373	C	G	0/1
chr2	83798235	A	G	0/1
chr2	84613679	GCA	G	0/1
chr2	85240149	G	GT	0/1
chr2	85663450	A	T	0/1
chr2	85663494	A	C	0/1
chr2	85663848	T	A	0/1
chr2	85663862	T	C	0/1
chr2	85663951	A	G	0/1
chr2	85663954	A	G	0/1
chr2	85663964	T	C	0/1
chr2	85663973	C	T	0/1
chr2	85689794	T	C	0/1
chr2	85689867	A	G	0/1
chr2	85690080	T	C	0/1
chr2	85690147	T	A	0/1
chr2	85727173	T	G	1/1
chr2	85815981	A	T	0/1
chr2	85815995	C	A	0/1
chr2	85816005	A	G	0/1
chr2	85816009	C	T	0/1
chr2	85816083	T	A	0/1
chr2	85816093	C	T	0/1
chr2	85816123	T	G	0/1
chr2	85816145	A	C	0/1
chr2	85816149	T	G	0/1
chr2	85816209	T	C	0/1
chr2	85816210	T	C	0/1
chr2	85816248	G	A	0/1
chr2	85816271	A	C	0/1
chr2	85816286	T	A	0/1
chr2	85816287	T	A	0/1
chr2	85816288	T	A	0/1
chr2	85823937	T	G	0/1
chr2	85823942	T	C	0/1
chr2	85823946	A	G	0/1
chr2	85823976	A	G	0/1
chr2	85823988	C	T	0/1
chr2	85823989	T	G	0/1
chr2	85823998	C	G	0/1
chr2	85824044	G	A	0/1
chr2	85886677	C	T	0/1
chr2	85886678	A	G	0/1
chr2	85886740	G	A	0/1
chr2	85886760	C	T	0/1
chr2	85886795	T	A	0/1
chr2	85886837	T	C	0/1
chr2	85886844	G	A	0/1
chr2	85886981	T	C	0/1
chr2	85887485	C	T	0/1
chr2	86828650	G	A	0/1
chr2	87092429	C	A	0/1
chr2	87092452	C	G	0/1
chr2	87092455	T	G	0/1
chr2	87092487	C	T	0/1
chr2	87092607	G	A	0/1
chr2	87092622	A	G	0/1
chr2	87092640	A	G	0/1
chr2	87092673	G	A	0/1
chr2	87092700	C	T	0/1
chr2	87092739	A	G	0/1
chr2	87092868	G	A	0/1
chr2	87092879	C	T	0/1
chr2	87093016	A	G	0/1
chr2	87149826	G	A	0/1
chr2	87211683	T	C	0/1
chr2	87228720	ATGTGTG	A	1/1
chr2	87228760	AT	A	1/1
chr2	87372508	A	T	0/1
chr2	87372688	A	C	0/1
chr2	87372706	C	CA	0/1
chr2	87643192	C	T	1/1
chr2	87697630	C	T	1/1
chr2	87738479	G	GA	0/1
chr2	87782841	A	G	0/1
chr2	87782883	C	T	0/1
chr2	87783006	C	T	0/1
chr2	87783045	G	A	0/1
chr2	87783177	C	T	0/1
chr2	87783258	C	T	0/1
chr2	87783509	C	T	0/1
chr2	87783567	A	G	0/1
chr2	87802597	T	C	0/1
chr2	87933100	A	G	1/1
chr2	88025627	A	G	0/1
chr2	88115098	T	C	1/1
chr2	88749869	G	A	1/1
chr2	89257890	T	C	1/1
chr2	89415268	A	AT	0/1
chr2	89592551	G	A	1/1
chr2	89592559	A	G	1/1
chr2	89592561	T	C	1/1
chr2	91001610	C	T	0/1
chr2	91043079	T	TG	0/1
chr2	91115373	G	A	0/1
chr2	91439342	C	A	1/1
chr2	91476438	C	T	0/1
chr2	91612935	C	CTAT	0/1
chr2	91767593	T	A	0/1
chr2	91767657	C	T	0/1
chr2	91768812	A	G	0/1
chr2	92221415	T	TATTTTG	0/1
chr2	92251905	A	T	1/1
chr2	93704554	T	C	0/1
chr2	102862276	G	C	0/1
chr2	103307960	A	G	1/1
chr2	103542471	T	C	0/1
chr2	103542518	G	GTGTTTT	1/1
chr2	104685279	T	G	0/1
chr2	104685343	C	A	0/1
chr2	104821253	G	GC	0/1
chr2	104834791	G	A	0/1
chr2	109842702	G	T	1/1
chr2	110725119	G	A	1/1
chr2	110725123	TG	T	1/1
chr2	110725127	C	CTGA	1/1
chr2	110725129	T	TGG	1/1
chr2	110725130	A	G	1/1
chr2	111823249	T	A	0/1
chr2	111823261	G	A	0/1
chr2	111823281	A	C	0/1
chr2	111823320	T	TA	0/1
chr2	111823323	AG	A	0/1
chr2	111823339	C	A	0/1
chr2	112641532	T	TC	0/1
chr2	113688082	C	T	0/1
chr2	113688202	G	A	0/1
chr2	113837527	T	C	0/1
chr2	115888931	T	C	1/1
chr2	115888988	TA	T	1/1
chr2	118066100	T	C	0/1
chr2	118248166	C	T	1/1
chr2	118280541	G	A	0/1
chr2	118432344	C	T	0/1
chr2	118441136	A	T	0/1
chr2	118441147	T	C	0/1
chr2	118441149	C	CG	0/1
chr2	118441151	C	T	0/1
chr2	118441194	C	T	0/1
chr2	118441195	G	C	0/1
chr2	118455640	T	C	0/1
chr2	118455665	TCAA	T	0/1
chr2	118455668	A	ATG	0/1
chr2	118455681	A	AT	0/1
chr2	118455949	C	T	0/1
chr2	118457649	A	G	0/1
chr2	118458118	C	G	0/1
chr2	118462469	G	A	0/1
chr2	118462475	TGTA	T	0/1
chr2	118462566	C	G	0/1
chr2	118462571	CTTTT	C	0/1
chr2	118464116	T	G	0/1
chr2	118549225	T	C	0/1
chr2	118583566	T	G	1/1
chr2	118617607	GTCT	G	0/1
chr2	118617763	G	A	0/1
chr2	118695418	A	G	0/1
chr2	118695433	C	A	0/1
chr2	118695441	G	GATAT	0/1
chr2	118702070	T	C	0/1
chr2	118702138	A	G	0/1
chr2	118703415	A	G	1/1
chr2	118703507	A	G	1/1
chr2	118703684	T	C	0/1
chr2	118860801	A	G	1/1
chr2	118860804	T	TA	1/1
chr2	118883033	G	A	1/1
chr2	118894807	T	A	1/1
chr2	118896516	C	G	1/1
chr2	118898240	T	C	1/1
chr2	118898297	T	G	1/1
chr2	119001264	T	C	1/1
chr2	119001265	G	A	1/1
chr2	119002797	C	A	1/1
chr2	119006207	A	G	1/1
chr2	119006210	G	A	1/1
chr2	119006230	G	A	1/1
chr2	119006243	T	C	1/1
chr2	119006613	C	CTGTTA	0/1
chr2	119006618	G	A	0/1
chr2	119006718	G	A	0/1
chr2	119070989	A	G	0/1
chr2	119071676	T	C	0/1
chr2	119071731	A	G	0/1
chr2	119072096	A	G	0/1
chr2	119072217	G	A	0/1
chr2	119118418	C	CA	1/1
chr2	119147241	G	A	0/1
chr2	119147359	T	C	0/1
chr2	119153901	A	G	0/1
chr2	119156321	C	A	0/1
chr2	119179289	G	C	0/1
chr2	119209201	A	G	0/1
chr2	119238194	T	C	0/1
chr2	119238332	A	G	1/1
chr2	119256839	G	A	1/1
chr2	119271258	A	T	1/1
chr2	119275735	T	TTGTA	1/1
chr2	119277110	T	C	1/1
chr2	119277123	C	T	1/1
chr2	119277141	GC	G	1/1
chr2	119577787	A	G	1/1
chr2	119577806	G	A	1/1
chr2	119580836	G	A	0/1
chr2	119584117	C	T	1/1
chr2	119584395	A	G	0/1
chr2	119584432	A	G	0/1
chr2	119585011	C	T	0/1
chr2	119585084	C	T	0/1
chr2	119585115	A	G	0/1
chr2	119600793	T	C	0/1
chr2	119600794	G	A	0/1
chr2	119627460	C	T	0/1
chr2	119636654	T	C	1/1
chr2	119636682	T	A	1/1
chr2	119636692	T	A	1/1
chr2	119638543	A	G	0/1
chr2	119642446	C	T	0/1
chr2	119728608	TG	T	0/1
chr2	119728662	A	C	0/1
chr2	119728752	C	T	0/1
chr2	119728867	T	G	0/1
chr2	119749331	G	T	0/1
chr2	119764398	A	T	0/1
chr2	119764505	T	C	0/1
chr2	119764521	C	T	0/1
chr2	119772769	C	A	0/1
chr2	119773200	T	C	0/1
chr2	119773367	T	C	0/1
chr2	119773386	T	C	0/1
chr2	119773469	T	G	0/1
chr2	119773470	C	T	0/1
chr2	119774003	G	A	0/1
chr2	119774010	C	T	0/1
chr2	119774019	C	T	0/1
chr2	119776769	C	T	0/1
chr2	119776810	T	C	0/1
chr2	119776933	T	C	0/1
chr2	119783938	A	T	0/1
chr2	119783939	C	T	0/1
chr2	119877297	T	C	1/1
chr2	119891901	T	C	1/1
chr2	119903437	C	T	0/1
chr2	119917157	T	C	0/1
chr2	120010316	T	C	1/1
chr2	120010991	G	A	0/1
chr2	120011089	A	G	0/1
chr2	120012163	G	A	0/1
chr2	120015122	A	G	1/1
chr2	120015311	G	A	0/1
chr2	120016982	C	A	0/1
chr2	120017023	C	T	0/1
chr2	120017039	C	CA	0/1
chr2	120017110	C	T	1/1
chr2	120070549	T	C	0/1
chr2	120070551	T	C	0/1
chr2	120070555	G	C	0/1
chr2	120070579	G	A	0/1
chr2	120096720	G	GC	0/1
chr2	120096806	G	C	0/1
chr2	120096812	T	C	0/1
chr2	120096844	C	T	0/1
chr2	120096845	C	G	0/1
chr2	120096922	T	C	0/1
chr2	120096936	T	G	0/1
chr2	120103143	T	C	0/1
chr2	120103195	A	G	1/1
chr2	120103202	C	T	1/1
chr2	120137186	T	C	0/1
chr2	120137211	G	C	1/1
chr2	120137224	A	G	1/1
chr2	120169900	G	A	0/1
chr2	120169936	A	G	0/1
chr2	120169943	T	C	0/1
chr2	120171329	A	G	0/1
chr2	120171353	G	C	0/1
chr2	120185286	T	C	0/1
chr2	120200298	GA	G	0/1
chr2	120211590	G	T	1/1
chr2	120269834	C	T	0/1
chr2	120283772	G	A	0/1
chr2	120283780	C	T	0/1
chr2	120302893	T	C	0/1
chr2	120302947	G	A	0/1
chr2	120302982	A	G	0/1
chr2	120341669	T	G	0/1
chr2	120341762	GAC	G	0/1
chr2	120348379	A	G	0/1
chr2	120349949	C	T	0/1
chr2	120349976	A	G	0/1
chr2	120350054	G	T	0/1
chr2	120350130	C	T	0/1
chr2	120350150	G	A	0/1
chr2	120350262	T	C	0/1
chr2	120350352	T	C	0/1
chr2	120359537	G	A	0/1
chr2	120422392	G	T	0/1
chr2	120430947	C	A	0/1
chr2	120433698	G	A	0/1
chr2	120433749	G	A	0/1
chr2	120441533	A	G	0/1
chr2	120441584	C	G	0/1
chr2	120459862	T	C	0/1
chr2	120459863	G	A	0/1
chr2	120459893	A	G	0/1
chr2	120459949	C	T	0/1
chr2	120459957	T	C	0/1
chr2	120460067	A	G	0/1
chr2	120496872	A	G	0/1
chr2	120503707	G	A	0/1
chr2	120522480	G	A	0/1
chr2	120522640	AAG	A	0/1
chr2	120522644	CA	C	0/1
chr2	120522814	C	G	0/1
chr2	120522902	C	T	0/1
chr2	120522971	A	T	0/1
chr2	120522972	A	T	0/1
chr2	120523180	G	A	1/1
chr2	120523208	G	C	1/1
chr2	120523283	C	CCAAAACAAAA	1/1
chr2	120523340	A	T	0/1
chr2	120523451	A	T	0/1
chr2	120523530	G	T	0/1
chr2	120523649	C	CA	0/1
chr2	120524540	C	T	0/1
chr2	120524547	CCTGGCAGTT	C	0/1
chr2	120524574	C	T	0/1
chr2	120524588	A	T	0/1
chr2	120524589	T	A	0/1
chr2	120526595	G	C	0/1
chr2	120526720	GC	G	0/1
chr2	120526870	A	G	0/1
chr2	120526873	G	A	0/1
chr2	120526885	T	G	0/1
chr2	120526892	C	G	0/1
chr2	120526895	G	A	0/1
chr2	120526920	A	G	0/1
chr2	120526963	C	T	0/1
chr2	120528105	T	TCTTTAACTCAGATAAGC	0/1
chr2	120528126	A	G	0/1
chr2	120528607	T	C	0/1
chr2	120528633	TCAAAA	T	0/1
chr2	120528813	TC	T	1/1
chr2	120528897	G	A	0/1
chr2	120539086	A	T	0/1
chr2	120539109	T	C	0/1
chr2	120539125	C	T	0/1
chr2	120539180	C	G	0/1
chr2	120546230	TA	T	0/1
chr2	120553584	A	C	1/1
chr2	120555351	G	A	0/1
chr2	120609509	G	A	0/1
chr2	120698879	C	T	0/1
chr2	120845223	G	C	0/1
chr2	120845288	A	G	0/1
chr2	120845292	T	G	0/1
chr2	120850251	A	G	1/1
chr2	120872453	G	A	1/1
chr2	120896634	C	T	0/1
chr2	120934294	G	A	0/1
chr2	120964425	T	C	1/1
chr2	120964470	C	CT	1/1
chr2	120964474	C	T	1/1
chr2	120964479	C	CAAAT	1/1
chr2	120964481	GCCTCCC	G	1/1
chr2	120964489	G	GGGATTAAAGA	1/1
chr2	120964491	C	T	1/1
chr2	120964493	GTCT	G	1/1
chr2	120964497	GTCTCCCTCTCTCT	G	1/1
chr2	120964537	T	C	1/1
chr2	120964553	C	T	1/1
chr2	120965009	C	T	1/1
chr2	120978182	CTT	C	1/1
chr2	120980226	G	C	0/1
chr2	120980505	G	A	0/1
chr2	120980551	TCAAA	T	0/1
chr2	120981165	G	A	1/1
chr2	120981239	T	C	1/1
chr2	120987098	G	A	0/1
chr2	120987210	C	G	1/1
chr2	120995148	T	C	0/1
chr2	120999325	C	T	0/1
chr2	121002287	C	A	0/1
chr2	121009297	G	T	0/1
chr2	121009334	A	AAG	0/1
chr2	121009335	CTTT	C	0/1
chr2	121009390	G	T	0/1
chr2	121010176	CGTGT	C	0/1
chr2	121010222	T	A	0/1
chr2	121010223	G	T	0/1
chr2	121013841	T	G	0/1
chr2	121015142	T	A	0/1
chr2	121021792	G	A	0/1
chr2	121033436	G	A	0/1
chr2	121033598	TGGA	T	0/1
chr2	121077628	A	G	0/1
chr2	121077714	G	A	0/1
chr2	121124995	A	G	0/1
chr2	121142377	C	T	0/1
chr2	121166575	A	C	0/1
chr2	121166578	T	C	0/1
chr2	121175284	A	G	0/1
chr2	121175297	G	A	0/1
chr2	121184613	G	A	0/1
chr2	121184740	G	A	0/1
chr2	121188359	A	G	0/1
chr2	121190024	A	G	0/1
chr2	121191488	T	C	1/1
chr2	121235904	C	T	0/1
chr2	121336306	A	G	0/1
chr2	121336321	GT	G	0/1
chr2	121336398	T	G	0/1
chr2	121336399	C	T	0/1
chr2	121336554	G	A	0/1
chr2	121336571	A	AC	0/1
chr2	121336574	C	T	0/1
chr2	121336619	C	T	0/1
chr2	121336641	AC	A	0/1
chr2	121336644	AACCAACC	A	0/1
chr2	121336687	A	G	0/1
chr2	121354723	G	C	1/1
chr2	121374739	T	C	0/1
chr2	121374826	GCACCC	G	0/1
chr2	121836245	T	C	0/1
chr2	121836268	A	T	0/1
chr2	121836332	G	A	0/1
chr2	121906061	C	G	0/1
chr2	121912671	C	CT	0/1
chr2	121993271	T	C	0/1
chr2	121993540	G	A	0/1
chr2	121993613	T	TA	0/1
chr2	121993635	T	C	0/1
chr2	122072171	T	C	0/1
chr2	122074557	A	G	0/1
chr2	122108859	CA	C	0/1
chr2	122108960	CTT	C	0/1
chr2	122108986	T	G	1/1
chr2	122109203	AC	A	1/1
chr2	122112834	T	C	0/1
chr2	122112910	C	G	0/1
chr2	122112927	T	C	0/1
chr2	122112944	T	A	0/1
chr2	122112949	A	G	0/1
chr2	122121843	A	G	0/1
chr2	122123778	T	C	0/1
chr2	122124763	G	A	0/1
chr2	122124929	C	T	0/1
chr2	122164156	T	C	1/1
chr2	122164304	C	T	0/1
chr2	122164370	GA	G	1/1
chr2	122169909	G	C	0/1
chr2	122169915	A	T	0/1
chr2	122169955	T	C	0/1
chr2	122172188	G	A	0/1
chr2	122172974	C	A	0/1
chr2	122185205	A	G	0/1
chr2	122320043	T	G	0/1
chr2	122456516	A	C	0/1
chr2	122456552	T	C	0/1
chr2	122456752	T	A	0/1
chr2	122633804	G	A	0/1
chr2	124894655	T	C	1/1
chr2	124894672	C	T	1/1
chr2	124914766	C	CATGAAGAGTT	1/1
chr2	124949193	A	T	1/1
chr2	124986883	T	C	1/1
chr2	125394562	G	A	0/1
chr2	125569700	G	A	0/1
chr2	126567930	G	A	0/1
chr2	126601570	A	C	0/1
chr2	126860947	GA	G	1/1
chr2	127258680	G	A	1/1
chr2	127346918	C	T	1/1
chr2	127356392	G	A	0/1
chr2	127364483	G	A	0/1
chr2	127366214	A	C	0/1
chr2	127404446	G	A	1/1
chr2	127428159	A	G	0/1
chr2	127429480	G	A	0/1
chr2	127465920	G	A	0/1
chr2	127528685	T	A	0/1
chr2	127528696	T	C	0/1
chr2	127528725	T	C	0/1
chr2	127528727	A	G	0/1
chr2	127706153	G	A	1/1
chr2	127706245	T	TCTCAAGCTCTTAACAG	1/1
chr2	128455331	G	A	1/1
chr2	128455377	CTG	C	1/1
chr2	128468147	T	A	1/1
chr2	128754643	T	A	1/1
chr2	128754666	T	C	1/1
chr2	128754676	T	C	1/1
chr2	128792823	T	C	0/1
chr2	128793075	G	A	0/1
chr2	129285045	G	A	0/1
chr2	130244805	G	C	0/1
chr2	130247584	T	G	1/1
chr2	130247893	C	CT	0/1
chr2	130248099	T	C	0/1
chr2	130248108	C	G	0/1
chr2	130248118	A	G	0/1
chr2	130248215	G	C	0/1
chr2	130248409	A	G	0/1
chr2	130248472	C	T	0/1
chr2	130263878	C	T	1/1
chr2	130263932	G	A	0/1
chr2	130263949	G	A	0/1
chr2	130263972	T	C	0/1
chr2	130264017	T	C	0/1
chr2	130264091	A	G	0/1
chr2	130264169	C	T	0/1
chr2	130358894	TCC	T	0/1
chr2	130442204	C	T	0/1
chr2	130761260	T	C	1/1
chr2	130865893	G	A	1/1
chr2	130881953	A	G	0/1
chr2	130882078	A	G	0/1
chr2	130882150	A	G	0/1
chr2	130884108	T	G	0/1
chr2	130884128	T	C	0/1
chr2	130884138	A	C	1/1
chr2	130884139	A	G	1/1
chr2	130972990	TCTACCTACCTAC	T	1/1
chr2	132071733	C	A	0/1
chr2	132633902	A	C	1/1
chr2	132695631	C	CA	1/1
chr2	141341113	G	T	1/1
chr2	144385033	C	T	1/1
chr2	144393742	G	T	0/1
chr2	144393743	C	A	0/1
chr2	146140728	T	C	0/1
chr2	146153201	G	A	1/1
chr2	146153272	G	A	1/1
chr2	146260523	A	C	0/1
chr2	146686807	A	C	1/1
chr2	146686853	G	A	1/1
chr2	146714963	T	A	1/1
chr2	146715293	C	T	0/1
chr2	146716934	C	T	1/1
chr2	146776217	A	T	1/1
chr2	148266966	C	T	0/1
chr2	148266973	G	T	0/1
chr2	148267030	TAA	T	0/1
chr2	148267039	GACCTT	G	0/1
chr2	148267376	G	A	0/1
chr2	148267384	T	G	0/1
chr2	148267404	C	A	0/1
chr2	148267408	C	T	0/1
chr2	148267487	G	T	0/1
chr2	148267608	C	T	0/1
chr2	148267609	T	C	0/1
chr2	148267702	G	C	0/1
chr2	148268025	T	A	1/1
chr2	148268047	G	T	1/1
chr2	148268165	T	C	1/1
chr2	148611466	G	A	1/1
chr2	148611473	A	C	1/1
chr2	150592785	C	T	0/1
chr2	152513409	A	T	1/1
chr2	153296393	G	T	1/1
chr2	153733790	C	A	1/1
chr2	153789331	C	A	0/1
chr2	153963385	C	A	0/1
chr2	153989327	G	A	0/1
chr2	154064552	CGA	C	1/1
chr2	154262407	G	T	0/1
chr2	154876425	TA	T	0/1
chr2	154876434	G	A	0/1
chr2	154876472	G	A	0/1
chr2	155062266	G	A	0/1
chr2	155162403	T	G	1/1
chr2	155212479	A	C	0/1
chr2	155233332	G	A	1/1
chr2	155233333	T	A	1/1
chr2	155247628	G	A	0/1
chr2	155258494	C	A	1/1
chr2	155437392	C	T	1/1
chr2	155460883	A	T	0/1
chr2	155460917	C	T	0/1
chr2	155633203	A	G	0/1
chr2	155633209	T	C	0/1
chr2	155633262	T	C	0/1
chr2	155637911	G	A	0/1
chr2	155638039	A	G	0/1
chr2	155638087	T	C	0/1
chr2	155641730	A	G	0/1
chr2	155727002	G	T	1/1
chr2	155727021	T	C	1/1
chr2	155800071	C	T	0/1
chr2	155802262	C	A	1/1
chr2	155816006	G	A	0/1
chr2	155892315	G	GT	1/1
chr2	155892322	A	G	1/1
chr2	155921119	CAAA	C	0/1
chr2	155921355	T	C	0/1
chr2	155921429	G	T	0/1
chr2	155921522	C	T	0/1
chr2	155921545	T	C	0/1
chr2	155921587	A	C	0/1
chr2	155921595	A	G	0/1
chr2	155921785	T	G	0/1
chr2	155921874	G	A	0/1
chr2	155921909	A	T	0/1
chr2	155923504	G	A	1/1
chr2	155965427	A	G	0/1
chr2	155969058	G	A	0/1
chr2	155970248	G	A	0/1
chr2	155976448	T	C	0/1
chr2	155998500	A	C	0/1
chr2	155998502	C	G	0/1
chr2	155998508	C	G	0/1
chr2	156003088	A	G	0/1
chr2	156077501	A	G	0/1
chr2	156077504	G	A	0/1
chr2	156077505	T	G	0/1
chr2	156077534	A	G	0/1
chr2	156154209	A	T	0/1
chr2	156161077	T	C	0/1
chr2	156164952	T	G	0/1
chr2	156167518	GA	G	0/1
chr2	156191002	CCTTGACTGGTCCTGGAA	C	1/1
chr2	156193404	AGTGT	A	1/1
chr2	156193448	G	A	1/1
chr2	156193466	C	T	1/1
chr2	156201369	T	C	1/1
chr2	156347596	C	T	0/1
chr2	156347610	A	G	0/1
chr2	156526979	G	A	0/1
chr2	156536931	A	G	0/1
chr2	156571798	C	T	0/1
chr2	156571804	A	ATT	0/1
chr2	157383620	T	A	0/1
chr2	157383732	A	G	0/1
chr2	157740709	G	T	1/1
chr2	158258518	T	TCC	0/1
chr2	158318122	G	A	0/1
chr2	158318174	G	A	0/1
chr2	158318176	GA	G	0/1
chr2	158320369	T	C	0/1
chr2	158320386	C	A	0/1
chr2	158320419	T	C	0/1
chr2	158320489	T	C	0/1
chr2	158320513	C	G	0/1
chr2	158436983	CT	C	0/1
chr2	158462363	G	A	0/1
chr2	158576914	A	T	0/1
chr2	162791562	A	G	1/1
chr2	162832509	A	C	0/1
chr2	162900309	G	T	0/1
chr2	163837652	TGA	T	1/1
chr2	163875409	T	C	0/1
chr2	163896604	G	C	1/1
chr2	163899906	T	C	1/1
chr2	163899978	G	C	1/1
chr2	163900021	TGAG	T	1/1
chr2	164015875	A	G	0/1
chr2	164016261	G	A	0/1
chr2	164289888	C	T	0/1
chr2	164289924	G	A	0/1
chr2	164332848	A	G	0/1
chr2	164332867	T	C	0/1
chr2	164332884	G	A	0/1
chr2	164332947	A	G	0/1
chr2	164332983	C	CGG	0/1
chr2	164332984	T	TAG	0/1
chr2	164332992	T	C	0/1
chr2	164333027	G	A	0/1
chr2	164333039	G	T	0/1
chr2	164579646	A	G	0/1
chr2	164579690	T	C	0/1
chr2	164597376	G	GC	0/1
chr2	164597386	AG	A	0/1
chr2	164603202	C	T	0/1
chr2	164617278	A	G	0/1
chr2	164617455	T	G	0/1
chr2	164617592	A	G	0/1
chr2	164617594	A	G	0/1
chr2	164617601	T	C	0/1
chr2	164617602	G	A	0/1
chr2	164617659	C	T	0/1
chr2	164664160	A	G	0/1
chr2	164664642	G	A	0/1
chr2	164665362	GAA	G	0/1
chr2	164665681	T	C	0/1
chr2	164715887	A	T	0/1
chr2	164716147	G	A	0/1
chr2	164717873	T	C	0/1
chr2	164718732	G	GA	1/1
chr2	164718822	C	T	1/1
chr2	164828370	T	TC	0/1
chr2	164838612	G	A	0/1
chr2	165873987	T	C	0/1
chr2	165874012	T	TGGA	1/1
chr2	165875751	G	A	0/1
chr2	165893143	T	C	0/1
chr2	166853523	C	T	0/1
chr2	166864550	G	T	0/1
chr2	167434618	C	T	0/1
chr2	167818055	CGTGT	C	1/1
chr2	168507474	G	A	0/1
chr2	168507480	GGT	G	0/1
chr2	168507521	GGT	G	0/1
chr2	168752348	C	T	0/1
chr2	169939548	A	ACATG	1/1
chr2	169939572	T	G	1/1
chr2	169939586	T	C	1/1
chr2	169940916	A	G	0/1
chr2	170344353	T	TG	0/1
chr2	170704650	GCT	G	1/1
chr2	170704662	T	C	1/1
chr2	172074478	C	T	1/1
chr2	172076285	G	A	1/1
chr2	172194494	G	A	1/1
chr2	172194503	T	A	1/1
chr2	172198604	T	G	1/1
chr2	172252379	C	A	0/1
chr2	172983700	T	G	1/1
chr2	172983729	G	A	0/1
chr2	172984072	G	A	0/1
chr2	172984115	C	CTT	0/1
chr2	173944948	G	A	1/1
chr2	173944956	G	A	1/1
chr2	174093144	C	A	0/1
chr2	174120912	C	T	1/1
chr2	174125892	A	G	0/1
chr2	174125913	A	G	0/1
chr2	177854008	C	T	0/1
chr2	177854015	T	G	0/1
chr2	178013716	C	T	1/1
chr2	179816961	C	A	1/1
chr2	179910856	C	A	1/1
chr2	179910885	T	C	1/1
chr2	179921403	A	T	0/1
chr2	179921404	A	T	0/1
chr2	179921898	C	T	0/1
chr2	179923140	A	G	1/1
chr2	179924154	T	C	0/1
chr2	179926366	C	G	0/1
chr2	179943119	G	T	1/1
chr2	180332974	C	T	0/1
chr2	180333016	C	T	0/1
chr2	180418308	CCA	C	1/1
chr2	180731942	G	A	0/1
chr2	180883481	G	A	1/1
chr2	180974247	C	A	0/1
chr2	180974248	C	CTATGGCTTCATGTCTATCGGTGGCTA	0/1
chr2	181113092	A	G	0/1
chr2	181113492	T	C	0/1
chr2	181114631	A	G	0/1
chr2	181114749	C	T	1/1
chr2	181114787	C	T	0/1
chr2	181130361	A	G	0/1
chr2	181424043	C	T	0/1
chr2	181545068	C	A	1/1
chr3	7516496	C	T	0/1
chr3	7524146	A	T	0/1
chr3	7539045	C	T	0/1
chr3	7539057	C	T	0/1
chr3	7539169	G	A	0/1
chr3	7573826	A	G	0/1
chr3	7613091	G	A	0/1
chr3	8666483	T	TG	0/1
chr3	8666852	C	T	0/1
chr3	8923805	C	T	0/1
chr3	9265284	G	A	0/1
chr3	10012637	A	G	0/1
chr3	10012648	T	C	0/1
chr3	10015080	T	C	0/1
chr3	10092258	G	A	0/1
chr3	10183830	G	A	0/1
chr3	10197070	T	C	0/1
chr3	10347217	CAA	C	1/1
chr3	11824040	A	AGTT	0/1
chr3	11824234	C	T	0/1
chr3	11824294	C	T	0/1
chr3	14481446	T	TGGCCCCTGTCTTCAAGAGGATGTCCC	0/1
chr3	14645128	C	T	0/1
chr3	14869309	C	T	0/1
chr3	14870113	T	C	0/1
chr3	14887895	C	T	1/1
chr3	14887916	G	C	1/1
chr3	14895170	TTTAGCAC	T	0/1
chr3	14895495	T	C	0/1
chr3	14896779	C	T	0/1
chr3	15332139	A	G	0/1
chr3	15332145	C	T	0/1
chr3	15410572	A	G	0/1
chr3	15410667	G	A	0/1
chr3	15411171	G	A	0/1
chr3	15411198	A	T	0/1
chr3	15411410	C	T	0/1
chr3	15411499	T	C	0/1
chr3	15411517	G	A	0/1
chr3	15417069	A	G	0/1
chr3	15417117	T	C	0/1
chr3	15426321	G	A	0/1
chr3	15542137	C	T	0/1
chr3	15542145	T	A	0/1
chr3	15542152	C	A	0/1
chr3	15542165	T	C	0/1
chr3	15542213	T	C	0/1
chr3	15542322	A	T	0/1
chr3	15548631	T	A	0/1
chr3	15548632	C	G	0/1
chr3	15548636	C	A	0/1
chr3	15548638	G	A	0/1
chr3	15548640	C	G	0/1
chr3	15548648	A	G	0/1
chr3	15548731	T	C	0/1
chr3	15548740	G	T	0/1
chr3	15548774	G	A	0/1
chr3	15548789	A	G	0/1
chr3	15548790	C	G	0/1
chr3	15548792	G	A	0/1
chr3	15548814	T	A	0/1
chr3	15548830	C	T	0/1
chr3	15548854	G	T	0/1
chr3	15848049	G	A	0/1
chr3	22114209	C	T	1/1
chr3	26230830	C	T	1/1
chr3	26230868	A	G	1/1
chr3	27047783	G	A	0/1
chr3	27047986	T	C	0/1
chr3	28011160	A	G	1/1
chr3	28257926	T	C	1/1
chr3	28257935	A	G	1/1
chr3	28257999	A	G	1/1
chr3	28705527	C	CTTTT	0/1
chr3	28705709	A	G	0/1
chr3	28705713	C	T	0/1
chr3	28706232	C	T	0/1
chr3	28794694	A	C	1/1
chr3	30549372	G	A	0/1
chr3	30549447	C	T	1/1
chr3	30559037	T	C	1/1
chr3	30830754	G	A	0/1
chr3	30936831	A	AG	0/1
chr3	32335399	T	G	1/1
chr3	32341739	C	CGG	0/1
chr3	32346943	A	C	1/1
chr3	32360636	A	G	0/1
chr3	32361531	C	A	0/1
chr3	32414205	G	T	1/1
chr3	32607758	T	G	0/1
chr3	32775904	G	T	1/1
chr3	32804413	T	C	1/1
chr3	32817905	A	G	1/1
chr3	32817937	G	A	1/1
chr3	32854713	A	ATG	0/1
chr3	33703006	A	G	1/1
chr3	35699461	T	C	1/1
chr3	35819873	AT	A	0/1
chr3	35820005	T	C	0/1
chr3	35918963	G	C	0/1
chr3	35968601	C	T	0/1
chr3	35972464	A	G	0/1
chr3	35975715	C	G	0/1
chr3	35986602	C	T	1/1
chr3	35989781	AAAAC	A	0/1
chr3	36088428	T	C	0/1
chr3	36380891	T	C	1/1
chr3	36453568	T	C	0/1
chr3	36453591	CTCA	C	0/1
chr3	36462050	T	C	0/1
chr3	36470675	T	G	0/1
chr3	40675091	G	A	0/1
chr3	40720618	TTTG	T	0/1
chr3	49557563	A	C	1/1
chr3	50182956	C	A	0/1
chr3	50182958	T	C	0/1
chr3	50182959	T	C	0/1
chr3	51064896	G	T	1/1
chr3	51246692	C	CAA	1/1
chr3	51246702	C	A	1/1
chr3	51246711	A	C	1/1
chr3	51247682	C	A	0/1
chr3	51247686	T	A	0/1
chr3	51247687	C	T	0/1
chr3	51247708	G	T	0/1
chr3	51247903	A	G	0/1
chr3	51259837	A	T	0/1
chr3	51265217	A	G	0/1
chr3	51659471	A	G	0/1
chr3	51659483	A	G	0/1
chr3	52150152	G	A	1/1
chr3	52790406	G	T	1/1
chr3	53266339	A	G	1/1
chr3	53270984	G	T	1/1
chr3	53283620	T	A	1/1
chr3	53283662	G	A	1/1
chr3	53541279	C	CGT	0/1
chr3	54593294	G	A	0/1
chr3	55500254	GCT	G	0/1
chr3	55500293	T	C	0/1
chr3	58220965	G	T	1/1
chr3	58879813	G	T	1/1
chr3	59031797	T	A	0/1
chr3	59036445	C	G	1/1
chr3	59036446	T	C	1/1
chr3	59048683	C	CT	1/1
chr3	59059856	G	A	1/1
chr3	59059909	G	T	1/1
chr3	59059936	G	A	1/1
chr3	59839919	CAAAAAAA	C	0/1
chr3	63131676	T	G	1/1
chr3	63559298	C	T	0/1
chr3	63767443	C	T	0/1
chr3	63893398	C	T	1/1
chr3	65070451	T	G	1/1
chr3	65099155	A	G	1/1
chr3	65351551	T	C	1/1
chr3	65356479	C	T	0/1
chr3	65357121	C	T	0/1
chr3	67235689	G	T	1/1
chr3	68836688	C	T	0/1
chr3	69530248	G	A	1/1
chr3	69549164	T	C	0/1
chr3	69549171	G	T	0/1
chr3	72745064	T	A	1/1
chr3	75050449	G	T	1/1
chr3	75050464	A	G	1/1
chr3	75071716	A	C	0/1
chr3	75071723	C	T	0/1
chr3	75071754	A	G	0/1
chr3	82833075	C	A	1/1
chr3	87171592	C	T	1/1
chr3	87188814	G	A	1/1
chr3	87189683	C	T	1/1
chr3	87193221	T	C	0/1
chr3	87193297	C	G	1/1
chr3	87193324	T	A	1/1
chr3	87193325	C	A	1/1
chr3	87193594	T	A	1/1
chr3	87252259	T	C	0/1
chr3	87513447	G	A	1/1
chr3	87561137	C	A	0/1
chr3	87655642	T	G	0/1
chr3	87717350	G	A	0/1
chr3	87779868	A	G	0/1
chr3	87782736	A	G	0/1
chr3	87856044	A	G	0/1
chr3	87860490	A	G	0/1
chr3	87917927	C	A	1/1
chr3	88047341	G	T	1/1
chr3	88051612	A	G	0/1
chr3	88241795	A	C	1/1
chr3	88349182	C	T	0/1
chr3	88699770	G	A	0/1
chr3	88770083	AT	A	1/1
chr3	88788199	C	A	0/1
chr3	88856010	T	G	0/1
chr3	88892681	G	A	0/1
chr3	88892968	A	G	0/1
chr3	88895267	G	T	0/1
chr3	88896342	T	C	0/1
chr3	88898729	G	A	0/1
chr3	89141813	T	C	0/1
chr3	89149784	A	AC	0/1
chr3	89151322	C	T	0/1
chr3	89151409	T	TG	0/1
chr3	89206200	A	G	0/1
chr3	89207064	A	G	0/1
chr3	89220244	C	T	0/1
chr3	89230523	T	C	0/1
chr3	89230775	T	A	0/1
chr3	90016962	G	A	0/1
chr3	90052904	G	GTTT	0/1
chr3	90063381	G	A	0/1
chr3	90064593	C	T	0/1
chr3	90064628	CCT	C	0/1
chr3	90189393	G	T	0/1
chr3	91818616	C	T	1/1
chr3	93629900	C	G	0/1
chr3	93629958	C	G	0/1
chr3	93629983	T	C	0/1
chr3	93630831	G	T	1/1
chr3	93765055	A	T	0/1
chr3	93765056	A	G	0/1
chr3	93765094	C	T	0/1
chr3	93765150	G	A	0/1
chr3	93765151	A	G	0/1
chr3	93980277	A	G	0/1
chr3	94231889	A	G	0/1
chr3	94231965	A	AG	0/1
chr3	94232085	G	T	0/1
chr3	94232242	G	A	1/1
chr3	94232950	T	C	0/1
chr3	94233013	T	C	0/1
chr3	94237399	A	T	0/1
chr3	94237400	T	G	0/1
chr3	94237544	T	A	0/1
chr3	94501279	GAAA	G	0/1
chr3	94501392	G	C	0/1
chr3	94503580	C	T	0/1
chr3	94664710	A	G	0/1
chr3	94762859	G	A	0/1
chr3	94808180	A	G	1/1
chr3	94813342	C	CT	1/1
chr3	94815143	G	T	0/1
chr3	94936947	T	C	0/1
chr3	94944281	T	G	0/1
chr3	94944538	G	A	0/1
chr3	95067631	TCCA	T	0/1
chr3	95092246	CT	C	1/1
chr3	95096046	C	A	1/1
chr3	95126543	T	A	0/1
chr3	95130195	A	G	1/1
chr3	95622581	G	A	0/1
chr3	95622678	C	G	0/1
chr3	95685165	TC	T	1/1
chr3	95692855	C	A	1/1
chr3	95737980	C	G	1/1
chr3	95737983	G	T	1/1
chr3	95992290	T	C	0/1
chr3	96042460	CT	C	0/1
chr3	96042485	A	G	0/1
chr3	96042661	A	G	0/1
chr3	96042695	G	A	0/1
chr3	96042902	T	C	0/1
chr3	96042938	C	T	0/1
chr3	96402137	G	A	1/1
chr3	96434355	C	T	0/1
chr3	96558331	A	T	0/1
chr3	96635962	T	C	0/1
chr3	96661236	G	A	1/1
chr3	96661291	TC	T	1/1
chr3	96661293	TCTC	T	1/1
chr3	96672988	T	G	1/1
chr3	96673028	G	C	1/1
chr3	96673066	A	G	1/1
chr3	96679524	T	C	0/1
chr3	96679559	T	TC	0/1
chr3	96679560	T	TC	0/1
chr3	96679601	ACC	A	0/1
chr3	96723591	C	G	0/1
chr3	96854557	A	G	1/1
chr3	96854717	A	T	0/1
chr3	97942697	T	C	0/1
chr3	98117236	G	A	0/1
chr3	98117260	C	T	0/1
chr3	98117296	C	T	0/1
chr3	98117364	A	G	0/1
chr3	98117372	A	G	0/1
chr3	98117374	A	G	0/1
chr3	98123517	G	T	0/1
chr3	98137240	T	G	0/1
chr3	98138407	C	T	0/1
chr3	98680656	TTGTGGC	T	0/1
chr3	98684373	A	G	1/1
chr3	98685815	T	G	1/1
chr3	100884111	T	TG	0/1
chr3	102893917	C	T	1/1
chr3	102898691	G	A	0/1
chr3	102935460	A	G	0/1
chr3	102935499	G	C	0/1
chr3	102935525	A	G	0/1
chr3	102958415	G	A	0/1
chr3	103157770	C	T	0/1
chr3	103624673	TG	T	1/1
chr3	103625282	A	G	1/1
chr3	103625489	C	T	0/1
chr3	103625583	A	G	0/1
chr3	103803283	A	T	0/1
chr3	103820598	G	A	0/1
chr3	103821406	C	T	0/1
chr3	106017972	C	T	0/1
chr3	107357614	CTG	C	0/1
chr3	108204848	G	A	0/1
chr3	108357334	C	T	0/1
chr3	108383971	A	AG	0/1
chr3	108555426	A	AAAGTGT	0/1
chr3	108643380	C	G	0/1
chr3	113054382	C	T	0/1
chr3	113054465	A	G	0/1
chr3	113815182	T	A	1/1
chr3	113815185	C	G	1/1
chr3	113815208	G	T	1/1
chr3	113870419	T	C	1/1
chr3	113870428	A	T	1/1
chr3	116292622	A	G	1/1
chr3	116586004	C	A	0/1
chr3	117485252	T	C	1/1
chr3	117485265	C	T	1/1
chr3	121758304	G	T	1/1
chr3	121758316	G	A	1/1
chr3	122129487	C	T	0/1
chr3	122129505	C	T	0/1
chr3	122129535	C	T	0/1
chr3	122129617	A	C	0/1
chr3	123167846	G	A	1/1
chr3	128983492	C	A	0/1
chr3	129529804	G	T	1/1
chr3	129591806	G	A	0/1
chr3	129696780	G	A	0/1
chr3	131242304	A	C	0/1
chr3	131242374	C	A	0/1
chr3	131245305	C	T	0/1
chr3	131245315	T	C	0/1
chr3	131245316	T	G	0/1
chr3	131245324	T	C	0/1
chr3	131245327	C	T	0/1
chr3	131245386	T	C	0/1
chr3	131245387	G	A	0/1
chr3	131245442	C	T	0/1
chr3	131245542	C	T	1/1
chr3	131245557	A	G	1/1
chr3	131245559	A	G	1/1
chr3	133903496	C	A	1/1
chr3	134905238	C	A	1/1
chr3	134967078	T	C	0/1
chr3	134967150	T	A	0/1
chr3	134967151	A	G	0/1
chr3	135214146	G	T	1/1
chr3	137644324	T	G	0/1
chr3	137644332	T	C	0/1
chr3	137949893	A	AGTGTGTGTGTGTGTGT	0/1
chr3	138090871	T	G	0/1
chr3	138092087	T	A	1/1
chr3	138092094	T	C	1/1
chr3	142441111	T	C	1/1
chr3	142625745	C	T	0/1
chr3	144626748	A	G	1/1
chr3	145903741	G	T	1/1
chr3	148496793	T	C	1/1
chr3	148500505	G	A	1/1
chr3	148500509	A	G	1/1
chr3	148500694	G	A	0/1
chr3	148502126	A	G	1/1
chr3	148502579	G	A	1/1
chr3	148502609	T	C	1/1
chr3	148502716	A	G	1/1
chr3	148521846	C	T	1/1
chr3	148522001	A	C	1/1
chr3	153897000	A	G	0/1
chr3	153932929	G	C	0/1
chr3	153933005	G	C	0/1
chr4	6141778	T	C	0/1
chr4	6141785	T	C	0/1
chr4	6141790	A	C	0/1
chr4	6141793	T	C	0/1
chr4	6141796	C	T	0/1
chr4	6141806	G	C	0/1
chr4	6141972	T	G	1/1
chr4	9534997	T	C	1/1
chr4	9535027	G	A	1/1
chr4	11193052	G	A	0/1
chr4	12021394	A	G	1/1
chr4	12099038	T	C	0/1
chr4	17978977	A	G	0/1
chr4	19352684	G	A	1/1
chr4	19538925	A	G	1/1
chr4	21788085	C	A	0/1
chr4	28870469	CT	C	0/1
chr4	32728270	C	A	0/1
chr4	32776441	CTTTT	C	1/1
chr4	32816871	C	T	0/1
chr4	34030719	T	C	1/1
chr4	34034355	T	TC	1/1
chr4	34607230	T	TAA	0/1
chr4	34634542	A	G	1/1
chr4	40650227	A	AG	1/1
chr4	40699059	G	GGT	1/1
chr4	41068108	T	C	0/1
chr4	41176874	A	G	1/1
chr4	41605924	G	A	0/1
chr4	41662239	C	A	0/1
chr4	41715083	T	C	0/1
chr4	43271133	T	A	0/1
chr4	43271175	G	A	0/1
chr4	43271470	T	C	0/1
chr4	43271544	T	G	0/1
chr4	43271599	A	G	0/1
chr4	43304545	A	G	0/1
chr4	43304565	A	C	0/1
chr4	43304573	C	G	0/1
chr4	43304592	T	C	0/1
chr4	43304606	GTGCT	G	0/1
chr4	43427722	G	A	0/1
chr4	43427768	T	C	0/1
chr4	43427871	T	C	0/1
chr4	43427883	A	G	0/1
chr4	43427932	A	G	0/1
chr4	43428021	GTCT	G	0/1
chr4	43428230	C	T	0/1
chr4	43428495	T	C	0/1
chr4	43428500	T	C	0/1
chr4	43428501	G	A	0/1
chr4	43428564	G	A	0/1
chr4	43428846	G	A	0/1
chr4	43429015	G	A	0/1
chr4	43429051	G	A	0/1
chr4	43434847	T	C	1/1
chr4	43434865	A	C	1/1
chr4	43532114	A	G	0/1
chr4	43544850	G	A	0/1
chr4	43544978	G	A	0/1
chr4	43545163	T	C	0/1
chr4	43545981	G	GGAGT	0/1
chr4	43545982	C	G	0/1
chr4	43553566	G	A	0/1
chr4	43744995	T	A	1/1
chr4	48292298	G	GAA	0/1
chr4	48398097	C	T	0/1
chr4	48405569	C	T	1/1
chr4	48481817	GAAAC	G	1/1
chr4	49650856	G	A	1/1
chr4	55023668	C	T	0/1
chr4	55023670	T	C	0/1
chr4	55023789	T	C	0/1
chr4	55023804	A	G	0/1
chr4	55025047	C	G	0/1
chr4	55025118	G	C	0/1
chr4	55025155	G	A	0/1
chr4	55025164	T	C	0/1
chr4	55026118	C	T	1/1
chr4	55026143	G	A	1/1
chr4	55032957	C	T	0/1
chr4	55032962	C	A	0/1
chr4	55032965	C	T	0/1
chr4	55032970	CTGCT	C	0/1
chr4	55072914	C	T	0/1
chr4	55383049	A	C	0/1
chr4	56775712	A	T	0/1
chr4	56775722	C	T	0/1
chr4	57245253	AAC	A	0/1
chr4	57923039	G	A	1/1
chr4	58366783	T	C	0/1
chr4	58367117	T	C	0/1
chr4	58828209	C	T	0/1
chr4	58877304	ACAACTTCTTTT	A	0/1
chr4	59060875	C	T	0/1
chr4	59062183	CCA	C	0/1
chr4	59072437	A	G	0/1
chr4	59082080	A	G	0/1
chr4	59424331	C	T	0/1
chr4	59625652	G	T	0/1
chr4	62826844	T	C	0/1
chr4	62829595	T	C	1/1
chr4	63079607	A	G	0/1
chr4	63090127	TTGGAGAAACACGTTGG	T	0/1
chr4	63095152	A	G	0/1
chr4	75712184	C	A	0/1
chr4	82580913	C	A	1/1
chr4	82888087	CTG	C	1/1
chr4	83122206	T	TC	0/1
chr4	86251595	C	T	1/1
chr4	88927902	G	A	0/1
chr4	94632067	A	G	0/1
chr4	98041696	G	T	0/1
chr4	98072350	C	T	1/1
chr4	98370657	C	T	0/1
chr4	98370672	C	T	0/1
chr4	98370750	G	A	0/1
chr4	98736957	A	G	0/1
chr4	99573167	C	T	0/1
chr4	99634045	C	A	1/1
chr4	99634647	C	T	0/1
chr4	101330442	C	T	0/1
chr4	101508148	G	A	0/1
chr4	104688310	C	T	0/1
chr4	106065070	G	T	1/1
chr4	106076496	T	C	1/1
chr4	106076497	G	A	1/1
chr4	106244042	G	GT	0/1
chr4	106306796	A	ACCC	1/1
chr4	106421106	C	T	0/1
chr4	106425612	C	T	0/1
chr4	106739117	T	C	1/1
chr4	107287573	C	A	1/1
chr4	107287577	C	T	1/1
chr4	107292205	G	GTAGT	0/1
chr4	107520914	A	G	0/1
chr4	108010999	A	G	0/1
chr4	108673549	C	T	1/1
chr4	108844932	C	T	1/1
chr4	108844959	A	T	1/1
chr4	108844969	A	T	1/1
chr4	108844973	C	CTTTTATCCTTGGGTCCCT	1/1
chr4	108844990	G	A	1/1
chr4	109043185	GCTCTCTCTCTCT	G	0/1
chr4	109514887	A	T	0/1
chr4	111563563	C	T	0/1
chr4	111565918	TAAGG	T	0/1
chr4	111950158	C	T	0/1
chr4	111950239	T	C	0/1
chr4	111950257	G	A	0/1
chr4	112809120	A	T	0/1
chr4	112809125	A	T	0/1
chr4	113477695	T	C	1/1
chr4	113477823	G	T	0/1
chr4	113477835	T	C	0/1
chr4	114079383	G	A	0/1
chr4	114923471	A	G	1/1
chr4	114923550	T	C	1/1
chr4	114925516	G	T	0/1
chr4	115127561	C	T	0/1
chr4	115239234	G	A	0/1
chr4	115242327	T	C	0/1
chr4	115242375	G	A	0/1
chr4	115247551	AAG	A	0/1
chr4	115452765	A	ACC	0/1
chr4	115457749	A	G	0/1
chr4	115463909	A	G	0/1
chr4	115470628	C	T	0/1
chr4	115532701	T	A	0/1
chr4	115571463	C	T	0/1
chr4	115571782	C	T	0/1
chr4	115761181	T	G	0/1
chr4	116245980	G	T	1/1
chr4	116274744	A	T	1/1
chr4	116311659	C	T	0/1
chr4	116801909	G	T	0/1
chr4	116802727	C	T	0/1
chr4	116803069	C	T	0/1
chr4	116804401	T	C	0/1
chr4	116805787	A	T	0/1
chr4	116805827	G	A	0/1
chr4	116818146	C	T	0/1
chr4	116818147	G	A	0/1
chr4	116821051	G	T	0/1
chr4	116950413	T	G	1/1
chr4	117567791	T	C	1/1
chr4	117575696	A	G	1/1
chr4	117577701	G	A	1/1
chr4	117884508	A	G	0/1
chr4	117886099	C	T	0/1
chr4	117930224	C	A	1/1
chr4	117942115	G	T	1/1
chr4	118078149	C	CAG	0/1
chr4	118338920	T	C	1/1
chr4	118454326	G	A	0/1
chr4	118454334	C	T	0/1
chr4	118454491	G	A	0/1
chr4	118454671	TTA	T	0/1
chr4	118454706	C	T	0/1
chr4	118454707	A	G	0/1
chr4	118454708	C	A	0/1
chr4	118454749	G	A	0/1
chr4	118454750	G	A	0/1
chr4	118454764	C	T	0/1
chr4	118454785	AT	A	0/1
chr4	118541596	C	T	0/1
chr4	118589120	G	A	0/1
chr4	119025793	A	C	1/1
chr4	119025815	A	G	1/1
chr4	119233203	G	A	0/1
chr4	119246070	C	T	1/1
chr4	119246142	A	G	1/1
chr4	119311363	A	G	0/1
chr4	119311366	A	G	0/1
chr4	120132367	G	A	0/1
chr4	120561664	G	T	0/1
chr4	120714831	C	A	1/1
chr4	120715012	G	C	0/1
chr4	120716342	GCC	G	0/1
chr4	120716454	T	G	0/1
chr4	120716497	A	T	0/1
chr4	120717288	T	C	0/1
chr4	120887492	C	T	1/1
chr4	121095617	A	G	0/1
chr4	122673993	A	G	0/1
chr4	122794290	G	T	1/1
chr4	122893415	C	T	1/1
chr4	122893486	G	A	1/1
chr4	123042592	G	A	1/1
chr4	123085723	A	ATT	1/1
chr4	123487370	T	C	1/1
chr4	123491663	CA	C	0/1
chr4	124529281	T	C	0/1
chr4	124529298	A	G	0/1
chr4	124531134	C	A	0/1
chr4	124537679	T	C	0/1
chr4	124577070	A	AG	0/1
chr4	124579909	CCA	C	0/1
chr4	124591225	A	G	1/1
chr4	124591690	C	T	0/1
chr4	124591721	G	C	0/1
chr4	124591723	G	A	0/1
chr4	124592510	T	TC	0/1
chr4	124592670	C	T	1/1
chr4	124608386	A	G	0/1
chr4	124718243	C	T	0/1
chr4	124721554	CA	C	0/1
chr4	124732515	C	A	0/1
chr4	125775058	AAG	A	0/1
chr4	125775060	G	GCCC	0/1
chr4	125987822	T	C	0/1
chr4	126237311	A	G	0/1
chr4	126252366	G	A	1/1
chr4	128046387	T	TAC	1/1
chr4	128046407	T	TACACACAC	1/1
chr4	128295017	C	A	0/1
chr4	128561694	T	TCC	1/1
chr4	128561701	T	C	1/1
chr4	128577819	C	G	0/1
chr4	128577835	T	A	0/1
chr4	128577852	A	G	0/1
chr4	128586442	G	A	0/1
chr4	128685325	A	G	1/1
chr4	128685370	T	C	1/1
chr4	128857402	A	G	0/1
chr4	128874458	C	G	1/1
chr4	128874460	G	A	1/1
chr4	128900307	C	G	1/1
chr4	128900429	C	T	1/1
chr4	128900436	C	A	1/1
chr4	128900517	A	G	0/1
chr4	128900524	T	C	0/1
chr4	128900560	C	T	0/1
chr4	128900642	G	A	0/1
chr4	128900656	C	T	0/1
chr4	128900659	C	T	0/1
chr4	128900707	A	G	0/1
chr4	128900733	T	C	0/1
chr4	128900734	C	G	0/1
chr4	128900764	C	G	0/1
chr4	128900779	A	G	0/1
chr4	128901149	A	G	1/1
chr4	128902584	T	C	0/1
chr4	128902692	T	C	0/1
chr4	128999268	G	C	0/1
chr4	128999269	G	A	0/1
chr4	129021465	T	C	1/1
chr4	129142559	T	G	0/1
chr4	129142608	C	T	0/1
chr4	129142617	T	C	0/1
chr4	129151016	G	A	0/1
chr4	129219858	C	T	1/1
chr4	129293723	G	A	0/1
chr4	129306200	AAAAAC	A	0/1
chr4	129306224	CA	C	0/1
chr4	129306436	T	C	0/1
chr4	129306838	C	T	0/1
chr4	129306889	C	T	0/1
chr4	129317466	A	AAAAGG	0/1
chr4	129317493	TTGA	T	0/1
chr4	129325360	T	C	0/1
chr4	129328810	C	G	0/1
chr4	129333553	C	A	0/1
chr4	129334682	G	A	0/1
chr4	129334689	G	A	0/1
chr4	129396294	C	T	0/1
chr4	129396339	C	T	0/1
chr4	129516840	TAG	T	0/1
chr4	129516854	T	C	0/1
chr4	129516883	C	A	0/1
chr4	129629118	G	A	0/1
chr4	129631084	G	A	0/1
chr4	129632261	A	T	0/1
chr4	129683987	T	C	1/1
chr4	129684003	C	A	1/1
chr4	129686734	G	A	0/1
chr4	129686766	T	C	0/1
chr4	129686783	C	G	0/1
chr4	129687344	A	G	0/1
chr4	129693877	G	T	0/1
chr4	129734116	C	T	0/1
chr4	129734121	G	A	0/1
chr4	129798565	C	CT	0/1
chr4	129992416	A	G	0/1
chr4	129992452	A	G	0/1
chr4	132294001	G	T	1/1
chr4	132768246	A	G	0/1
chr4	132800984	G	C	0/1
chr4	132802157	T	C	0/1
chr4	132802175	T	C	0/1
chr4	132802195	A	G	0/1
chr4	132802276	A	G	0/1
chr4	133183237	G	A	1/1
chr4	133188967	C	T	0/1
chr4	133189017	T	G	0/1
chr4	133308688	A	G	0/1
chr4	133308975	G	T	0/1
chr4	133308997	A	C	0/1
chr4	133638505	A	T	0/1
chr4	133638525	G	T	0/1
chr4	133908264	C	A	0/1
chr4	134026549	A	G	1/1
chr4	134026697	G	C	1/1
chr4	134029247	G	A	1/1
chr4	134029264	A	G	1/1
chr4	134081620	C	G	0/1
chr4	134082298	T	TG	0/1
chr4	134100661	A	G	1/1
chr4	134196243	C	A	1/1
chr4	134900611	TAC	T	0/1
chr4	135332375	C	A	0/1
chr4	135357060	G	T	0/1
[truncated: 4,700 more rows]

## Sheet: Sheet8
Nuclear variants of the PPB of SH-embryo 9 by whole exome sequencing
Chromosome	Posotion	REF	ALT	Genotype		1/1 indicates homozygosity
chr1	6224097	C	G	1/1		0/1 or 1/0 indicates heterzygosity
chr1	6228455	T	C	1/1
chr1	6228464	T	G	1/1
chr1	6228488	C	T	1/1
chr1	6230126	CTTTAT	C	1/1
chr1	6230165	T	C	1/1
chr1	6230166	G	A	1/1
chr1	6230196	C	G	1/1
chr1	6230357	G	A	1/1
chr1	6234168	A	G	1/1
chr1	6234926	C	A	1/1
chr1	6234946	A	T	1/1
chr1	6235024	G	A	1/1
chr1	6235028	T	G	1/1
chr1	6235057	T	C	1/1
chr1	6235070	C	A	1/1
chr1	6235288	A	T	1/1
chr1	6235321	G	A	1/1
chr1	6235489	C	CA	1/1
chr1	6235499	A	G	1/1
chr1	6235517	CAGAA	C	1/1
chr1	6235564	T	C	1/1
chr1	6238125	C	CTACTTTATT	1/1
chr1	6238145	G	T	1/1
chr1	6238183	G	C	1/1
chr1	6238608	T	A	1/1
chr1	6239019	T	G	1/1
chr1	6239036	A	G	1/1
chr1	6239753	C	G	1/1
chr1	6239786	G	A	1/1
chr1	6239875	A	G	1/1
chr1	6239909	G	C	1/1
chr1	6239916	A	G	1/1
chr1	6240097	C	T	1/1
chr1	6240127	A	T	1/1
chr1	6251188	T	A	1/1
chr1	6262764	A	G	1/1
chr1	6264379	C	G	1/1
chr1	6264382	G	A	1/1
chr1	8435065	T	C	1/1
chr1	8435134	G	T	1/1
chr1	9545577	G	A	0/1
chr1	9545597	C	T	0/1
chr1	9545621	A	T	0/1
chr1	9545654	G	A	0/1
chr1	9545663	C	T	0/1
chr1	9545666	C	T	0/1
chr1	9545668	G	A	0/1
chr1	9545674	C	T	0/1
chr1	9545682	C	T	0/1
chr1	9545684	G	T	0/1
chr1	9545685	G	T	0/1
chr1	9545688	G	T	0/1
chr1	9545691	G	A	0/1
chr1	9545693	C	T	0/1
chr1	9545700	C	G	0/1
chr1	9736643	C	T	1/1
chr1	9736775	T	C	1/1
chr1	9874547	A	G	1/1
chr1	9881506	G	A	0/1
chr1	9888794	C	T	1/1
chr1	9888860	AT	A	1/1
chr1	9901893	GAA	G	1/1
chr1	9901959	A	C	1/1
chr1	9901974	G	A	1/1
chr1	9901985	G	A	1/1
chr1	9902023	C	T	1/1
chr1	9902055	A	T	1/1
chr1	9902057	A	T	1/1
chr1	9902060	C	T	1/1
chr1	9902075	G	A	1/1
chr1	9902076	T	TCTC	1/1
chr1	9902103	G	A	1/1
chr1	9902112	C	T	1/1
chr1	9902165	C	T	1/1
chr1	9902168	TGCAGAAATGA	T	1/1
chr1	9902180	A	AAG	1/1
chr1	9902208	A	G	1/1
chr1	9902211	T	A	1/1
chr1	9902213	C	CTA	1/1
chr1	9902216	TAA	T	1/1
chr1	9902224	C	G	1/1
chr1	9902270	G	T	1/1
chr1	9922235	T	G	1/1
chr1	9930473	C	T	1/1
chr1	10037549	T	A	1/1
chr1	10037582	A	T	1/1
chr1	10153750	T	TG	0/1
chr1	11079891	G	A	0/1
chr1	11113269	C	A	1/1
chr1	11122471	A	T	1/1
chr1	11130135	G	T	1/1
chr1	12807596	T	C	0/1
chr1	12848887	C	T	1/1
chr1	12848899	C	T	1/1
chr1	12848922	G	T	1/1
chr1	13138598	GTTTT	G	1/1
chr1	13152332	C	A	1/1
chr1	13167157	A	G	1/1
chr1	13167177	C	A	1/1
chr1	13650447	T	C	1/1
chr1	13650490	T	TG	1/1
chr1	15701460	A	G	1/1
chr1	16635792	A	AG	1/1
chr1	16667454	G	A	1/1
chr1	18124181	A	AT	0/1
chr1	20199300	G	T	1/1
chr1	20381550	C	T	0/1
chr1	20381605	T	C	1/1
chr1	20381619	G	A	1/1
chr1	20523967	C	T	1/1
chr1	20537401	T	A	1/1
chr1	20549583	TAAA	T	1/1
chr1	20549601	A	G	1/1
chr1	20549644	T	G	1/1
chr1	20584006	CT	C	1/1
chr1	20584012	A	G	1/1
chr1	20672918	C	G	1/1
chr1	20802062	GTTCTGTTT	G	1/1
chr1	20802093	C	T	1/1
chr1	20803041	G	C	1/1
chr1	20803084	T	C	1/1
chr1	20803111	C	T	1/1
chr1	20804550	GA	G	1/1
chr1	20804745	TGGGGTAATCAC	T	1/1
chr1	20810215	C	G	1/1
chr1	20929649	A	G	1/1
chr1	21283516	C	A	1/1
chr1	21283541	G	T	1/1
chr1	21283710	A	C	1/1
chr1	21283711	AAT	A	1/1
chr1	21283714	G	GCT	1/1
chr1	23769560	A	G	1/1
chr1	23769569	A	G	1/1
chr1	23769653	C	G	1/1
chr1	23769657	AT	A	1/1
chr1	24003140	T	C	1/1
chr1	24003167	C	G	1/1
chr1	24003179	G	A	1/1
chr1	24028827	G	A	0/1
chr1	24074773	A	C	1/1
chr1	24244310	T	TATATATATTG	1/1
chr1	34170735	A	G	1/1
chr1	34172953	G	A	1/1
chr1	34172978	C	T	1/1
chr1	34178481	C	T	1/1
chr1	34178495	C	G	1/1
chr1	34178623	G	A	1/1
chr1	34178800	T	C	1/1
chr1	34224538	G	A	1/1
chr1	34256243	A	G	1/1
chr1	34559706	C	T	1/1
chr1	34559765	T	C	1/1
chr1	34614675	A	T	1/1
chr1	34614706	C	T	1/1
chr1	34614707	GTCT	G	1/1
chr1	34614711	C	CAT	1/1
chr1	34614751	TCACC	T	1/1
chr1	34614818	C	A	1/1
chr1	34614825	T	A	1/1
chr1	34616727	C	T	1/1
chr1	34643822	A	G	1/1
chr1	34643827	C	T	1/1
chr1	34643926	T	C	1/1
chr1	34643992	T	C	1/1
chr1	34644232	C	A	1/1
chr1	34644235	T	G	1/1
chr1	34644236	G	A	1/1
chr1	34644272	C	T	1/1
chr1	34644301	T	C	1/1
chr1	34644387	C	T	1/1
chr1	34644417	A	G	1/1
chr1	34644426	A	C	1/1
chr1	34644565	A	G	1/1
chr1	34644603	C	T	1/1
chr1	34644622	G	A	1/1
chr1	34862998	T	C	1/1
chr1	34893565	C	T	1/1
chr1	36125684	G	A	1/1
chr1	36125859	C	T	1/1
chr1	36125898	G	A	1/1
chr1	36125902	G	A	1/1
chr1	36125915	A	C	1/1
chr1	36125975	T	C	1/1
chr1	36202940	T	TC	1/1
chr1	36206864	C	T	1/1
chr1	36230894	T	C	1/1
chr1	36259669	G	GT	1/1
chr1	36323236	T	TG	1/1
chr1	36400736	C	T	1/1
chr1	36402747	G	T	1/1
chr1	36408856	C	T	1/1
chr1	36410617	G	C	1/1
chr1	36410618	G	A	1/1
chr1	36410619	T	C	1/1
chr1	36410686	C	T	1/1
chr1	36410691	A	G	1/1
chr1	36411068	A	G	1/1
chr1	36411071	C	A	1/1
chr1	36411119	G	A	1/1
chr1	36411539	G	A	1/1
chr1	36415278	A	G	1/1
chr1	36608594	C	G	1/1
chr1	36609922	A	G	1/1
chr1	36609936	G	A	1/1
chr1	36609943	A	G	1/1
chr1	36692073	G	C	1/1
chr1	36827646	T	TGCAGCA	1/1
chr1	36827665	C	T	1/1
chr1	36835013	T	C	1/1
chr1	36835044	C	T	1/1
chr1	36835102	C	T	1/1
chr1	36849775	A	G	1/1
chr1	36864856	T	TA	1/1
chr1	36865799	A	C	1/1
chr1	36875956	T	C	1/1
chr1	36876047	T	TATGTGATTGGGTTCAAGTGGACC	1/1
chr1	36876050	G	A	1/1
chr1	37891217	C	T	1/1
chr1	37906176	C	T	1/1
chr1	37906243	G	A	1/1
chr1	37950848	C	T	1/1
chr1	37950865	C	T	1/1
chr1	37950880	G	A	1/1
chr1	37952211	A	G	1/1
chr1	37952272	A	G	1/1
chr1	37955038	G	A	1/1
chr1	37955125	A	C	1/1
chr1	37964505	T	C	1/1
chr1	37965676	AAGGCATCAGATCCCGGGGGAACTAGAGTTACAGGCTACAGGGGGTGGCG	A	1/1
chr1	37965846	T	C	1/1
chr1	37966909	TC	T	1/1
chr1	37972503	T	G	1/1
chr1	37972557	G	C	1/1
chr1	37972559	A	G	1/1
chr1	37972600	T	TCTCTCTCTCA	1/1
chr1	38003855	G	GCA	1/1
chr1	38044587	C	CTGTGTGTGTGTGTGTG	1/1
chr1	38148945	C	G	1/1
chr1	38243745	A	G	1/1
chr1	38392541	A	G	1/1
chr1	38591733	A	T	1/1
chr1	38591756	TG	T	1/1
chr1	38591759	TAGCTA	T	1/1
chr1	38592439	A	G	1/1
chr1	38592449	C	T	1/1
chr1	38878069	C	T	1/1
chr1	38939391	G	A	1/1
chr1	38996026	A	C	1/1
chr1	38996081	AG	A	1/1
chr1	38996207	C	T	1/1
chr1	39438391	A	G	0/1
chr1	39451122	A	C	1/1
chr1	39596803	A	G	1/1
chr1	39596810	C	T	1/1
chr1	39596813	C	T	1/1
chr1	39596815	C	T	1/1
chr1	39612475	A	AATATATGTATATGTATATGTATATGTATATGTATATG	1/1
chr1	40060681	A	G	1/1
chr1	40077965	T	C	1/1
chr1	40081222	A	G	1/1
chr1	40081242	C	G	1/1
chr1	40282099	T	C	1/1
chr1	43817333	T	G	1/1
chr1	43817346	A	G	1/1
chr1	44174066	C	T	1/1
chr1	44184559	T	C	1/1
chr1	44184578	G	A	1/1
chr1	44184607	G	A	1/1
chr1	44184622	C	T	1/1
chr1	44184636	C	T	1/1
chr1	44184655	T	A	1/1
chr1	44185536	G	T	1/1
chr1	44185560	T	C	1/1
chr1	44185586	A	T	1/1
chr1	44185661	C	A	1/1
chr1	44204910	C	T	1/1
chr1	44204921	T	C	1/1
chr1	44204922	G	A	1/1
chr1	45386955	C	A	1/1
chr1	45387002	A	ACTCACTAGGAACCTTAGCAGGAGAGAAATGG	1/1
chr1	45390919	G	T	1/1
chr1	45391048	A	T	1/1
chr1	45391055	TGTAGATCTAA	T	1/1
chr1	45391118	C	T	1/1
chr1	45391156	T	G	1/1
chr1	45391161	C	T	1/1
chr1	45394255	A	T	1/1
chr1	45394271	A	G	1/1
chr1	45394287	A	T	1/1
chr1	45852389	G	T	1/1
chr1	45852408	G	C	1/1
chr1	45852409	G	A	1/1
chr1	45852415	A	G	1/1
chr1	45857985	A	C	1/1
chr1	46123865	A	G	0/1
chr1	46234066	A	G	1/1
chr1	46291023	G	A	1/1
chr1	46356808	A	ATG	0/1
chr1	46413342	C	A	1/1
chr1	46413356	G	T	1/1
chr1	46413511	A	G	1/1
chr1	46415118	A	G	1/1
chr1	46524141	G	A	1/1
chr1	46796525	T	C	1/1
chr1	46825847	C	T	1/1
chr1	46825939	C	T	1/1
chr1	46825944	T	C	1/1
chr1	46826985	G	A	1/1
chr1	46868996	A	G	1/1
chr1	51812618	A	G	1/1
chr1	53504244	G	T	0/1
chr1	53910163	C	G	1/1
chr1	58072294	C	A	1/1
chr1	58366922	C	T	1/1
chr1	59124563	CACAGCACGGCTAACGTT	C	1/1
chr1	59125473	T	TGGCTAATGCATAAAAA	1/1
chr1	59125604	A	G	1/1
chr1	59177221	T	TAC	1/1
chr1	59185736	G	T	0/1
chr1	62809578	C	A	1/1
chr1	62815719	TG	T	1/1
chr1	62829883	CGT	C	1/1
chr1	62832819	G	A	1/1
chr1	63112445	T	C	1/1
chr1	63761806	CT	C	1/1
chr1	63778520	G	T	1/1
chr1	64620803	G	GC	1/1
chr1	64661657	C	T	1/1
chr1	64661736	T	C	1/1
chr1	65109615	T	TAA	0/1
chr1	65109628	C	T	1/1
chr1	65109670	GC	G	1/1
chr1	65119724	CGTGTGT	C	1/1
chr1	65119736	T	C	1/1
chr1	65119742	T	C	1/1
chr1	65383639	A	AACAC	0/1
chr1	65973046	C	T	1/1
chr1	65973056	TCA	T	1/1
chr1	65973103	T	TG	1/1
chr1	66369620	T	G	1/1
chr1	66369773	G	A	1/1
chr1	66471859	T	C	1/1
chr1	66471865	A	T	1/1
chr1	66514981	A	G	1/1
chr1	66529768	A	G	1/1
chr1	66550113	G	A	1/1
chr1	66550243	C	A	1/1
chr1	66550364	A	G	1/1
chr1	66553904	T	TG	1/1
chr1	66553905	A	AGCAGCAGC	1/1
chr1	66553930	G	A	1/1
chr1	66553950	C	T	1/1
chr1	66554014	C	G	1/1
chr1	66596394	A	T	1/1
chr1	66596444	T	C	1/1
chr1	66596445	G	A	1/1
chr1	66596456	G	C	1/1
chr1	66596477	T	TA	1/1
chr1	66596479	G	A	1/1
chr1	66636814	A	G	1/1
chr1	66636909	A	G	1/1
chr1	66636951	A	C	1/1
chr1	66640201	T	C	1/1
chr1	66640309	C	T	1/1
chr1	66669063	C	T	1/1
chr1	66673826	C	CA	1/1
chr1	66673935	G	A	1/1
chr1	66720666	T	G	1/1
chr1	66720681	C	T	1/1
chr1	66720686	C	T	1/1
chr1	66720697	GGGAT	G	1/1
chr1	66772556	C	T	1/1
chr1	66773204	T	TTTCTCC	1/1
chr1	66773233	C	T	1/1
chr1	66773278	C	T	1/1
chr1	66773400	G	A	1/1
chr1	66774963	A	AAAG	1/1
chr1	66775094	A	G	1/1
chr1	66775125	T	A	1/1
chr1	66848174	G	T	1/1
chr1	66848491	T	C	1/1
chr1	66848499	T	TA	1/1
chr1	66848530	C	T	1/1
chr1	66848585	T	G	1/1
chr1	66901166	G	A	1/1
chr1	67192346	C	CTGCA	1/1
chr1	67195294	T	G	1/1
chr1	67195314	GTTTTTCTT	G	1/1
chr1	67195386	T	C	1/1
chr1	67204439	A	G	1/1
chr1	67204474	G	T	1/1
chr1	67205389	C	G	1/1
chr1	67205393	G	A	1/1
chr1	67217578	G	A	1/1
chr1	67223630	T	C	1/1
chr1	67223636	A	G	1/1
chr1	67226701	C	A	1/1
chr1	67258967	C	T	1/1
chr1	67259024	T	C	1/1
chr1	67260663	T	G	1/1
chr1	68305789	G	A	0/1
chr1	68385974	T	C	1/1
chr1	68385987	C	T	1/1
chr1	68396034	G	T	1/1
chr1	68607230	G	A	1/1
chr1	71393146	T	C	1/1
chr1	74565518	C	A	0/1
chr1	74793948	T	A	1/1
chr1	75194640	CA	C	0/1
chr1	75213553	G	A	1/1
chr1	75255025	T	TG	0/1
chr1	75255077	A	C	0/1
chr1	75255085	A	C	0/1
chr1	75255091	A	C	0/1
chr1	75381737	T	C	1/1
chr1	75381740	A	G	0/1
chr1	75385053	G	A	0/1
chr1	75385332	C	T	1/1
chr1	75401605	ACACACC	A	0/1
chr1	75403679	TTGTGTGTGTGTG	T	1/1
chr1	75406615	A	G	1/1
chr1	75410878	C	T	1/1
chr1	75414263	G	A	1/1
chr1	75414280	C	T	1/1
chr1	75414285	T	TCTGGTC	1/1
chr1	75414451	A	G	1/1
chr1	75414484	A	G	1/1
chr1	75414504	G	A	1/1
chr1	75414509	A	G	1/1
chr1	75414530	G	GAGGAGA	1/1
chr1	75415707	T	C	1/1
chr1	75418154	T	G	1/1
chr1	75418213	G	C	1/1
chr1	75418229	A	G	1/1
chr1	75418853	T	TGCCCA	1/1
chr1	75418893	TG	T	1/1
chr1	75419222	A	T	1/1
chr1	75419427	CTCT	C	1/1
chr1	75419999	A	G	1/1
chr1	75420109	A	AGTCG	1/1
chr1	75427408	C	A	0/1
chr1	75427888	C	T	1/1
chr1	75427995	C	T	1/1
chr1	75437068	G	C	1/1
chr1	75438367	G	A	1/1
chr1	75438368	CGAGTGTGTGTGTGT	C	1/1
chr1	75469436	T	C	1/1
chr1	75469560	G	A	0/1
chr1	75470145	CGT	C	1/1
chr1	75472695	GCT	G	1/1
chr1	75487927	G	T	1/1
chr1	75488027	C	T	1/1
chr1	75493549	TTGAA	T	1/1
chr1	75499780	TA	T	1/1
chr1	75502212	T	C	1/1
chr1	75502759	G	GC	1/1
chr1	75502761	AGAGAAGAGAAG	A	1/1
chr1	75502775	A	C	1/1
chr1	75505913	G	A	1/1
chr1	75505934	G	A	1/1
chr1	75524620	T	C	1/1
chr1	75524962	T	A	1/1
chr1	75525529	C	T	1/1
chr1	77374004	G	A	0/1
chr1	77374040	A	T	0/1
chr1	77379513	A	G	1/1
chr1	78099432	C	CTG	1/1
chr1	78440231	GA	G	1/1
chr1	78467704	CTA	C	1/1
chr1	78469193	T	C	1/1
chr1	78469252	T	C	1/1
chr1	78478840	G	A	1/1
chr1	78485390	G	A	1/1
chr1	78519410	CA	C	1/1
chr1	79668484	T	C	1/1
chr1	79758130	A	T	1/1
chr1	79758172	G	A	1/1
chr1	79758179	C	T	1/1
chr1	79758192	G	T	1/1
chr1	79758202	G	T	1/1
chr1	79758210	T	C	1/1
chr1	79758225	A	G	1/1
chr1	79758237	TG	T	1/1
chr1	79758299	C	T	1/1
chr1	79758309	C	T	1/1
chr1	79776115	T	C	1/1
chr1	79776180	A	C	1/1
chr1	79776265	C	T	1/1
chr1	79799437	G	GC	1/1
chr1	80500264	T	C	1/1
chr1	80500274	T	C	1/1
chr1	80500487	C	A	1/1
chr1	80501867	A	G	1/1
chr1	80501871	A	C	1/1
chr1	80557529	G	A	1/1
chr1	80565014	A	C	1/1
chr1	80592213	C	T	1/1
chr1	80754949	A	T	1/1
chr1	82648684	C	T	1/1
chr1	82648687	T	C	1/1
chr1	82648711	T	C	1/1
chr1	82649827	CTGTGTGTGTG	C	1/1
chr1	82649917	T	A	1/1
chr1	82669208	C	T	0/1
chr1	82669210	G	GATGAGC	0/1
chr1	82670688	C	T	1/1
chr1	82675715	T	C	1/1
chr1	82678917	C	G	1/1
chr1	82678946	A	AT	1/1
chr1	82690001	C	T	1/1
chr1	82715430	A	G	1/1
chr1	82747175	C	T	1/1
chr1	82760486	G	A	0/1
chr1	82760500	G	T	0/1
chr1	82765001	C	A	1/1
chr1	83114573	C	T	1/1
chr1	84754419	T	TG	0/1
chr1	85086089	AG	A	1/1
chr1	85097306	C	G	0/1
chr1	85257268	A	G	0/1
chr1	85257270	A	T	0/1
chr1	85257271	CGTGTGT	C	0/1
chr1	85257286	G	C	0/1
chr1	85257302	G	GTGTGTA	0/1
chr1	85257337	C	A	0/1
chr1	85257385	C	T	0/1
chr1	85276526	A	AT	0/1
chr1	87491011	A	C	1/1
chr1	87546670	T	G	1/1
chr1	87801982	A	T	1/1
chr1	87804107	G	A	1/1
chr1	87804120	G	A	1/1
chr1	87968532	G	T	1/1
chr1	87978646	C	T	0/1
chr1	87979754	G	A	1/1
chr1	88023041	A	G	1/1
chr1	88056666	G	A	1/1
chr1	88061238	G	A	1/1
chr1	88068662	A	G	1/1
chr1	88141164	A	G	1/1
chr1	88153787	G	C	1/1
chr1	88153801	T	C	1/1
chr1	88153919	A	G	1/1
chr1	88153947	A	AT	1/1
chr1	88247852	T	C	1/1
chr1	88249700	T	C	0/1
chr1	88249740	G	A	0/1
chr1	88249861	A	G	0/1
chr1	88249869	A	C	0/1
chr1	88250266	A	G	0/1
chr1	88252622	A	G	0/1
chr1	88252625	T	C	0/1
chr1	88254739	C	T	0/1
chr1	88254793	G	A	0/1
chr1	88254854	C	T	0/1
chr1	88264462	T	A	0/1
chr1	88264528	T	C	1/1
chr1	88264562	C	T	0/1
chr1	88264596	T	C	0/1
chr1	88269242	T	C	0/1
chr1	88270304	A	AAGC	0/1
chr1	88270321	TC	T	0/1
chr1	88270325	A	T	0/1
chr1	88944241	G	A	1/1
chr1	88984699	G	C	1/1
chr1	88984704	T	C	1/1
chr1	88984705	G	A	1/1
chr1	88984708	C	G	1/1
chr1	88984713	G	A	1/1
chr1	88984966	C	T	1/1
chr1	89021780	T	TTGTG	1/1
chr1	89022373	C	T	1/1
chr1	89094020	A	G	1/1
chr1	89303707	G	GT	1/1
chr1	89833384	T	TGGC	1/1
chr1	89968282	C	A	0/1
chr1	90129951	AAAGCAAGC	A	1/1
chr1	90162289	CGT	C	1/1
chr1	90162554	A	AC	0/1
chr1	90166808	C	T	0/1
chr1	90229193	T	C	1/1
chr1	90229246	G	A	0/1
chr1	90239937	A	G	1/1
chr1	91034211	C	T	1/1
chr1	91034236	T	C	1/1
chr1	91034277	A	G	1/1
chr1	91034300	A	C	1/1
chr1	91034342	C	T	1/1
chr1	92507581	T	C	1/1
chr1	92856699	T	C	0/1
chr1	93241299	A	T	1/1
chr1	93281122	A	T	0/1
chr1	93281219	T	C	0/1
chr1	93320383	G	A	1/1
chr1	93324479	C	CATTCTTGTTTT	0/1
chr1	93324517	C	T	1/1
chr1	93327588	T	C	1/1
chr1	93346363	A	G	1/1
chr1	93417765	A	ATAGGTG	0/1
chr1	93417785	A	C	1/1
chr1	93698457	C	T	1/1
chr1	93698690	T	C	1/1
chr1	93926672	A	C	1/1
chr1	94754947	G	A	1/1
chr1	98893649	G	GGT	1/1
chr1	108640395	C	T	1/1
chr1	108640459	T	C	1/1
chr1	108768927	A	G	1/1
chr1	113756088	A	T	1/1
chr1	113758340	A	G	1/1
chr1	118308783	C	T	1/1
chr1	120207564	T	G	1/1
chr1	120207568	G	A	1/1
chr1	120207587	A	T	1/1
chr1	120207636	CAGGGG	C	1/1
chr1	120224196	T	G	1/1
chr1	120227205	C	T	1/1
chr1	120228869	T	A	1/1
chr1	120228878	A	G	1/1
chr1	120228950	CG	C	1/1
chr1	120228965	C	T	1/1
chr1	120733105	A	G	1/1
chr1	121317187	C	A	1/1
chr1	121317298	T	C	1/1
chr1	121423291	G	A	1/1
chr1	121589298	G	C	1/1
chr1	121589345	C	G	1/1
chr1	121807353	T	C	1/1
chr1	121829531	A	G	1/1
chr1	121832672	G	C	1/1
chr1	121832674	G	C	1/1
chr1	121832676	G	C	1/1
chr1	121832678	G	C	1/1
chr1	121842419	C	T	1/1
chr1	121928250	T	A	1/1
chr1	121964645	A	G	1/1
chr1	125237929	GA	G	1/1
chr1	125281461	T	C	1/1
chr1	125941933	C	G	1/1
chr1	125941983	GAC	G	1/1
chr1	127469005	AT	A	1/1
chr1	127475810	C	A	1/1
chr1	127930491	CATATATAT	C	1/1
chr1	128389220	C	A	1/1
chr1	128592264	GT	G	1/1
chr1	128592266	T	G	1/1
chr1	128592347	C	A	1/1
chr1	131574654	GA	G	1/1
chr1	131574715	C	T	1/1
chr1	131713170	A	G	1/1
chr1	131713181	A	G	1/1
chr1	131713252	A	ATGTGTG	1/1
chr1	131713263	GAGGT	G	1/1
chr1	131713284	G	A	1/1
chr1	131812196	C	G	1/1
chr1	131812236	G	A	1/1
chr1	132697551	C	T	1/1
chr1	132738153	A	C	1/1
chr1	132770615	G	A	1/1
chr1	132771615	A	G	1/1
chr1	132771618	T	C	1/1
chr1	132774494	A	G	1/1
chr1	132777198	G	A	1/1
chr1	132780428	T	C	1/1
chr1	132803960	G	T	1/1
chr1	133025511	A	C	1/1
chr1	133025874	G	A	1/1
chr1	133025905	G	T	1/1
chr1	133025908	C	T	1/1
chr1	133026116	G	A	1/1
chr1	133026262	G	C	1/1
chr1	133026479	TAAAAA	T	1/1
chr1	133333305	T	C	1/1
chr1	133506090	C	T	1/1
chr1	133652912	TAC	T	1/1
chr1	133655099	G	A	1/1
chr1	133743191	A	T	1/1
chr1	133764228	G	GAGGAAGGAAGGAAGAAAGGA	1/1
chr1	133764259	A	G	1/1
chr1	133766601	T	C	1/1
chr1	134494505	C	T	1/1
chr1	134498681	C	T	1/1
chr1	134498710	G	A	1/1
chr1	134498761	C	T	1/1
chr1	134501703	A	T	1/1
chr1	134504940	A	G	1/1
chr1	134508290	C	T	1/1
chr1	134518078	A	G	1/1
chr1	134539350	C	T	1/1
chr1	134834377	GCCAC	G	1/1
chr1	134834381	C	CTTGA	1/1
chr1	134835845	C	T	1/1
chr1	134893272	C	A	1/1
chr1	134893302	C	T	1/1
chr1	134893320	A	G	1/1
chr1	134963131	T	TA	1/1
chr1	134963133	G	C	1/1
chr1	134967737	C	T	1/1
chr1	134967849	G	A	1/1
chr1	134967917	A	G	1/1
chr1	134971084	A	G	1/1
chr1	134971098	CA	C	1/1
chr1	134971129	G	A	1/1
chr1	134971165	C	CA	1/1
chr1	134971167	T	A	1/1
chr1	134971177	G	A	1/1
chr1	134971340	C	T	1/1
chr1	134971364	A	AG	1/1
chr1	134971399	C	A	1/1
chr1	134971404	A	G	1/1
chr1	134972396	G	T	1/1
chr1	134972398	A	T	1/1
chr1	134972414	A	G	1/1
chr1	134972427	C	T	1/1
chr1	134974871	A	G	1/1
chr1	134976307	GC	G	1/1
chr1	134977605	G	A	1/1
chr1	134977670	T	C	1/1
chr1	134986533	A	G	1/1
chr1	134986536	A	G	1/1
chr1	134990314	T	TTC	1/1
chr1	134995767	T	TC	1/1
chr1	134995896	T	C	1/1
chr1	134997318	G	A	1/1
chr1	134997364	A	G	1/1
chr1	134998872	T	C	1/1
chr1	134998888	G	A	1/1
chr1	135000422	A	G	1/1
chr1	135000469	A	G	1/1
chr1	135001539	A	G	1/1
chr1	135001669	TC	T	1/1
chr1	135166606	A	G	1/1
chr1	135169141	A	G	1/1
chr1	135169162	G	A	1/1
chr1	135169172	A	C	1/1
chr1	135169174	T	G	1/1
chr1	135169176	A	G	1/1
chr1	135170729	C	T	1/1
chr1	135181885	C	T	1/1
chr1	135215817	TCA	T	1/1
chr1	135283439	C	T	1/1
chr1	135283441	CGCGGAAGCT	C	1/1
chr1	135283467	A	G	1/1
chr1	135283629	C	G	1/1
chr1	135287320	C	T	1/1
chr1	135537168	G	A	1/1
chr1	135537169	C	T	1/1
chr1	135553220	C	T	1/1
chr1	135553235	G	A	1/1
chr1	135553587	C	T	1/1
chr1	135554314	C	CCA	1/1
chr1	135554855	C	A	1/1
chr1	135555064	CT	C	1/1
chr1	135555066	GCTTTCAGCTGAACATTCCCCTTT	G	1/1
chr1	135555660	CTG	C	1/1
chr1	135555662	G	GACC	1/1
chr1	135555666	TCCA	T	1/1
chr1	135555670	G	GT	1/1
chr1	135555675	C	T	1/1
chr1	135555690	T	C	1/1
chr1	135556122	C	A	1/1
chr1	135579517	G	A	1/1
chr1	135580572	A	G	1/1
chr1	135580677	C	G	1/1
chr1	135603461	C	A	1/1
chr1	135613131	A	T	1/1
chr1	135614493	C	T	1/1
chr1	135614514	C	CAA	1/1
chr1	135614515	T	C	1/1
chr1	135614527	T	C	1/1
chr1	135614576	G	A	1/1
chr1	135615888	C	T	0/1
chr1	135626355	C	T	0/1
chr1	135626364	G	A	0/1
chr1	135626365	A	G	0/1
chr1	135626520	G	A	1/1
chr1	135628793	G	T	1/1
chr1	135631741	G	C	1/1
chr1	135633243	T	G	1/1
chr1	135634558	A	G	1/1
chr1	135634581	G	C	1/1
chr1	135634678	T	G	1/1
chr1	135634702	T	C	1/1
chr1	135634718	T	C	1/1
chr1	135634743	G	A	1/1
chr1	135635149	G	A	1/1
chr1	135635157	C	T	1/1
chr1	135635189	A	G	1/1
chr1	135635190	G	A	1/1
chr1	135636662	G	T	1/1
chr1	135800221	T	C	1/1
chr1	135800361	G	A	1/1
chr1	137663378	G	C	1/1
chr1	137663385	T	C	1/1
chr1	137663399	T	C	1/1
chr1	137663422	T	C	1/1
chr1	138068174	AT	A	0/1
chr1	138117591	A	G	1/1
chr1	138122672	C	T	1/1
chr1	138122733	T	C	1/1
chr1	138122757	T	C	1/1
chr1	138856755	G	C	1/1
chr1	138856790	C	A	1/1
chr1	141065397	T	G	1/1
chr1	141637072	C	T	1/1
chr1	152260755	T	C	1/1
chr1	152260791	T	C	1/1
chr1	152260793	T	C	1/1
chr1	152260880	T	C	1/1
chr1	152260944	A	G	1/1
chr1	152261495	A	G	1/1
chr1	152261628	C	T	1/1
chr1	152261634	T	C	1/1
chr1	152261663	A	G	1/1
chr1	152261686	A	T	1/1
chr1	152261688	C	G	1/1
chr1	152261724	GA	G	1/1
chr1	152261799	A	T	1/1
chr1	152264571	C	T	1/1
chr1	152264614	A	AT	1/1
chr1	152264642	T	C	1/1
chr1	152264654	A	G	1/1
chr1	152265259	G	C	1/1
chr1	152279950	A	G	1/1
chr1	152465950	C	A	1/1
chr1	152465972	TTAATTTTTA	T	1/1
chr1	152466180	A	G	1/1
chr1	152466197	A	G	1/1
chr1	152499638	T	C	1/1
chr1	152499753	T	C	1/1
chr1	152499763	A	C	1/1
chr1	152499800	T	C	1/1
chr1	152503766	A	G	1/1
chr1	152504416	A	G	1/1
chr1	152504566	C	G	1/1
chr1	152516651	C	T	0/1
chr1	152523244	TTCC	T	1/1
chr1	152524454	T	C	1/1
chr1	152590752	G	T	0/1
chr1	152839959	C	T	0/1
chr1	152839973	C	T	0/1
chr1	153250291	TA	T	1/1
chr1	153252705	G	T	1/1
chr1	153254764	C	T	1/1
chr1	153258105	G	A	1/1
chr1	153258249	C	A	1/1
chr1	153258270	T	C	1/1
chr1	153258430	C	T	1/1
chr1	153259958	C	A	1/1
chr1	153300210	C	T	1/1
chr1	153318943	A	G	1/1
chr1	153542863	G	T	1/1
chr1	153542875	T	TG	1/1
chr1	153542876	C	G	1/1
chr1	153547418	G	A	1/1
chr1	153556192	C	CCCATTGATTTCTTGT	1/1
chr1	153556251	A	C	1/1
chr1	153556274	T	C	1/1
chr1	153564383	A	T	1/1
chr1	153564389	T	A	1/1
chr1	153564631	A	G	1/1
chr1	153564643	T	C	1/1
chr1	153564819	G	T	1/1
chr1	153564948	T	C	1/1
chr1	153641835	T	G	1/1
chr1	153641846	T	G	1/1
chr1	153641914	T	C	1/1
chr1	153651591	C	T	1/1
chr1	153665818	T	G	1/1
chr1	153665848	C	T	1/1
chr1	153665853	GAGCA	G	1/1
chr1	153740521	ATTT	A	0/1
chr1	153740560	C	G	0/1
chr1	153827637	A	G	1/1
chr1	156259606	C	T	1/1
chr1	156259660	A	G	1/1
chr1	156259691	G	A	1/1
chr1	156263185	T	C	1/1
chr1	156272913	AACACACGGCGGCAGGAGT	A	1/1
chr1	156272941	T	C	1/1
chr1	156273104	C	T	1/1
chr1	156273754	A	G	1/1
chr1	156283547	C	T	1/1
chr1	156283618	CACTTT	C	1/1
chr1	156283650	TA	T	1/1
chr1	156312871	G	A	1/1
chr1	156312897	C	T	1/1
chr1	156312932	G	A	1/1
chr1	156312958	T	C	1/1
chr1	156318675	C	T	1/1
chr1	156318710	T	C	1/1
chr1	156318723	C	T	1/1
chr1	156318734	T	C	1/1
chr1	156318786	T	G	1/1
chr1	156324870	A	G	1/1
chr1	156326337	A	G	1/1
chr1	156480670	A	T	1/1
chr1	156480706	G	A	1/1
chr1	156482028	G	C	1/1
chr1	156482029	G	A	1/1
chr1	156482081	T	G	1/1
chr1	156482943	G	A	1/1
chr1	157038540	C	T	1/1
chr1	157044445	A	T	1/1
chr1	157044446	G	T	1/1
chr1	157044449	G	A	1/1
chr1	157064511	A	G	1/1
chr1	157064512	C	G	1/1
chr1	157064543	T	C	1/1
chr1	157064573	T	G	1/1
chr1	157064575	C	A	1/1
chr1	157064580	A	C	1/1
chr1	157065452	G	A	1/1
chr1	157068448	GCATT	G	1/1
chr1	157073523	C	T	1/1
chr1	157179442	T	A	1/1
chr1	157534271	A	G	1/1
chr1	157709886	T	C	1/1
chr1	157709926	A	G	1/1
chr1	157709967	C	A	1/1
chr1	157709984	T	C	1/1
chr1	158192958	C	A	1/1
chr1	158201360	A	G	1/1
chr1	158201375	A	G	1/1
chr1	158201471	T	C	1/1
chr1	158201515	C	T	1/1
chr1	158572808	T	C	0/1
chr1	158596753	A	G	1/1
chr1	158596850	C	G	1/1
chr1	158596885	C	T	1/1
chr1	158599728	T	C	1/1
chr1	158628866	C	A	1/1
chr1	158636106	C	T	1/1
chr1	158787290	C	A	0/1
chr1	159395877	G	T	1/1
chr1	159395884	C	A	1/1
chr1	159395885	C	CTG	1/1
chr1	159395893	A	G	1/1
chr1	159395895	A	G	1/1
chr1	159395898	G	A	1/1
chr1	159395921	A	ACCTG	1/1
chr1	159395930	C	G	1/1
chr1	159395947	G	A	1/1
chr1	159496768	C	A	1/1
chr1	159496820	C	T	1/1
chr1	159497407	A	T	1/1
chr1	159497417	T	C	1/1
chr1	161098730	T	G	0/1
chr1	163085487	A	G	1/1
chr1	163325692	C	T	1/1
chr1	164204668	G	T	1/1
chr1	164577606	G	GTCTGTCTATCTATCTATCTATCTA	1/1
chr1	164611370	T	C	1/1
chr1	164621332	C	T	1/1
chr1	164628052	G	GT	1/1
chr1	164638107	C	T	1/1
chr1	164640410	T	C	1/1
chr1	164640443	A	G	1/1
chr1	164644529	G	T	1/1
chr1	164780239	G	T	1/1
chr1	164781468	A	AT	1/1
chr1	164806867	C	T	1/1
chr1	164808146	C	A	1/1
chr1	164808206	T	TA	1/1
chr1	164808207	G	GGCTCAGA	1/1
chr1	164816453	G	A	1/1
chr1	164818961	T	C	1/1
chr1	164828455	C	T	1/1
chr1	164888511	T	C	1/1
chr1	164888540	T	C	1/1
chr1	164888561	CTGATAGCAAAGAA	C	1/1
chr1	164888583	A	G	1/1
chr1	164888641	T	C	1/1
chr1	164888654	G	A	1/1
chr1	164888665	T	C	1/1
chr1	164897150	C	T	1/1
chr1	165188082	T	G	1/1
chr1	165756006	T	C	1/1
chr1	165868809	C	T	0/1
chr1	165868810	C	G	0/1
chr1	165873942	G	C	1/1
chr1	165882288	G	A	1/1
chr1	165896609	G	A	0/1
chr1	166056600	G	A	1/1
chr1	166056633	CCACAAAACA	C	1/1
chr1	166056648	G	A	1/1
chr1	166056674	CGTT	C	1/1
chr1	166056769	G	C	1/1
chr1	166056783	A	G	1/1
chr1	166057337	T	C	1/1
chr1	166071625	A	G	1/1
chr1	166111780	T	C	1/1
chr1	166120276	C	T	1/1
chr1	166120307	T	C	1/1
chr1	166120319	A	G	1/1
chr1	166120465	T	C	1/1
chr1	166122275	G	A	1/1
chr1	166270888	T	C	1/1
chr1	166310865	G	T	1/1
chr1	167166964	G	A	1/1
chr1	167166969	T	C	1/1
chr1	167236465	C	G	1/1
chr1	167236516	A	T	1/1
chr1	167236626	C	T	1/1
chr1	167587806	T	C	1/1
chr1	167789928	A	G	1/1
chr1	167789941	T	C	1/1
chr1	167789968	G	C	1/1
chr1	167789974	T	TTTGCA	1/1
chr1	167791094	A	G	1/1
chr1	167791138	GA	G	1/1
chr1	167791147	G	T	1/1
chr1	167821938	G	A	1/1
chr1	167821953	A	G	1/1
chr1	167821959	A	G	1/1
chr1	167821996	C	T	1/1
chr1	167832362	T	A	1/1
chr1	167832414	G	A	1/1
chr1	167841472	A	C	1/1
chr1	168031071	A	G	1/1
chr1	168031076	T	C	1/1
chr1	168031110	G	A	1/1
chr1	168031257	C	T	1/1
chr1	168095312	T	A	1/1
chr1	168166985	A	T	1/1
chr1	168167040	C	A	1/1
chr1	168167072	A	G	1/1
chr1	168199541	A	C	1/1
chr1	168200727	C	G	1/1
chr1	168200750	G	T	1/1
chr1	168200769	C	A	1/1
chr1	168221500	G	A	1/1
chr1	168224737	TC	T	1/1
chr1	168224767	T	G	1/1
chr1	168238000	T	C	1/1
chr1	168239648	A	G	1/1
chr1	168240826	AG	A	1/1
chr1	168240828	TG	T	1/1
chr1	168240830	CTGG	C	1/1
chr1	168240853	T	C	1/1
chr1	168312312	A	G	1/1
chr1	168312334	T	TTA	1/1
chr1	168312336	GCC	G	1/1
chr1	168312355	C	T	1/1
chr1	168322839	T	C	1/1
chr1	168413817	CTAGA	C	1/1
chr1	168413833	C	T	1/1
chr1	168413842	G	A	1/1
chr1	168420181	A	C	1/1
chr1	168420184	A	G	1/1
chr1	168420187	G	GGA	1/1
chr1	168420196	A	AG	1/1
chr1	168420283	G	T	1/1
chr1	168420288	C	T	1/1
chr1	168420332	AG	A	1/1
chr1	168420351	T	G	1/1
chr1	168597322	T	TGGAGGA	1/1
chr1	168597514	ATT	A	1/1
chr1	168597531	C	G	1/1
chr1	169008731	C	T	1/1
chr1	169157848	GCGGTA	G	1/1
chr1	169157905	G	A	1/1
chr1	169165009	A	T	1/1
chr1	169165011	G	A	1/1
chr1	169249477	A	T	1/1
chr1	169256091	GTTTTTTTT	G	1/1
chr1	169256103	TTTTTTTTTGTTTTTTTTTTGTTTTTTTTTTG	T	1/1
chr1	169256140	T	C	1/1
chr1	169256144	A	G	1/1
chr1	169256157	C	A	1/1
chr1	169256182	G	A	1/1
chr1	169396226	C	T	1/1
chr1	169396450	T	A	1/1
chr1	169396458	G	A	1/1
chr1	169396498	G	T	1/1
chr1	169396502	G	C	1/1
chr1	169569231	G	C	1/1
chr1	170139491	G	A	1/1
chr1	170361573	C	T	1/1
chr1	170361580	C	A	1/1
chr1	171455448	C	T	1/1
chr1	171455486	A	G	1/1
chr1	171455493	A	G	1/1
chr1	171455494	C	T	1/1
chr1	171455502	AGGCTGGATTTGAATCAT	A	1/1
chr1	171673956	A	G	1/1
chr1	171674096	C	T	1/1
chr1	171677632	A	G	1/1
chr1	171677639	T	C	1/1
chr1	171897446	A	G	1/1
chr1	171897485	C	T	1/1
chr1	172072618	A	G	1/1
chr1	172129999	G	A	1/1
chr1	172130016	C	G	1/1
chr1	172213338	G	A	1/1
chr1	172214786	A	C	1/1
chr1	172231390	C	T	1/1
chr1	172231395	C	T	1/1
chr1	172231807	G	GC	1/1
chr1	172231809	C	T	1/1
chr1	172248765	C	T	1/1
chr1	172250537	T	C	1/1
chr1	172250648	A	T	1/1
chr1	172250674	T	G	1/1
chr1	172250683	G	A	1/1
chr1	172257756	G	A	1/1
chr1	172257760	G	A	1/1
chr1	172259259	C	T	1/1
chr1	172259303	T	C	1/1
chr1	172279497	G	T	1/1
chr1	172279502	A	G	1/1
chr1	172279623	C	G	1/1
chr1	172320863	G	GCGT	1/1
chr1	172320865	G	GA	1/1
chr1	172320919	C	T	1/1
chr1	172520355	A	C	1/1
chr1	172520390	A	T	1/1
chr1	172598919	T	C	1/1
chr1	172598999	T	G	1/1
chr1	172599046	T	C	1/1
chr1	172599200	T	C	1/1
chr1	172611963	C	T	1/1
chr1	172612154	C	T	1/1
chr1	172779225	C	T	1/1
chr1	172797852	C	A	1/1
chr1	172797869	G	GA	1/1
chr1	172838908	C	T	1/1
chr1	172857574	C	T	1/1
chr1	172857587	G	C	1/1
chr1	172987980	C	T	1/1
chr1	172988062	T	A	1/1
chr1	173088492	T	G	1/1
chr1	173104678	G	C	1/1
chr1	173150321	C	T	1/1
chr1	173180998	C	T	1/1
chr1	173183389	C	G	1/1
chr1	173183398	C	T	1/1
chr1	173184132	A	G	1/1
chr1	173184175	T	C	1/1
chr1	173184202	G	A	1/1
chr1	173202024	A	G	1/1
chr1	173202032	T	C	1/1
chr1	173202035	C	T	1/1
chr1	173202052	C	T	1/1
chr1	173202127	T	C	1/1
chr1	173202136	A	T	1/1
chr1	173202152	T	C	1/1
chr1	173202168	A	C	1/1
chr1	173202179	A	G	1/1
chr1	173214770	A	C	1/1
chr1	173215412	T	C	1/1
chr1	173215422	C	A	1/1
chr1	173215465	G	A	0/1
chr1	173215508	A	G	0/1
chr1	173216703	A	G	1/1
chr1	173224893	A	G	1/1
chr1	173270296	T	C	0/1
chr1	173270297	G	A	0/1
chr1	173270324	G	A	0/1
chr1	173270332	T	G	0/1
chr1	173270333	C	T	0/1
chr1	173270340	T	G	0/1
chr1	173270372	C	A	0/1
chr1	173270395	T	C	1/1
chr1	173270416	G	C	0/1
chr1	173270447	C	T	1/1
chr1	173270483	T	G	0/1
chr1	173270932	T	C	1/1
chr1	173271010	G	T	1/1
chr1	173271018	C	A	0/1
chr1	173271019	C	T	0/1
chr1	173271028	C	A	0/1
chr1	173271097	T	A	1/1
chr1	173271180	A	C	1/1
chr1	173271208	CT	C	1/1
chr1	173274689	C	T	1/1
chr1	173275046	T	C	1/1
chr1	173275059	A	G	0/1
chr1	173275065	A	G	0/1
chr1	173289651	C	A	0/1
chr1	173289665	C	T	0/1
chr1	173289671	C	G	0/1
chr1	173290551	C	A	1/1
chr1	173300782	A	G	1/1
chr1	173316291	G	A	1/1
chr1	173332129	G	A	1/1
chr1	173332148	A	G	1/1
chr1	173332289	G	A	1/1
chr1	173332330	C	A	1/1
chr1	173332331	A	G	1/1
chr1	173332371	C	T	1/1
chr1	173332388	G	A	1/1
chr1	173334219	A	C	1/1
chr1	173334220	G	A	1/1
chr1	173335330	G	A	1/1
chr1	173337516	G	A	1/1
chr1	173337772	C	T	0/1
chr1	173338240	C	T	0/1
chr1	173338321	G	A	0/1
chr1	173338425	G	C	0/1
chr1	173338862	C	T	1/1
chr1	173344584	C	G	0/1
chr1	173345599	G	A	0/1
chr1	173345643	C	T	0/1
chr1	173346309	A	G	0/1
chr1	173347893	C	T	0/1
chr1	173390994	G	A	1/1
chr1	173459238	T	C	1/1
chr1	173459246	A	C	1/1
chr1	173459256	T	G	1/1
chr1	173461793	C	T	1/1
chr1	173461816	T	A	1/1
chr1	173463464	C	G	1/1
chr1	173463569	G	A	1/1
chr1	173463602	C	A	1/1
chr1	173464923	A	G	1/1
chr1	173526646	G	A	1/1
chr1	173526673	G	T	1/1
chr1	173568841	A	T	1/1
chr1	173568869	G	C	1/1
chr1	173568919	A	T	1/1
chr1	173569089	G	A	1/1
chr1	173569118	C	T	1/1
chr1	173569127	T	C	1/1
chr1	173569137	C	G	1/1
chr1	173629489	T	C	1/1
chr1	173629825	A	G	1/1
chr1	173697364	AT	A	0/1
chr1	173697376	A	G	0/1
chr1	173697417	A	G	0/1
chr1	173697428	C	G	0/1
chr1	173697431	C	T	0/1
chr1	173697436	G	C	1/1
chr1	173697469	A	G	0/1
chr1	173697472	G	T	0/1
chr1	173697474	G	A	0/1
chr1	173770758	G	A	1/1
chr1	173878082	A	G	1/1
chr1	173934694	C	T	1/1
chr1	173934833	T	C	1/1
chr1	173934863	T	C	1/1
chr1	173934954	G	T	1/1
chr1	173936276	C	T	1/1
chr1	173936317	C	G	1/1
chr1	173936338	C	T	1/1
chr1	173936347	T	G	1/1
chr1	173938005	A	G	1/1
chr1	173938164	C	T	1/1
chr1	173943131	AGTC	A	1/1
chr1	173943159	T	C	1/1
chr1	173943259	T	A	1/1
chr1	173984402	A	T	1/1
chr1	173984412	A	G	1/1
chr1	173997457	A	T	1/1
chr1	173997667	G	A	1/1
chr1	173998075	T	G	1/1
chr1	174004578	GA	G	0/1
chr1	174017787	T	G	1/1
chr1	174040873	T	C	1/1
chr1	174040894	T	C	1/1
chr1	174042038	G	T	1/1
chr1	174042098	T	C	1/1
chr1	174042176	C	T	1/1
chr1	174042217	A	C	1/1
chr1	174049433	C	T	1/1
chr1	174049615	G	A	1/1
chr1	174049621	G	T	1/1
chr1	174050154	A	AG	1/1
chr1	174050186	C	A	1/1
chr1	174051467	C	G	1/1
chr1	174051494	T	G	1/1
chr1	174051513	A	T	0/1
chr1	174051912	G	A	1/1
chr1	174051937	T	C	1/1
chr1	174051985	A	G	1/1
chr1	174058867	A	T	1/1
chr1	174064361	G	C	1/1
chr1	174064371	C	T	1/1
chr1	174064407	C	T	1/1
chr1	174064411	A	T	1/1
chr1	174096022	A	C	1/1
chr1	174096055	T	C	1/1
chr1	174096059	C	T	1/1
chr1	174096060	A	G	1/1
chr1	174096069	T	G	1/1
chr1	174116960	A	C	1/1
chr1	174116977	C	G	1/1
chr1	174117007	AATGGAAAGAGT	A	0/1
chr1	174117068	G	T	0/1
chr1	174117466	C	G	0/1
chr1	174122612	A	G	0/1
chr1	174122617	A	C	0/1
chr1	174142041	A	G	1/1
chr1	174142047	A	T	1/1
chr1	174142066	TAA	T	1/1
chr1	174142071	A	ATTT	1/1
chr1	174142104	A	G	1/1
chr1	174142170	C	T	1/1
chr1	174143903	G	T	1/1
chr1	174143904	G	T	1/1
chr1	174143920	T	G	1/1
chr1	174143923	A	C	1/1
chr1	174143924	C	T	1/1
chr1	174145673	A	T	1/1
chr1	174145681	T	A	1/1
chr1	174145690	A	G	1/1
chr1	174146131	A	G	1/1
chr1	174146921	C	A	1/1
chr1	174146935	G	C	1/1
chr1	174146959	G	A	1/1
chr1	174147997	C	G	0/1
chr1	174149587	C	T	1/1
chr1	174149635	T	G	1/1
chr1	174149741	T	G	1/1
chr1	174149762	G	C	1/1
chr1	174149812	A	T	1/1
chr1	174149814	T	C	1/1
chr1	174149819	C	T	1/1
chr1	174149831	A	G	1/1
chr1	174149833	C	T	1/1
chr1	174149840	T	G	1/1
chr1	174153864	A	C	1/1
chr1	174153965	A	T	1/1
chr1	174153970	G	A	1/1
chr1	174154306	T	A	0/1
chr1	174154329	A	C	0/1
chr1	174154331	A	G	0/1
chr1	174157403	T	C	1/1
chr1	174164147	A	G	1/1
chr1	174164157	G	A	1/1
chr1	174164164	C	T	1/1
chr1	174165195	A	T	1/1
chr1	174165203	T	C	1/1
chr1	174170201	C	A	1/1
chr1	174170214	G	A	1/1
chr1	174170218	T	C	1/1
chr1	174170300	G	A	1/1
chr1	174170307	A	G	1/1
chr1	174174160	A	G	1/1
chr1	174174217	C	A	1/1
chr1	174174277	T	G	1/1
chr1	174174319	A	G	1/1
chr1	174174324	C	T	1/1
chr1	174174344	A	G	1/1
chr1	174181042	G	A	1/1
chr1	174181140	A	G	1/1
chr1	174181177	G	A	1/1
chr1	174181182	A	G	1/1
chr1	174181183	G	A	1/1
chr1	174181492	C	G	1/1
chr1	174181523	G	A	1/1
chr1	174181540	C	T	1/1
chr1	174181594	A	G	1/1
chr1	174184984	T	C	1/1
chr1	174184985	A	T	1/1
chr1	174185192	C	T	1/1
chr1	174208521	A	G	1/1
chr1	174208522	A	C	1/1
chr1	174208718	A	T	1/1
chr1	174208765	T	A	1/1
chr1	174208788	C	A	1/1
chr1	174209000	C	T	1/1
chr1	174209406	A	G	1/1
chr1	174209459	A	G	1/1
chr1	174209498	T	A	1/1
chr1	174209514	A	T	1/1
chr1	174209522	G	A	1/1
chr1	174209524	A	T	1/1
chr1	174209528	C	T	1/1
chr1	174209541	G	A	1/1
chr1	174209551	C	G	1/1
chr1	174214721	C	T	1/1
chr1	174214724	A	C	0/1
chr1	174215084	C	T	1/1
chr1	174215791	G	C	1/1
chr1	174215869	C	T	1/1
chr1	174216387	C	T	1/1
chr1	174217306	C	T	1/1
chr1	174217316	A	T	1/1
chr1	174217450	G	A	1/1
chr1	174217451	A	G	1/1
chr1	174219405	A	G	1/1
chr1	174219427	A	G	1/1
chr1	174219443	G	A	1/1
chr1	174219495	T	A	1/1
chr1	174219510	A	T	1/1
chr1	174219548	A	G	1/1
chr1	174219588	T	C	1/1
chr1	174227961	T	C	1/1
chr1	174242684	CTG	C	1/1
chr1	174246310	AG	A	1/1
chr1	174246385	T	C	1/1
chr1	174246486	T	C	1/1
chr1	174246685	C	G	1/1
chr1	174246698	G	C	1/1
chr1	174247495	G	A	1/1
chr1	174247564	G	GGTACAGAATGACACT	0/1
chr1	174247615	A	G	1/1
chr1	174247633	T	G	1/1
chr1	174248387	G	GA	1/1
chr1	174249113	T	G	1/1
chr1	174299063	C	T	1/1
chr1	174299069	T	G	1/1
chr1	174300085	TATCCTGA	T	1/1
chr1	174414583	T	C	1/1
chr1	174414617	C	G	1/1
chr1	174414656	A	G	1/1
chr1	174414928	T	A	1/1
chr1	174414935	G	A	1/1
chr1	174414944	A	G	1/1
chr1	174414950	T	C	1/1
chr1	174420489	G	A	1/1
chr1	174423617	C	T	1/1
chr1	174423618	A	G	1/1
chr1	174423652	T	A	1/1
chr1	174423659	T	C	1/1
chr1	174423690	C	T	1/1
chr1	174426331	AAG	A	1/1
chr1	174426729	G	C	1/1
chr1	174426753	A	G	1/1
chr1	174427085	T	C	1/1
chr1	174427086	C	T	1/1
chr1	174427130	G	A	1/1
chr1	174427143	A	G	1/1
chr1	174428271	T	C	1/1
chr1	174428498	C	A	1/1
chr1	174428499	C	A	1/1
chr1	174428509	A	T	1/1
chr1	174428540	G	T	1/1
chr1	174428553	A	C	1/1
chr1	174428560	T	C	1/1
chr1	174428564	A	T	1/1
chr1	174428571	G	T	1/1
chr1	174428620	G	A	1/1
chr1	174428627	T	C	1/1
chr1	174430419	G	C	1/1
chr1	174491665	G	C	1/1
chr1	174491758	G	A	1/1
chr1	174514548	T	A	1/1
chr1	174527835	C	T	1/1
chr1	174527852	T	C	1/1
chr1	174527952	A	T	1/1
chr1	174528435	C	CT	1/1
chr1	174528451	A	G	1/1
chr1	174530095	G	T	1/1
chr1	174530150	C	T	1/1
chr1	174530182	T	C	1/1
chr1	174628292	A	G	0/1
chr1	174824687	G	A	1/1
chr1	174824705	T	C	1/1
chr1	174824722	T	C	1/1
chr1	175200327	A	T	1/1
chr1	175200343	A	C	1/1
chr1	175200378	GTATAAGAAAGTC	G	1/1
chr1	175200392	AAGAC	A	1/1
chr1	175200400	C	T	1/1
chr1	175268209	C	A	1/1
chr1	175268216	C	T	1/1
chr1	175268228	T	G	1/1
chr1	175268315	T	G	1/1
chr1	175276551	T	G	1/1
chr1	175276569	T	A	1/1
chr1	175276584	C	T	1/1
chr1	175279166	C	T	1/1
chr1	175279241	G	A	1/1
chr1	175999551	C	T	0/1
chr1	176066884	C	T	1/1
chr1	176067782	A	G	1/1
chr1	176067795	T	C	1/1
chr1	176067805	AGC	A	1/1
chr1	176067809	T	C	1/1
chr1	176067813	T	C	1/1
chr1	176089670	C	A	1/1
chr1	176089721	A	G	1/1
chr1	176089735	A	G	1/1
chr1	176089738	A	G	1/1
chr1	176089753	G	A	1/1
chr1	176089767	G	A	1/1
chr1	176089849	A	C	1/1
chr1	176089889	T	A	1/1
chr1	176121103	T	G	1/1
chr1	176121129	C	G	1/1
chr1	176135351	C	A	1/1
chr1	176135432	C	T	1/1
chr1	176147240	G	T	1/1
chr1	176147241	T	C	1/1
chr1	176148017	T	G	1/1
chr1	176148176	T	C	1/1
chr1	176148177	T	C	1/1
chr1	176148189	C	T	1/1
chr1	176153519	C	A	1/1
chr1	176167933	C	A	1/1
chr1	176170474	C	T	1/1
chr1	176177469	C	CCTAA	1/1
chr1	176177489	A	C	1/1
chr1	176177566	G	A	1/1
chr1	176180180	C	T	1/1
chr1	176262820	T	A	1/1
chr1	176299336	A	G	1/1
chr1	176299445	C	T	1/1
chr1	176321199	CATTATATG	C	1/1
chr1	176378835	T	C	1/1
chr1	176523216	T	C	1/1
chr1	177661684	C	A	1/1
chr1	177661688	G	T	1/1
chr1	177826259	A	C	0/1
chr1	177826263	T	C	0/1
chr1	177826283	G	C	0/1
chr1	177826307	A	G	0/1
chr1	177826344	T	C	0/1
chr1	177826345	AGC	A	0/1
chr1	177826384	T	C	1/1
chr1	177826386	G	T	1/1
chr1	177826395	T	A	1/1
chr1	177826432	A	G	1/1
chr1	177826433	G	T	1/1
chr1	177826451	A	C	1/1
chr1	177829501	AT	A	1/1
chr1	177829519	TTTA	T	1/1
chr1	177829580	C	T	1/1
chr1	177829586	G	A	1/1
chr1	177829589	C	A	1/1
chr1	177829591	C	G	1/1
chr1	177914611	T	G	1/1
chr1	177914625	C	G	1/1
chr1	178143736	G	A	1/1
chr1	178802195	A	C	1/1
chr1	178802202	T	C	1/1
chr1	179671128	C	T	1/1
chr1	179673424	G	T	1/1
chr1	179673481	TAC	T	1/1
chr1	179683097	G	C	1/1
chr1	179702347	C	T	1/1
chr1	180117425	T	C	1/1
chr1	180117449	CTG	C	1/1
chr1	180117512	G	T	1/1
chr1	180117575	A	T	1/1
chr1	180117640	A	T	1/1
chr1	180118100	G	A	1/1
chr1	180118102	T	A	1/1
chr1	180118118	G	A	1/1
chr1	180251851	C	T	1/1
chr1	180252140	G	A	1/1
chr1	180252155	T	C	1/1
chr1	180795054	A	ATGG	1/1
chr1	181448065	T	C	1/1
chr1	181476069	G	GT	0/1
chr1	181535120	G	C	1/1
chr1	182031202	T	C	1/1
chr1	182042059	G	T	1/1
chr1	182675237	T	TCA	1/1
chr1	182985574	G	T	1/1
chr1	182985575	G	T	1/1
chr1	182985577	G	C	1/1
chr1	182985594	G	C	1/1
chr1	182985603	G	C	1/1
chr1	183042518	TTGCAGACATGTC	T	1/1
chr1	183050671	C	T	1/1
chr1	183050673	A	G	1/1
chr1	183059593	G	A	1/1
chr1	183069180	C	A	1/1
chr1	183069294	T	C	1/1
chr1	183671336	G	A	1/1
chr1	183680227	T	A	1/1
chr1	183682152	C	T	1/1
chr1	183693522	T	TGC	1/1
chr1	183694073	T	G	1/1
chr1	183886621	T	C	1/1
chr1	183886622	T	C	1/1
chr1	183891840	GCT	G	1/1
chr1	183891860	A	G	1/1
chr1	183891907	G	GA	1/1
chr1	183891933	G	T	1/1
chr1	184209466	T	A	1/1
chr1	184209467	G	T	1/1
chr1	184209599	C	A	1/1
chr1	184212815	T	C	1/1
chr1	184212826	T	C	1/1
chr1	184400942	C	T	1/1
chr1	184400978	A	C	1/1
chr1	184419107	G	A	1/1
chr1	184822399	G	A	1/1
chr1	184905483	G	A	1/1
chr1	185898149	A	G	1/1
chr1	185898203	C	T	1/1
chr1	185898223	T	C	1/1
chr1	186656609	C	A	0/1
chr1	186743213	T	C	1/1
chr1	187102128	A	G	1/1
chr1	187106232	GGAAAACTATGATTTTT	G	1/1
chr1	187107235	C	T	1/1
chr1	187107756	C	G	1/1
chr1	187208860	T	C	1/1
chr1	187279441	G	A	1/1
chr1	187279536	G	T	1/1
chr1	187287925	G	A	1/1
chr1	187287992	A	ACAG	1/1
chr1	187287996	GTGCTC	G	1/1
chr1	187288005	GATGGTGTAAAGCATTCATAACCATGCAGT	G	1/1
chr1	187288091	C	T	1/1
chr1	187288095	C	A	1/1
chr1	187288274	C	T	1/1
chr1	187288314	A	G	1/1
chr1	187288352	C	T	1/1
chr1	190182374	A	G	1/1
chr1	190182398	T	C	1/1
chr1	190254587	A	C	0/1
chr1	190254607	G	A	0/1
chr1	190254625	G	A	0/1
chr1	190254677	T	C	0/1
chr1	191475071	A	T	1/1
chr1	191476266	C	T	1/1
chr1	191477103	A	T	1/1
chr1	191477313	T	C	1/1
chr1	191477548	G	A	1/1
chr1	191478439	G	A	1/1
chr1	191482629	G	A	1/1
chr1	191482845	A	G	1/1
chr1	191482857	T	C	1/1
chr1	191482860	G	A	1/1
chr1	191485929	G	A	1/1
chr1	191485986	C	G	1/1
chr1	191485988	A	G	1/1
chr1	191485992	A	C	1/1
chr1	191486008	G	A	1/1
chr1	191492369	T	C	1/1
chr1	191492370	T	A	1/1
chr1	191670226	GT	G	1/1
chr1	191984482	C	T	1/1
chr1	192623745	G	T	0/1
chr1	192794348	A	T	1/1
chr1	193365379	T	TA	0/1
chr1	193365380	T	G	0/1
chr1	193380636	A	G	1/1
chr1	193543316	G	A	1/1
chr1	193543393	G	A	1/1
chr1	193646503	G	GTCTTA	1/1
chr1	193727495	G	A	1/1
chr1	193954356	G	A	1/1
chr1	194520142	G	C	1/1
chr1	194759288	C	A	1/1
chr1	195166209	A	C	1/1
chr2	3278994	G	T	1/1
chr2	3436524	CTA	C	1/1
chr2	3695877	T	C	1/1
chr2	4922350	ACC	A	0/1
chr2	5731920	A	T	1/1
chr2	5763068	C	T	1/1
chr2	5940008	A	ACACGCACGCACGCACG	1/1
chr2	5940071	G	A	1/1
chr2	6506982	G	A	1/1
chr2	6521170	T	C	1/1
chr2	7002181	A	G	1/1
chr2	9807944	A	T	1/1
chr2	10032114	A	G	1/1
chr2	10047920	C	A	1/1
chr2	10107117	A	G	1/1
chr2	10108664	A	G	1/1
chr2	11396128	A	G	1/1
chr2	12111269	C	T	0/1
chr2	17949679	A	AGG	1/1
chr2	21134680	T	C	1/1
chr2	21134683	C	T	1/1
chr2	21134710	T	C	1/1
chr2	22423203	C	T	1/1
chr2	22423207	C	T	1/1
chr2	22423318	T	C	1/1
chr2	22689820	G	A	1/1
chr2	22895484	A	G	0/1
chr2	23015702	C	T	1/1
chr2	23028592	A	ATT	1/1
chr2	23119991	C	A	1/1
chr2	23400228	C	T	1/1
chr2	24262633	GA	G	1/1
chr2	24291364	C	G	1/1
chr2	24494793	A	G	1/1
chr2	24505479	A	T	1/1
chr2	24505952	C	T	1/1
chr2	24647936	A	G	1/1
chr2	24647964	G	A	1/1
chr2	24658650	C	T	1/1
chr2	24783311	G	T	1/1
chr2	24783345	T	C	1/1
chr2	24808140	C	T	1/1
chr2	24818581	AGT	A	1/1
chr2	24827049	G	A	1/1
chr2	24836184	T	C	1/1
chr2	24836207	G	A	1/1
chr2	24836286	C	A	1/1
chr2	24837692	A	ACT	1/1
chr2	24852887	G	T	1/1
chr2	24894431	G	A	1/1
chr2	24896600	C	A	1/1
chr2	24897733	A	G	1/1
chr2	25050221	A	G	1/1
chr2	25050674	A	G	1/1
chr2	25084595	A	G	0/1
chr2	25084600	A	G	0/1
chr2	25084607	G	T	0/1
chr2	25084670	A	G	0/1
chr2	25084924	G	A	0/1
chr2	25084967	G	A	0/1
chr2	25086043	G	A	0/1
chr2	25086117	C	G	0/1
chr2	25086146	A	C	0/1
chr2	25086424	G	A	0/1
chr2	25086908	A	G	1/1
chr2	25086983	T	C	0/1
chr2	25086984	G	A	0/1
chr2	25087228	T	C	0/1
chr2	25087290	A	G	0/1
chr2	25087292	T	C	0/1
chr2	25152934	G	T	1/1
chr2	25256135	G	T	0/1
chr2	26179908	C	CGTGTGT	1/1
chr2	26949316	G	T	0/1
chr2	27025863	T	C	1/1
chr2	27025937	C	A	1/1
chr2	27026062	A	G	1/1
chr2	27045075	T	C	1/1
chr2	27052234	CTA	C	1/1
chr2	27052254	CGGG	C	1/1
chr2	27052257	G	GAT	1/1
chr2	27052283	A	T	1/1
chr2	27052339	T	C	1/1
chr2	27052369	C	T	1/1
chr2	27052370	A	G	1/1
chr2	27070639	G	A	1/1
chr2	27070706	T	C	1/1
chr2	27070710	A	G	1/1
chr2	27070719	A	G	1/1
chr2	27070745	T	A	1/1
chr2	27083744	C	T	1/1
chr2	27083748	G	A	1/1
chr2	27086036	A	C	1/1
chr2	27086331	A	G	1/1
chr2	27086365	A	G	1/1
chr2	27086393	A	G	1/1
chr2	27095172	G	A	1/1
chr2	27095268	G	A	1/1
chr2	27098387	A	C	1/1
chr2	27099987	A	G	1/1
chr2	29728259	G	T	1/1
chr2	29875912	A	AG	0/1
chr2	29938440	CA	C	0/1
chr2	30808612	G	A	1/1
chr2	30808627	T	C	1/1
chr2	31191985	C	T	1/1
chr2	31191986	A	G	1/1
chr2	31191992	TG	T	1/1
chr2	31192039	A	G	1/1
chr2	31216445	C	T	1/1
chr2	31219872	T	C	1/1
chr2	31219916	T	C	1/1
chr2	31268969	C	T	1/1
chr2	31269184	C	G	1/1
chr2	31269186	G	GCCA	1/1
chr2	31269189	A	G	1/1
chr2	31270796	GGT	G	1/1
chr2	31272263	C	G	1/1
chr2	31272297	A	T	1/1
chr2	31278747	G	C	1/1
chr2	31279994	C	A	1/1
chr2	31280609	C	A	0/1
chr2	31280914	T	C	1/1
chr2	31280930	G	A	1/1
chr2	31282298	G	A	1/1
chr2	31308336	A	ACT	1/1
chr2	31332459	A	ATCTG	1/1
chr2	31342019	A	C	1/1
chr2	31344145	A	G	1/1
chr2	31347875	A	G	1/1
chr2	31450725	G	A	0/1
chr2	31450736	T	C	0/1
chr2	31450740	C	T	0/1
chr2	31452191	G	A	1/1
chr2	31778530	A	AGG	0/1
chr2	32256108	G	A	1/1
chr2	32604677	G	GT	1/1
chr2	32604694	C	T	1/1
chr2	32604720	C	T	1/1
chr2	32761458	C	T	0/1
chr2	32812038	C	T	1/1
chr2	34546088	T	TGTGA	1/1
chr2	34581036	G	A	0/1
chr2	34650869	A	G	1/1
chr2	34856435	C	A	0/1
chr2	34983498	A	G	1/1
chr2	34991142	T	TTCACGACGCC	1/1
chr2	35021312	T	TGAG	1/1
chr2	35021313	T	TTTTC	1/1
chr2	35027347	A	G	1/1
chr2	35038845	C	G	0/1
chr2	35038864	T	G	1/1
chr2	35158021	T	C	0/1
chr2	36860427	C	A	0/1
chr2	37411185	C	T	0/1
chr2	37656338	C	T	1/1
chr2	37713885	G	GA	1/1
chr2	38585163	A	G	1/1
chr2	38708270	C	A	1/1
chr2	38853913	C	CA	0/1
chr2	40557257	G	A	1/1
chr2	40557281	TTGTGTG	T	1/1
chr2	40677220	A	G	1/1
chr2	40677274	G	A	1/1
chr2	40678105	A	G	1/1
chr2	40678117	G	A	1/1
chr2	40678120	A	G	1/1
chr2	40725713	A	C	1/1
chr2	40730679	GT	G	1/1
chr2	44844106	C	A	0/1
chr2	49307440	A	C	1/1
chr2	49600203	G	A	1/1
chr2	49799034	T	C	1/1
chr2	49799070	C	A	1/1
chr2	49799097	A	G	1/1
chr2	49799119	T	C	1/1
chr2	49801715	C	T	1/1
chr2	50029190	T	TG	1/1
chr2	50044326	A	G	1/1
chr2	51483192	C	G	1/1
chr2	51483250	T	C	1/1
chr2	51780713	C	CACACACGCAT	1/1
chr2	51780745	T	C	1/1
chr2	51785390	C	T	1/1
chr2	51804163	C	T	1/1
chr2	51804228	C	A	1/1
chr2	51814514	A	G	1/1
chr2	51814520	T	C	1/1
chr2	51899226	A	C	1/1
chr2	51906363	TGC	T	1/1
chr2	51906379	TGC	T	1/1
chr2	51906382	G	A	1/1
chr2	51906488	G	A	1/1
chr2	51932532	G	A	0/1
chr2	51932594	G	A	0/1
chr2	51958951	G	A	1/1
chr2	51959090	T	C	1/1
chr2	51959098	T	A	1/1
chr2	51959163	G	C	1/1
chr2	51959183	C	T	1/1
chr2	51959190	T	C	1/1
chr2	51960994	G	A	1/1
chr2	51960998	C	T	1/1
chr2	51960999	A	G	1/1
chr2	52016164	C	T	1/1
chr2	52016893	A	G	1/1
chr2	52016897	C	T	1/1
chr2	52016901	TG	T	1/1
chr2	52016916	G	C	1/1
chr2	52017689	C	G	1/1
chr2	52018401	A	G	1/1
chr2	52019527	A	G	1/1
chr2	52020687	C	T	1/1
chr2	52020766	A	C	1/1
chr2	52024575	G	A	1/1
chr2	52024605	T	C	1/1
chr2	52024614	AT	A	1/1
chr2	52025417	C	T	1/1
chr2	52030621	T	C	1/1
chr2	52033501	C	T	1/1
chr2	52042980	G	A	1/1
chr2	52044176	GAGAA	G	1/1
chr2	52044208	A	G	1/1
chr2	52044220	A	G	1/1
chr2	52044297	G	T	1/1
chr2	52044303	A	G	1/1
chr2	52045100	G	A	1/1
chr2	52047462	C	T	1/1
chr2	52048054	T	C	1/1
chr2	52048719	G	GT	1/1
chr2	52048769	A	C	1/1
chr2	52048778	T	C	1/1
chr2	52049366	T	C	1/1
chr2	52049494	T	C	1/1
chr2	52049862	C	T	1/1
chr2	52051219	T	C	1/1
chr2	52051846	G	C	1/1
chr2	52053344	CACACACACACACACACAA	C	1/1
chr2	52053374	G	A	1/1
chr2	52056129	C	T	1/1
chr2	52056204	C	T	1/1
chr2	52059715	A	G	1/1
chr2	52059787	G	T	1/1
chr2	52059797	A	G	1/1
chr2	52059802	A	G	1/1
chr2	52060214	G	A	1/1
chr2	52062278	C	T	1/1
chr2	52062449	G	A	1/1
chr2	52063820	T	TC	1/1
chr2	52063899	G	GA	1/1
chr2	52074590	T	TTA	1/1
chr2	52074845	CT	C	0/1
chr2	52081126	G	A	1/1
chr2	52082871	A	G	1/1
chr2	52082903	C	T	1/1
chr2	52083003	T	C	1/1
chr2	52083036	T	TC	1/1
chr2	52085502	AAATAGGGTATCATTT	A	1/1
chr2	52085523	C	T	1/1
chr2	52085526	G	T	1/1
chr2	52088500	CATAAA	C	1/1
chr2	52089795	C	T	1/1
chr2	52089821	TC	T	1/1
chr2	52089831	T	C	1/1
chr2	52092404	C	CA	1/1
chr2	52098909	C	T	1/1
chr2	52107244	C	T	1/1
chr2	52111718	T	C	1/1
chr2	52112412	T	A	1/1
chr2	52135412	G	A	1/1
chr2	52137008	T	G	1/1
chr2	52137161	C	T	1/1
chr2	52141580	G	A	1/1
chr2	52141588	C	T	1/1
chr2	52141630	A	C	1/1
chr2	52146615	A	G	1/1
chr2	52146809	C	T	1/1
chr2	52146863	C	G	1/1
chr2	52148284	CTTT	C	1/1
chr2	52148296	T	A	1/1
chr2	52154334	T	C	1/1
chr2	52154356	A	G	1/1
chr2	52154378	C	A	1/1
chr2	52154425	C	T	1/1
chr2	52159203	T	C	1/1
chr2	52159347	T	C	1/1
chr2	52159446	T	C	1/1
chr2	52159585	GA	G	1/1
chr2	52159604	A	G	1/1
chr2	52159611	A	G	1/1
chr2	52159634	G	C	1/1
chr2	52159639	T	C	1/1
chr2	52160852	CG	C	1/1
chr2	52162018	C	T	0/1
chr2	52163206	C	T	1/1
chr2	52163279	A	AG	1/1
chr2	52164096	T	C	1/1
chr2	52190023	G	GT	1/1
chr2	52260452	AGCTGAGCTTTCTGAAAAGGC	A	0/1
chr2	52260474	CACTGAGTT	C	0/1
chr2	52271648	T	C	1/1
chr2	52271690	C	T	1/1
chr2	52280062	A	AGTC	1/1
chr2	52280137	C	T	1/1
chr2	52292505	T	G	0/1
chr2	52292555	T	C	0/1
chr2	52292569	G	C	0/1
chr2	52550438	C	CA	1/1
chr2	52573866	T	C	1/1
chr2	52573878	C	G	1/1
chr2	52574035	C	T	1/1
chr2	52579894	T	C	1/1
chr2	52873790	C	A	1/1
chr2	60066935	G	A	1/1
chr2	60090414	C	A	0/1
chr2	60271494	G	T	1/1
chr2	60271502	T	G	1/1
chr2	61642884	A	T	0/1
chr2	62356590	T	A	1/1
chr2	62362296	A	G	1/1
chr2	62385945	C	T	1/1
chr2	62391895	T	C	1/1
chr2	62448499	T	C	0/1
chr2	62577309	A	AG	1/1
chr2	64936138	AAAAACAAAC	A	0/1
chr2	64936274	T	A	1/1
chr2	64936732	G	A	0/1
chr2	64936734	T	TTA	0/1
chr2	64936736	C	T	0/1
chr2	65188071	A	G	1/1
chr2	65193389	T	C	1/1
chr2	65526484	A	T	1/1
chr2	65526485	A	T	1/1
chr2	65526659	G	C	1/1
chr2	65526727	C	T	1/1
chr2	65586474	A	G	1/1
chr2	65586517	ACAGGGAG	A	1/1
chr2	65857530	G	A	1/1
chr2	65857577	G	T	1/1
chr2	65857599	G	A	1/1
chr2	66094627	C	T	1/1
chr2	67363717	C	A	1/1
chr2	68994508	C	T	1/1
chr2	68996844	A	C	1/1
chr2	69086957	A	G	1/1
chr2	69097805	T	C	1/1
chr2	69097826	A	G	1/1
chr2	69358032	GC	G	1/1
chr2	69490865	G	A	1/1
chr2	69492134	C	T	1/1
chr2	69492179	T	C	1/1
chr2	69492194	G	A	1/1
chr2	69492251	T	C	1/1
chr2	69492334	TC	T	1/1
chr2	69492356	G	A	1/1
[truncated: 8,171 more rows]

## Sheet: Sheet9
Nuclear variants of the embryo of SH-embryo 9 by whole exome sequencing
Chromosome	Posotion	REF	ALT	Genotype		1/1 indicates homozygosity
chr1	9545577	G	A	0/1		0/1 or 1/0 indicates heterzygosity
chr1	9545597	C	T	0/1
chr1	9545621	A	T	0/1
chr1	9545654	G	A	0/1
chr1	9545663	C	T	0/1
chr1	9545666	C	T	0/1
chr1	9545668	G	A	0/1
chr1	9545674	C	T	0/1
chr1	9545682	C	T	0/1
chr1	9545684	G	T	0/1
chr1	9545685	G	T	0/1
chr1	9545688	G	T	0/1
chr1	9545691	G	A	0/1
chr1	9545693	C	T	0/1
chr1	9545700	C	G	0/1
chr1	13142510	A	G	0/1
chr1	17739613	CTG	C	0/1
chr1	19199310	AAC	A	0/1
chr1	20804989	T	TC	0/1
chr1	20929557	T	C	0/1
chr1	21250108	CCA	C	0/1
chr1	24532400	A	T	1/1
chr1	32603112	CTG	C	1/1
chr1	34235271	T	TC	0/1
chr1	34249338	C	A	0/1
chr1	34249572	G	A	0/1
chr1	34252727	A	C	0/1
chr1	34323721	C	A	0/1
chr1	34558953	A	C	1/1
chr1	34558969	A	T	1/1
chr1	34558971	A	AGAATTGTTTCCGTGAAAGC	1/1
chr1	36374468	G	T	1/1
chr1	36569433	G	T	0/1
chr1	36749296	G	A	1/1
chr1	38145033	G	A	0/1
chr1	38593656	GCACA	G	0/1
chr1	39775443	C	A	0/1
chr1	40420184	C	T	0/1
chr1	43807115	A	AG	0/1
chr1	45982064	TA	T	0/1
chr1	51853923	T	C	1/1
chr1	53378382	T	A	1/1
chr1	58142357	G	T	0/1
chr1	58403242	C	A	0/1
chr1	59051292	CA	C	0/1
chr1	60009780	C	A	1/1
chr1	60314289	C	T	1/1
chr1	63614424	C	A	1/1
chr1	65119724	CGT	C	0/1
chr1	65383639	A	AAC	0/1
chr1	71341330	AGTGT	A	0/1
chr1	71619645	T	C	0/1
chr1	72313987	G	A	0/1
chr1	73964320	C	A	1/1
chr1	74428363	T	TC	0/1
chr1	74601207	C	A	0/1
chr1	74611701	G	GGAAGAGAAGACATGA	0/1
chr1	74611703	A	T	0/1
chr1	74782316	C	A	0/1
chr1	74850199	G	GC	1/1
chr1	75182988	G	A	0/1
chr1	75183117	C	T	0/1
chr1	75361974	A	AC	0/1
chr1	75401584	GAC	G	0/1
chr1	75438370	AGT	A	0/1
chr1	75550062	C	A	0/1
chr1	78190473	A	AGT	1/1
chr1	79705713	G	GA	0/1
chr1	82649827	CTG	C	0/1
chr1	82651571	G	T	1/1
chr1	82696819	CAT	C	0/1
chr1	82747152	G	A	0/1
chr1	83019630	TCACACA	T	1/1
chr1	85038407	C	T	0/1
chr1	85038464	T	A	0/1
chr1	85038475	T	C	0/1
chr1	85096223	C	T	1/1
chr1	85097262	C	A	0/1
chr1	85097306	C	G	0/1
chr1	85254030	T	A	0/1
chr1	85257268	A	G	0/1
chr1	85257270	A	T	0/1
chr1	85257271	CGTGTGT	C	0/1
chr1	85257286	G	C	0/1
chr1	85257337	C	A	0/1
chr1	85257385	C	T	0/1
chr1	85276526	A	AT	0/1
chr1	88153762	T	C	0/1
chr1	88247232	T	C	0/1
chr1	88247237	C	T	0/1
chr1	88247262	G	A	0/1
chr1	88247267	G	A	0/1
chr1	88247304	G	GGCA	0/1
chr1	88247306	T	A	0/1
chr1	88247310	A	AGGC	0/1
chr1	88247311	T	TCCACTTTCCCAAGCTACCTACA	0/1
chr1	88247539	A	G	1/1
chr1	88247852	T	C	0/1
chr1	88247900	G	A	0/1
chr1	88247919	G	T	0/1
chr1	88247920	C	A	0/1
chr1	88247955	A	T	0/1
chr1	88248029	A	G	0/1
chr1	88248584	G	A	0/1
chr1	88248605	G	T	0/1
chr1	88248614	T	C	0/1
chr1	88248621	C	T	0/1
chr1	88248655	G	A	0/1
chr1	88248704	C	T	0/1
chr1	88248816	T	A	0/1
chr1	88248830	G	T	0/1
chr1	88248844	G	A	1/1
chr1	88249028	G	A	1/1
chr1	88249686	C	T	0/1
chr1	88249700	T	C	0/1
chr1	88249744	C	T	0/1
chr1	88249832	G	A	0/1
chr1	88249861	A	G	0/1
chr1	88249869	A	C	0/1
chr1	88250266	A	G	0/1
chr1	88250268	G	A	0/1
chr1	88250342	G	A	0/1
chr1	88250393	G	A	0/1
chr1	88250425	C	T	0/1
chr1	88250436	T	C	0/1
chr1	88251555	A	G	0/1
chr1	88251556	G	A	0/1
chr1	88251561	C	T	0/1
chr1	88251584	T	C	0/1
chr1	88251620	A	AAAAG	0/1
chr1	88251639	T	C	0/1
chr1	88251659	C	G	0/1
chr1	88251672	T	A	0/1
chr1	88251747	C	G	1/1
chr1	88251772	A	T	0/1
chr1	88252622	A	G	0/1
chr1	88252625	T	C	0/1
chr1	88252669	C	T	0/1
chr1	88252732	C	T	0/1
chr1	88252784	TGCCTCTGA	T	1/1
chr1	88252822	G	GTCTCTGTGCCCTTTAGAGTA	0/1
chr1	88252856	C	T	0/1
chr1	88252872	A	C	0/1
chr1	88253016	A	G	0/1
chr1	88253036	A	G	0/1
chr1	88253961	C	T	0/1
chr1	88253964	T	A	0/1
chr1	88254676	C	T	0/1
chr1	88254710	C	G	0/1
chr1	88254713	C	T	0/1
chr1	88254739	C	T	0/1
chr1	88254786	G	A	0/1
chr1	88254812	A	G	0/1
chr1	88254834	C	T	0/1
chr1	88254845	T	C	0/1
chr1	88255847	C	G	1/1
chr1	88264521	A	G	0/1
chr1	88269021	A	T	0/1
chr1	88269125	T	C	1/1
chr1	88269170	A	G	0/1
chr1	88269242	T	C	0/1
chr1	88269283	A	C	0/1
chr1	88270304	A	AAGC	0/1
chr1	88284088	G	T	0/1
chr1	88284094	C	CT	0/1
chr1	88284109	T	C	0/1
chr1	88284136	C	G	0/1
chr1	88284304	A	G	0/1
chr1	88284310	T	C	0/1
chr1	88284327	G	A	0/1
chr1	88284407	A	T	1/1
chr1	88284440	T	G	1/1
chr1	88284441	T	C	1/1
chr1	88284578	C	T	1/1
chr1	88323701	G	T	0/1
chr1	88886796	G	T	1/1
chr1	89671336	C	T	0/1
chr1	89846578	A	AT	0/1
chr1	90239779	G	A	1/1
chr1	91734309	CCA	C	0/1
chr1	92111536	C	T	0/1
chr1	92507581	T	C	1/1
chr1	93204974	T	G	1/1
chr1	93416763	C	T	0/1
chr1	95179988	C	A	1/1
chr1	100387263	G	C	1/1
chr1	107450387	CGT	C	0/1
chr1	108183618	A	G	1/1
chr1	109171637	AT	A	1/1
chr1	118343209	T	TG	0/1
chr1	120403610	G	A	0/1
chr1	120732683	G	T	0/1
chr1	120732944	A	G	0/1
chr1	121959798	G	A	1/1
chr1	127930491	CATAT	C	0/1
chr1	129688280	G	T	1/1
chr1	130196696	C	A	0/1
chr1	132829699	GGT	G	1/1
chr1	133026479	TA	T	0/1
chr1	133078042	C	T	0/1
chr1	134506444	G	C	0/1
chr1	137367099	C	G	1/1
chr1	138068733	C	CA	0/1
chr1	146095640	G	T	0/1
chr1	151952498	CGT	C	1/1
chr1	153258450	C	A	0/1
chr1	153740521	AT	A	0/1
chr1	154603901	A	AG	1/1
chr1	155722275	A	G	1/1
chr1	172142530	G	A	1/1
chr1	173209679	C	T	1/1
chr1	173345800	C	G	0/1
chr1	173866715	G	T	1/1
chr1	173998050	A	G	0/1
chr1	174629064	G	A	0/1
chr1	175711251	C	T	1/1
chr1	176154549	T	C	0/1
chr1	178784080	G	GCA	0/1
chr1	181714307	A	G	0/1
chr1	183751732	C	T	1/1
chr1	187115175	T	C	0/1
chr1	190219638	C	A	0/1
chr1	190373767	G	C	0/1
chr1	192668325	C	T	1/1
chr1	192889096	CA	C	0/1
chr1	193176968	TTC	T	0/1
chr1	193376884	G	GC	0/1
chr1	195166209	A	C	1/1
chr2	3242624	T	C	0/1
chr2	3242626	G	GACTGTACATCCTACAC	0/1
chr2	10424003	G	GC	1/1
chr2	14117649	CCA	C	0/1
chr2	19160412	A	G	1/1
chr2	22968033	G	GA	1/1
chr2	24942511	C	CT	0/1
chr2	25915827	A	AC	0/1
chr2	26178030	G	A	0/1
chr2	26449110	G	T	1/1
chr2	26766291	CT	C	1/1
chr2	26842042	T	C	0/1
chr2	26842118	A	G	0/1
chr2	26842188	T	G	0/1
chr2	26954152	G	A	1/1
chr2	26954162	T	C	1/1
chr2	26954163	G	A	1/1
chr2	26954184	C	A	1/1
chr2	26954214	C	T	1/1
chr2	26963913	A	G	0/1
chr2	28686133	G	A	0/1
chr2	29557725	CA	C	0/1
chr2	29651545	TA	T	1/1
chr2	29888401	C	G	1/1
chr2	29938440	C	CA	0/1
chr2	29945508	G	A	1/1
chr2	30041715	G	C	1/1
chr2	30140171	C	CT	0/1
chr2	30328626	A	C	1/1
chr2	31458788	G	A	0/1
chr2	31778530	A	AG	0/1
chr2	31851900	G	T	0/1
chr2	32240350	TA	T	0/1
chr2	32310355	G	A	0/1
chr2	32310767	A	G	0/1
chr2	32565765	G	GC	0/1
chr2	32614415	G	C	1/1
chr2	33496052	A	G	0/1
chr2	34761966	ATGTGTG	A	0/1
chr2	35277792	C	G	1/1
chr2	37270117	G	T	0/1
chr2	52093746	G	GT	0/1
chr2	59176926	C	G	1/1
chr2	65860693	G	A	0/1
chr2	66372137	T	C	1/1
chr2	68454375	T	A	1/1
chr2	69324263	T	A	0/1
chr2	69512751	A	G	1/1
chr2	69516260	C	T	0/1
chr2	73746637	CCA	C	1/1
chr2	74521983	CA	C	0/1
chr2	75814648	T	C	1/1
chr2	76485282	A	G	0/1
chr2	76554844	G	A	0/1
chr2	76557064	A	G	1/1
chr2	76589888	C	T	0/1
chr2	76589895	A	ATCTGCAAAGAATACAGCACTGGTTAAAAGCAG	0/1
chr2	76594302	A	G	0/1
chr2	76648073	C	A	0/1
chr2	76781402	A	G	0/1
chr2	76812425	T	TG	0/1
chr2	76946565	TA	T	0/1
chr2	77762136	G	A	0/1
chr2	77762278	C	A	0/1
chr2	80478977	TTC	T	0/1
chr2	82825273	G	T	0/1
chr2	84536443	ATG	A	1/1
chr2	84863657	G	A	1/1
chr2	85763594	TA	T	1/1
chr2	85816278	C	CT	0/1
chr2	86172950	T	G	1/1
chr2	87790386	A	ATGGATAATAAAAACATGATATTAAGTTC	1/1
chr2	91043079	T	TG	0/1
chr2	91115503	C	A	0/1
chr2	102672760	G	GGT	0/1
chr2	103579886	T	TG	1/1
chr2	104821253	G	GC	0/1
chr2	104825155	A	G	1/1
chr2	112641532	T	TC	0/1
chr2	113365439	A	AC	0/1
chr2	117940098	G	T	1/1
chr2	118248158	G	A	0/1
chr2	118373108	A	T	0/1
chr2	118618059	CGT	C	0/1
chr2	119071430	C	T	0/1
chr2	119365778	G	T	0/1
chr2	119365781	TC	T	0/1
chr2	119635262	CT	C	1/1
chr2	119635283	C	A	0/1
chr2	120307801	TCACA	T	0/1
chr2	120341162	T	C	1/1
chr2	120852888	G	A	0/1
chr2	121002314	G	A	0/1
chr2	121034929	C	CT	0/1
chr2	121035053	T	C	0/1
chr2	121976783	C	A	1/1
chr2	122108859	CA	C	0/1
chr2	122121025	C	A	0/1
chr2	124483492	C	A	1/1
chr2	125128874	G	GCAGAGACACACT	1/1
chr2	125128877	T	A	1/1
chr2	125142703	G	T	0/1
chr2	126568030	C	T	0/1
chr2	126568119	G	A	0/1
chr2	127034878	TAC	T	0/1
chr2	127051893	T	TGG	1/1
chr2	127162570	G	A	1/1
chr2	129033850	CTG	C	1/1
chr2	129928255	CCTCTCT	C	0/1
chr2	130510123	T	C	1/1
chr2	132675599	G	A	1/1
chr2	139565978	T	A	1/1
chr2	139565986	A	G	1/1
chr2	146269517	T	A	0/1
chr2	150805175	T	C	0/1
chr2	151426784	A	G	1/1
chr2	152347086	GC	G	1/1
chr2	152460269	G	A	0/1
chr2	152776422	A	G	0/1
chr2	153497966	A	G	1/1
chr2	155894923	A	G	1/1
chr2	156760712	TAC	T	0/1
chr2	158258518	T	TC	0/1
chr2	162791700	G	A	1/1
chr2	164597376	G	GC	0/1
chr2	164597386	A	AG	0/1
chr2	164662865	T	TG	0/1
chr2	164827330	G	A	0/1
chr2	165115952	G	C	0/1
chr2	165137158	T	C	0/1
chr2	165318794	G	T	0/1
chr2	166753079	G	A	0/1
chr2	166753114	G	T	0/1
chr2	167799689	T	C	1/1
chr2	167924113	G	C	0/1
chr2	168008912	T	C	1/1
chr2	168507521	GGT	G	0/1
chr2	174835844	C	T	1/1
chr2	177109066	C	T	0/1
chr2	179911703	T	G	0/1
chr2	179911706	C	A	0/1
chr2	180943531	C	A	0/1
chr2	181231999	C	T	0/1
chr2	181382114	G	C	0/1
chr2	181549839	T	A	0/1
chr3	5242935	T	TG	0/1
chr3	7516496	C	T	0/1
chr3	7524146	A	T	0/1
chr3	7539045	C	T	0/1
chr3	7539057	C	T	0/1
chr3	7573826	A	G	0/1
chr3	7613091	G	A	0/1
chr3	8666256	C	T	0/1
chr3	8666483	TGG	T	0/1
chr3	8666562	C	A	0/1
chr3	8963837	A	AAAGTC	0/1
chr3	8963974	G	A	0/1
chr3	8964025	A	C	0/1
chr3	9004338	C	T	0/1
chr3	9004394	T	C	0/1
chr3	9252032	A	G	0/1
chr3	9252098	T	C	0/1
chr3	9265284	G	A	0/1
chr3	10012637	A	G	0/1
chr3	10012648	T	C	0/1
chr3	10015080	T	C	0/1
chr3	10092258	G	A	0/1
chr3	10183830	G	A	0/1
chr3	10194781	C	T	0/1
chr3	10197070	T	C	0/1
chr3	11824040	A	AGTT	0/1
chr3	11824234	C	T	0/1
chr3	11824294	C	T	0/1
chr3	14866771	T	C	0/1
chr3	14866772	C	T	0/1
chr3	14866778	G	T	0/1
chr3	14869183	C	T	0/1
chr3	14869309	C	T	0/1
chr3	14870113	T	C	0/1
chr3	14870209	T	TGCAGAGCCC	0/1
chr3	14870217	T	C	0/1
chr3	14871481	C	T	0/1
chr3	14871495	G	GC	0/1
chr3	14887818	C	G	0/1
chr3	14887895	C	T	0/1
chr3	14887916	G	C	0/1
chr3	14895170	TTTAGCAC	T	0/1
chr3	14895495	T	C	0/1
chr3	14896779	C	T	0/1
chr3	15296555	G	C	0/1
chr3	15296623	A	C	0/1
chr3	15332139	A	G	0/1
chr3	15332145	C	T	0/1
chr3	15332147	C	T	0/1
chr3	15379035	G	A	0/1
chr3	15410572	A	G	0/1
chr3	15410667	G	A	0/1
chr3	15411171	G	A	0/1
chr3	15411198	A	T	0/1
chr3	15411378	C	T	0/1
chr3	15411385	C	T	0/1
chr3	15411401	G	T	0/1
chr3	15411410	C	T	0/1
chr3	15411499	T	C	0/1
chr3	15411517	G	A	0/1
chr3	15417069	A	G	0/1
chr3	15417117	T	C	0/1
chr3	15426321	G	A	0/1
chr3	15542137	C	T	0/1
chr3	15542145	T	A	0/1
chr3	15542152	C	A	0/1
chr3	15542165	T	C	0/1
chr3	15542213	T	C	0/1
chr3	15542282	A	C	0/1
chr3	15542319	A	G	0/1
chr3	15542322	A	T	0/1
chr3	15543132	C	T	0/1
chr3	15543157	C	T	0/1
chr3	15548740	G	T	0/1
chr3	15548774	G	A	0/1
chr3	15548789	A	G	0/1
chr3	15548790	C	G	0/1
chr3	15548792	G	A	0/1
chr3	15548814	T	A	0/1
chr3	15548830	C	T	0/1
chr3	15548925	C	T	0/1
chr3	15848049	G	A	0/1
chr3	27047783	G	A	0/1
chr3	27047986	T	C	0/1
chr3	27048001	A	G	0/1
chr3	27048004	A	AGCTACTGGTTACCACCAAGGTGT	0/1
chr3	27121747	C	T	0/1
chr3	28019689	T	C	1/1
chr3	28019717	AAAAAAAAAAAGG	A	1/1
chr3	28705384	AGT	A	0/1
chr3	28705527	C	CTTTT	0/1
chr3	28705709	A	G	0/1
chr3	28705713	C	T	0/1
chr3	28794694	A	C	0/1
chr3	30548942	A	C	0/1
chr3	30549263	C	T	0/1
chr3	30549270	G	A	0/1
chr3	30830754	G	A	0/1
chr3	32341739	C	CGG	0/1
chr3	32342822	G	A	0/1
chr3	32348450	G	A	0/1
chr3	32348492	G	GCTC	0/1
chr3	32348494	A	G	0/1
chr3	32350782	A	G	1/1
chr3	32355092	A	T	1/1
chr3	32360636	A	G	0/1
chr3	32619401	T	C	1/1
chr3	32619409	A	C	1/1
chr3	32643856	A	G	1/1
chr3	32736708	C	T	0/1
chr3	32736721	C	G	0/1
chr3	32736732	G	A	0/1
chr3	32817905	A	G	0/1
chr3	32817937	G	A	0/1
chr3	32830549	C	T	0/1
chr3	32854713	A	ATG	0/1
chr3	33979016	C	CT	1/1
chr3	34551044	A	C	1/1
chr3	34551062	A	G	1/1
chr3	35718833	A	C	1/1
chr3	35718851	G	A	1/1
chr3	35727624	G	GAA	1/1
chr3	35731903	G	A	1/1
chr3	35819873	AT	A	0/1
chr3	35820005	T	C	0/1
chr3	35874791	T	C	1/1
chr3	35918963	G	C	0/1
chr3	35934301	A	T	1/1
chr3	35968601	C	T	0/1
chr3	35968651	A	G	0/1
chr3	35972464	A	G	0/1
chr3	35975612	C	T	0/1
chr3	35975715	C	G	0/1
chr3	35980750	T	G	1/1
chr3	35984386	G	A	1/1
chr3	35984390	C	A	1/1
chr3	35986602	C	T	0/1
chr3	35987714	T	C	1/1
chr3	35987720	C	T	1/1
chr3	35989781	AAAAC	A	0/1
chr3	36079844	G	T	0/1
chr3	36079868	G	A	0/1
chr3	36081379	C	T	0/1
chr3	36081426	C	T	0/1
chr3	36081455	A	T	0/1
chr3	36081484	C	T	0/1
chr3	36081511	A	G	0/1
chr3	36081639	A	AC	0/1
chr3	36081658	G	T	0/1
chr3	36081659	T	C	0/1
chr3	36081662	C	T	0/1
chr3	36088428	T	C	0/1
chr3	36355899	ATT	A	1/1
chr3	36355917	C	T	1/1
chr3	36453568	T	C	0/1
chr3	36453591	CTCA	C	0/1
chr3	36453641	G	A	0/1
chr3	36453660	G	T	0/1
chr3	36453665	C	A	0/1
chr3	36462050	T	C	0/1
chr3	36462072	T	C	0/1
chr3	36462081	GCT	G	0/1
chr3	36464212	A	G	0/1
chr3	36465192	G	GCCCCC	1/1
chr3	36465204	T	C	0/1
chr3	36466673	G	C	1/1
chr3	36466717	G	A	1/1
chr3	36466723	G	C	1/1
chr3	36481695	C	T	0/1
chr3	36501868	G	A	0/1
chr3	40675091	G	A	1/1
chr3	40708854	G	T	0/1
chr3	40720618	TTTG	T	0/1
chr3	49559600	T	C	1/1
chr3	49559642	C	T	1/1
chr3	50182956	C	A	1/1
chr3	50182958	T	C	1/1
chr3	50182959	T	C	1/1
chr3	50182998	AAAAC	A	1/1
chr3	51245920	C	T	1/1
chr3	51247682	C	A	0/1
chr3	51247686	T	A	0/1
chr3	51247687	C	T	1/1
chr3	51247689	C	A	0/1
chr3	51247903	A	G	0/1
chr3	51262691	A	G	1/1
chr3	51262697	G	A	1/1
chr3	51265217	A	G	0/1
chr3	51274021	C	G	1/1
chr3	51274093	C	G	1/1
chr3	51276681	G	C	1/1
chr3	51660300	G	A	1/1
chr3	52149014	G	A	1/1
chr3	52149062	T	A	1/1
chr3	52149063	A	T	1/1
chr3	52150044	C	T	1/1
chr3	52150054	T	TACACACACACAC	1/1
chr3	52150152	G	A	1/1
chr3	52793069	CT	C	0/1
chr3	53266339	A	G	1/1
chr3	53283544	T	C	1/1
chr3	53283566	A	G	1/1
chr3	53459602	G	A	1/1
chr3	53541279	CGT	C	0/1
chr3	54858289	C	T	1/1
chr3	54930462	C	G	1/1
chr3	55306789	T	G	1/1
chr3	55500293	T	C	0/1
chr3	55587336	G	T	1/1
chr3	55590456	G	A	1/1
chr3	56694104	T	C	1/1
chr3	56694123	G	A	1/1
chr3	57494352	T	A	1/1
chr3	57651277	C	CAG	0/1
chr3	58221025	C	T	1/1
chr3	58221071	G	A	1/1
chr3	58263907	G	GTTTTCT	1/1
chr3	58380672	A	G	1/1
chr3	58791543	C	T	0/1
chr3	59031797	T	A	0/1
chr3	59063501	A	T	1/1
chr3	59067031	CTGTGTGTGTG	C	1/1
chr3	59122782	C	T	1/1
chr3	59122783	A	G	1/1
chr3	59839919	CAAAAAAA	C	0/1
chr3	63147391	G	A	0/1
chr3	63165852	G	T	1/1
chr3	63165875	C	T	1/1
chr3	63172425	A	T	0/1
chr3	63172442	G	C	0/1
chr3	63172444	C	T	0/1
chr3	63172847	A	G	0/1
chr3	63172856	T	C	0/1
chr3	63719377	TACACACAC	T	0/1
chr3	63719424	T	TG	0/1
chr3	63767443	C	T	1/1
chr3	63815417	A	G	1/1
chr3	63815653	A	G	1/1
chr3	63905390	G	C	0/1
chr3	63921309	G	A	0/1
chr3	63921315	A	G	0/1
chr3	65356479	C	T	0/1
chr3	69549164	T	C	0/1
chr3	69549171	G	T	0/1
chr3	72742639	C	A	1/1
chr3	72742698	G	C	1/1
chr3	74841916	A	G	1/1
chr3	74841982	A	C	1/1
chr3	75071716	A	C	0/1
chr3	75071723	C	T	0/1
chr3	75071754	A	G	0/1
chr3	75071920	T	C	0/1
chr3	75321397	A	G	1/1
chr3	75441889	A	G	0/1
chr3	75441902	T	C	0/1
chr3	75690762	GTA	G	1/1
chr3	78873013	G	C	1/1
chr3	78873911	T	C	0/1
chr3	78878186	A	G	0/1
chr3	78887207	C	T	1/1
chr3	78887428	G	C	1/1
chr3	78891808	CTTTTTT	C	0/1
chr3	78895854	A	C	1/1
chr3	78896950	A	G	1/1
chr3	78896969	G	A	1/1
chr3	78902260	A	G	1/1
chr3	79422356	ACT	A	1/1
chr3	79690539	G	T	1/1
chr3	79690547	T	A	1/1
chr3	79690715	AC	A	0/1
chr3	79690717	ACCCC	A	0/1
chr3	79690727	G	T	0/1
chr3	79690730	G	A	0/1
chr3	81823318	CTG	C	0/1
chr3	83705436	G	A	0/1
chr3	83732729	C	T	0/1
chr3	83732735	C	G	0/1
chr3	84461880	TG	T	0/1
chr3	84769164	G	C	1/1
chr3	85927088	ATG	A	1/1
chr3	87188952	TG	T	0/1
chr3	87188958	C	T	0/1
chr3	87188960	G	A	0/1
chr3	87188981	T	C	0/1
chr3	87189089	G	A	0/1
chr3	87189231	G	T	0/1
chr3	87193221	T	C	1/1
chr3	87193297	C	G	1/1
chr3	87193324	T	A	1/1
chr3	87193325	C	A	1/1
chr3	87239776	A	G	1/1
chr3	87239866	GC	G	1/1
chr3	87239896	A	G	1/1
chr3	87244069	T	C	1/1
chr3	87244078	A	G	1/1
chr3	87245944	T	C	1/1
chr3	87247996	T	A	1/1
chr3	87248011	C	G	1/1
chr3	87252166	T	A	0/1
chr3	87252176	T	C	0/1
chr3	87252187	A	G	0/1
chr3	87252259	T	C	0/1
chr3	87258641	A	G	0/1
chr3	87259715	T	C	0/1
chr3	87259722	T	G	0/1
chr3	87261092	C	T	0/1
chr3	87331809	G	C	1/1
chr3	87331849	T	C	1/1
chr3	87340173	T	G	1/1
chr3	87340262	T	C	1/1
chr3	87501268	A	G	1/1
chr3	87547036	C	T	0/1
chr3	87547050	C	A	0/1
chr3	87555626	T	G	1/1
chr3	87556221	C	T	0/1
chr3	87582412	T	C	1/1
chr3	87582428	C	G	1/1
chr3	87582505	C	T	1/1
chr3	87582511	T	C	1/1
chr3	87595598	C	T	0/1
chr3	87655642	T	G	0/1
chr3	87717350	G	A	0/1
chr3	87725846	A	C	0/1
chr3	87726331	C	T	0/1
chr3	87726345	C	T	0/1
chr3	87727273	TC	T	0/1
chr3	87727283	GGGGGGGGC	G	0/1
chr3	87727802	T	C	0/1
chr3	87735583	A	G	0/1
chr3	87735630	G	A	0/1
chr3	87743155	C	T	0/1
chr3	87743182	T	TG	0/1
chr3	87756115	C	T	0/1
chr3	87756127	G	A	0/1
chr3	87756415	C	G	0/1
chr3	87756989	G	T	0/1
chr3	87779645	G	A	0/1
chr3	87779868	A	G	0/1
chr3	87797528	C	G	0/1
chr3	87800975	G	GTTGTTTGT	0/1
chr3	88051612	A	G	0/1
chr3	88058377	T	C	0/1
chr3	88058378	G	A	0/1
chr3	88058535	C	T	0/1
chr3	88108905	C	T	1/1
chr3	88108914	T	C	1/1
chr3	88240845	A	G	0/1
chr3	88240850	A	G	0/1
chr3	88576216	CT	C	0/1
chr3	88624966	G	A	1/1
chr3	88673701	G	A	0/1
chr3	88673707	C	G	0/1
chr3	88892681	G	A	0/1
chr3	88895037	G	C	0/1
chr3	88895267	G	T	0/1
chr3	88896249	T	C	0/1
chr3	88896342	T	C	0/1
chr3	88972778	AAG	A	1/1
chr3	89126595	GATCTC	G	1/1
chr3	89141813	T	C	0/1
chr3	89149784	A	AC	0/1
chr3	89150839	T	A	0/1
chr3	89152446	C	T	0/1
chr3	89206200	A	G	0/1
chr3	89207064	A	G	0/1
chr3	89209495	T	C	0/1
chr3	89209665	GA	G	0/1
chr3	89209667	GA	G	0/1
chr3	89209690	A	G	0/1
chr3	89209855	G	T	0/1
chr3	89230553	C	T	0/1
chr3	89230569	T	G	0/1
chr3	89230572	T	C	0/1
chr3	89230775	T	A	0/1
chr3	89231019	C	T	0/1
chr3	89231388	G	T	0/1
chr3	89231400	T	A	0/1
chr3	89243433	A	ACGCGGGCG	1/1
chr3	89243445	A	G	0/1
chr3	89243451	A	G	0/1
chr3	89243453	A	G	0/1
chr3	89243455	A	G	0/1
chr3	89243476	A	C	0/1
chr3	89243545	A	G	0/1
chr3	89247444	C	A	0/1
chr3	89272553	C	CG	0/1
chr3	89542024	G	T	0/1
chr3	89974497	C	T	0/1
chr3	89974503	C	T	0/1
chr3	90261985	T	TCAACCACCAGAA	1/1
chr3	90261987	T	TTGA	1/1
chr3	90415461	C	T	0/1
chr3	93629900	C	G	0/1
chr3	93765055	A	C	0/1
chr3	93765056	A	G	0/1
chr3	93765063	A	G	0/1
chr3	93765066	G	A	0/1
chr3	93765094	C	T	0/1
chr3	93979913	G	A	0/1
chr3	93979926	T	C	0/1
chr3	93980277	A	G	0/1
chr3	94201161	C	T	0/1
chr3	94231889	A	G	0/1
chr3	94231965	A	AG	0/1
chr3	94232085	G	T	0/1
chr3	94232950	T	C	1/1
chr3	94233013	T	C	0/1
chr3	94237399	A	T	0/1
chr3	94237400	T	G	0/1
chr3	94237544	T	A	0/1
chr3	94365876	C	T	0/1
chr3	94501020	T	C	1/1
chr3	94501279	GAAA	G	0/1
chr3	94501392	G	C	0/1
chr3	94668045	G	T	1/1
chr3	94683057	GTTTTTTTTTT	G	1/1
chr3	94762859	G	A	0/1
chr3	94815377	G	A	1/1
chr3	94815393	G	GAAAGGAAGAAA	1/1
chr3	94815517	T	C	1/1
chr3	94864405	A	C	0/1
chr3	94874566	T	C	0/1
chr3	94874661	C	G	0/1
chr3	94874696	TAATG	T	0/1
chr3	94876386	A	G	0/1
chr3	94936947	T	C	0/1
chr3	94944538	G	A	0/1
chr3	95066237	T	A	0/1
chr3	95126543	T	A	0/1
chr3	95126582	T	TGACATGTCCTCTTTCCCTGCAAGCAGAGTCCTCCAGTGGAGAATC	0/1
chr3	95128249	C	T	0/1
chr3	95129609	A	G	0/1
chr3	95130195	A	G	0/1
chr3	95144211	C	CT	0/1
chr3	95144259	C	T	0/1
chr3	95144272	C	T	0/1
chr3	95144273	A	G	0/1
chr3	95292454	A	AG	1/1
chr3	95622513	C	T	0/1
chr3	95622520	C	G	0/1
chr3	95622532	A	T	0/1
chr3	95622570	G	T	0/1
chr3	95622581	G	A	0/1
chr3	95622678	C	G	0/1
chr3	95737980	C	G	1/1
chr3	95737983	G	T	1/1
chr3	95740981	C	T	1/1
chr3	95748197	G	A	0/1
chr3	95748198	C	CCCTTTCTCAAAAAACCAG	0/1
chr3	95845360	T	A	0/1
chr3	95845361	C	CA	0/1
chr3	95845363	T	TCGGGCTGTGAA	0/1
chr3	95966080	C	G	1/1
chr3	95992290	T	C	0/1
chr3	96042460	CT	C	0/1
chr3	96042661	A	G	0/1
chr3	96434355	C	T	0/1
chr3	96440690	A	C	0/1
chr3	96455734	G	C	1/1
chr3	96455775	C	A	1/1
chr3	96455807	C	T	0/1
chr3	96558292	G	A	0/1
chr3	96558331	A	T	0/1
chr3	96635962	T	C	0/1
chr3	96679524	T	C	0/1
chr3	96679559	T	TC	0/1
chr3	96679560	T	TC	0/1
chr3	96679601	ACC	A	0/1
chr3	96723591	C	G	0/1
chr3	96854557	A	G	1/1
chr3	96854717	A	T	0/1
chr3	96854791	GAT	G	0/1
chr3	96854795	A	C	0/1
chr3	96854796	C	G	0/1
chr3	97692509	T	C	0/1
chr3	97692578	A	ACCCCCACCCCCCAGCTACATGT	0/1
chr3	97692596	A	G	0/1
chr3	97950730	CG	C	1/1
chr3	98094810	T	C	0/1
chr3	98095213	T	C	0/1
chr3	98117236	G	A	0/1
chr3	98117260	C	T	0/1
chr3	98117296	C	T	0/1
chr3	98117364	A	G	0/1
chr3	98117372	A	G	0/1
chr3	98117374	A	G	0/1
chr3	98123576	A	G	0/1
chr3	98123604	C	T	0/1
chr3	98123616	T	G	0/1
chr3	98123627	C	T	0/1
chr3	98124659	A	AT	1/1
chr3	98137240	T	G	0/1
chr3	98138407	C	T	0/1
chr3	98143570	C	T	0/1
chr3	98685815	T	G	1/1
chr3	98688660	C	A	1/1
chr3	99039421	A	G	1/1
chr3	99156400	C	A	1/1
chr3	100761783	C	A	1/1
chr3	101946079	A	C	1/1
chr3	101946094	A	C	1/1
chr3	101946100	T	C	1/1
chr3	101946121	G	A	1/1
chr3	102854388	G	A	0/1
chr3	102854427	AAAC	A	0/1
chr3	102935460	A	G	0/1
chr3	102935499	G	C	0/1
chr3	102935525	A	G	0/1
chr3	102935947	T	C	0/1
chr3	102941262	C	T	0/1
chr3	103157770	C	T	0/1
chr3	103607105	ACTC	A	0/1
chr3	103625282	A	G	0/1
chr3	103625489	C	T	0/1
chr3	103625583	A	G	0/1
chr3	103642384	CCT	C	1/1
chr3	103680480	C	T	1/1
chr3	103689507	T	A	0/1
chr3	103801467	TTGGGG	T	1/1
chr3	103803283	A	T	0/1
chr3	103818891	A	G	0/1
chr3	103818936	T	C	0/1
chr3	103818942	A	G	0/1
chr3	103821406	C	T	0/1
chr3	103847100	G	A	1/1
chr3	103889133	A	G	0/1
chr3	103889154	G	A	0/1
chr3	103889181	C	T	0/1
chr3	103909636	A	G	0/1
chr3	105471054	AG	A	1/1
chr3	106194155	G	T	1/1
chr3	106908829	CGTGT	C	1/1
chr3	107280114	T	C	0/1
chr3	107732034	G	GC	0/1
chr3	108113039	T	C	0/1
chr3	113054382	C	T	0/1
chr3	113054465	A	G	0/1
chr3	113816569	A	G	1/1
chr3	113816572	A	C	1/1
chr3	113854291	C	G	1/1
chr3	113854293	G	A	1/1
chr3	114799932	G	A	1/1
chr3	115414966	G	A	1/1
chr3	116025052	A	AT	0/1
chr3	116126433	G	A	0/1
chr3	116586004	C	A	0/1
chr3	116586148	T	C	0/1
chr3	116588101	T	C	0/1
chr3	116594881	G	C	0/1
chr3	116602059	A	G	0/1
chr3	118462567	G	GTGTCTTTA	1/1
chr3	121435405	G	GGCTGTTGGAAGCTGA	1/1
chr3	121435419	C	A	1/1
chr3	121435420	A	G	1/1
chr3	121435438	A	G	1/1
chr3	121435439	C	A	1/1
chr3	121478792	A	G	0/1
chr3	122129535	C	T	0/1
chr3	122129617	A	C	0/1
chr3	122129676	AC	A	0/1
chr3	122222132	G	T	0/1
chr3	122262054	CTT	C	0/1
chr3	127201799	C	A	1/1
chr3	129593183	T	C	1/1
chr3	129693314	G	T	1/1
chr3	130298047	T	C	1/1
chr3	130298051	G	A	1/1
chr3	130337457	G	A	0/1
chr3	130406226	A	G	1/1
chr3	130816731	T	TC	1/1
chr3	130996481	T	TCCC	1/1
chr3	131242252	A	AG	0/1
chr3	131242304	A	C	0/1
chr3	131242374	C	A	0/1
chr3	131245305	C	T	0/1
chr3	131245315	T	C	0/1
chr3	131245316	T	G	0/1
chr3	131245324	T	C	0/1
chr3	131245327	C	T	0/1
chr3	131245386	T	C	0/1
chr3	131245387	G	A	0/1
chr3	131245442	C	T	0/1
chr3	131245542	C	T	0/1
chr3	131245557	A	G	0/1
chr3	131245559	A	G	0/1
chr3	131246094	AAG	A	0/1
chr3	134879271	T	TTG	1/1
chr3	134958140	G	A	1/1
chr3	134958150	G	A	1/1
chr3	134963587	CT	C	0/1
chr3	134963603	C	T	0/1
chr3	134963613	C	T	0/1
chr3	134963622	A	G	0/1
chr3	134963627	C	G	0/1
chr3	134963653	G	C	0/1
chr3	134963656	T	C	0/1
chr3	134963674	C	CA	0/1
chr3	134963682	G	T	0/1
chr3	134967078	T	C	0/1
chr3	134967117	A	T	0/1
chr3	134967150	T	A	0/1
chr3	134967151	A	G	0/1
chr3	134980036	G	A	0/1
chr3	134981341	A	G	1/1
chr3	134987429	G	A	0/1
chr3	134987430	G	C	0/1
chr3	134987464	C	T	1/1
chr3	135074017	T	C	1/1
chr3	135217718	G	A	0/1
chr3	135518919	T	C	0/1
chr3	135520516	T	C	0/1
chr3	135547647	C	CT	0/1
chr3	137644324	T	G	0/1
chr3	137644332	T	C	0/1
chr3	137953515	C	G	0/1
chr3	138017143	G	A	0/1
chr3	138020592	T	G	1/1
chr3	138020616	C	T	1/1
chr3	138083553	G	A	1/1
chr3	138083675	A	G	1/1
chr3	138085171	T	TTCTC	0/1
chr3	138090871	T	G	0/1
chr3	138114274	A	G	0/1
chr3	138116687	G	A	0/1
chr3	138565368	G	A	0/1
chr3	138590542	TCG	T	0/1
chr3	138590545	AGT	A	0/1
chr3	138604639	A	C	0/1
chr3	138604662	C	T	0/1
chr3	138604663	A	G	0/1
chr3	138604701	C	T	0/1
chr3	138604706	T	C	0/1
chr3	138604715	AGTCTTGG	A	0/1
chr3	138604756	T	A	0/1
chr3	138604782	C	T	0/1
chr3	138604787	C	A	0/1
chr3	138604861	C	A	0/1
chr3	138622055	A	G	1/1
chr3	141922162	CGT	C	1/1
chr3	141966266	T	C	1/1
chr3	142015751	A	C	0/1
chr3	142388481	G	A	0/1
chr3	142397591	A	G	1/1
chr3	142397592	C	A	1/1
chr3	142625745	C	T	0/1
chr3	142626204	G	A	0/1
chr3	142626254	G	T	0/1
chr3	144097504	T	A	1/1
chr3	144417737	C	T	0/1
chr3	144464917	T	TAG	0/1
chr3	144620101	C	A	1/1
chr3	145091124	TG	T	0/1
chr3	145678582	C	T	0/1
chr3	146608008	G	GACACAACTACAACCCAAGCCCCTAAGCATTCC	0/1
chr3	148499538	T	C	1/1
chr3	148500694	G	A	1/1
chr3	148502609	T	C	1/1
chr3	148522001	A	C	0/1
chr3	148522516	TA	T	1/1
chr3	148528560	T	C	0/1
chr3	151498289	C	T	0/1
chr3	151877758	C	G	0/1
chr3	151905632	G	T	0/1
chr3	152021681	C	A	1/1
chr3	153897000	A	G	0/1
chr3	153932929	G	C	0/1
chr3	153933005	G	C	0/1
chr3	154851109	A	G	1/1
chr3	157680730	G	T	0/1
chr4	6359918	A	C	0/1
chr4	6359919	A	G	0/1
chr4	6359931	C	T	1/1
chr4	6360480	C	T	0/1
chr4	8505064	C	A	0/1
chr4	9531604	CTTTAAAAATAAGGAGAAATGGCATCTAGGTTTTCCTCTGGCCTAGACATTCATAGATGTTTGCTTCTGTACACGTATGAGTGCACTTGTGTGTGAACAGACAGACACACCCA	C	0/1
chr4	9531727	A	C	0/1
chr4	9531728	A	C	0/1
chr4	9531741	C	CAT	0/1
chr4	9537958	A	G	0/1
chr4	10918372	T	C	1/1
chr4	10918522	G	A	0/1
chr4	10978376	C	T	0/1
chr4	10980653	A	T	0/1
chr4	10980658	T	C	0/1
chr4	11143678	G	T	1/1
chr4	11193052	G	A	0/1
chr4	11312787	C	T	1/1
chr4	11505756	G	GT	0/1
chr4	11506869	C	G	0/1
chr4	11506937	C	T	0/1
chr4	11506967	G	A	0/1
chr4	11507176	T	C	0/1
chr4	11707376	C	T	0/1
chr4	12021675	C	T	1/1
chr4	12021686	G	A	1/1
chr4	14902320	GAA	G	0/1
chr4	19513928	G	A	1/1
chr4	19532573	A	G	0/1
chr4	19532574	A	G	0/1
chr4	19532575	A	C	0/1
chr4	19555094	G	C	0/1
chr4	19555110	T	C	0/1
chr4	19555113	T	C	0/1
chr4	19555120	C	T	0/1
chr4	19555197	C	T	0/1
chr4	19573369	G	GA	0/1
chr4	19985416	C	A	0/1
chr4	20049795	C	T	0/1
chr4	24463366	T	C	0/1
chr4	24463382	A	C	0/1
chr4	24935101	G	T	1/1
chr4	32051302	G	A	1/1
chr4	32051369	T	C	1/1
chr4	32066758	T	C	1/1
chr4	32066791	C	T	1/1
chr4	32075544	G	A	1/1
chr4	32689352	G	A	0/1
chr4	32732916	A	G	0/1
chr4	32754336	G	A	0/1
chr4	32833559	A	AAACCAGT	1/1
chr4	33082835	T	C	0/1
chr4	33082848	A	T	0/1
chr4	33082866	T	C	0/1
chr4	33261737	G	A	0/1
chr4	34565799	C	A	0/1
chr4	34577752	C	T	0/1
chr4	34616342	T	C	0/1
chr4	34616773	C	G	0/1
chr4	34668722	AAAGTGGCCCTCT	A	0/1
chr4	34668747	G	C	0/1
chr4	34668750	CT	C	0/1
chr4	34668752	G	A	0/1
chr4	34755359	T	C	0/1
chr4	34755721	C	T	1/1
chr4	34755728	G	T	1/1
chr4	34755732	G	A	1/1
chr4	34755750	T	G	1/1
chr4	34755817	A	G	1/1
chr4	34756065	GA	G	0/1
chr4	34933340	G	A	0/1
chr4	35140266	G	A	1/1
chr4	35140317	T	C	0/1
chr4	40678803	C	A	0/1
chr4	41549582	G	T	0/1
chr4	41579152	C	T	0/1
chr4	41605924	G	A	0/1
chr4	41608997	T	C	1/1
chr4	41610299	A	G	0/1
chr4	41610327	A	G	0/1
chr4	41610335	TGTGC	T	0/1
chr4	41610337	TGC	T	0/1
chr4	41610346	A	G	0/1
chr4	41610350	A	G	0/1
chr4	41610557	T	A	0/1
chr4	41610574	C	A	0/1
chr4	41716860	T	TC	0/1
chr4	41839184	AGAAGGAAG	A	0/1
chr4	42862063	GTCC	G	1/1
chr4	42886355	A	G	1/1
chr4	42887053	G	A	1/1
chr4	42887061	G	C	1/1
chr4	42965965	T	G	0/1
chr4	42965967	A	G	0/1
chr4	42965994	G	A	0/1
chr4	42965996	A	C	0/1
chr4	42965998	A	T	0/1
chr4	42969835	T	C	0/1
chr4	42969842	AGC	A	0/1
chr4	42984966	TA	T	0/1
chr4	43019626	G	A	0/1
chr4	43020134	G	C	1/1
chr4	43020170	TGGGGGG	T	1/1
chr4	43020183	G	A	1/1
chr4	43020194	C	A	0/1
chr4	43021970	A	G	0/1
chr4	43022537	T	TAAC	0/1
chr4	43022538	G	A	0/1
chr4	43022886	C	T	0/1
chr4	43036567	G	A	0/1
chr4	43049313	C	T	1/1
chr4	43228911	AAG	A	0/1
chr4	43228984	G	C	1/1
chr4	43230089	CT	C	0/1
chr4	43249944	G	A	0/1
chr4	43256120	G	C	0/1
chr4	43256176	T	C	0/1
chr4	43258354	CT	C	0/1
chr4	43258357	G	C	0/1
chr4	43258361	G	A	0/1
chr4	43271133	T	A	0/1
chr4	43271175	G	A	0/1
chr4	43271470	T	C	0/1
chr4	43271544	T	G	1/1
chr4	43271599	A	G	0/1
chr4	43304545	A	G	0/1
chr4	43304565	A	C	0/1
chr4	43304573	C	G	0/1
chr4	43304592	T	C	0/1
chr4	43304606	GTGCT	G	0/1
chr4	43369781	G	A	0/1
chr4	43369820	C	T	0/1
chr4	43378420	T	C	1/1
chr4	43378439	C	G	1/1
chr4	43378468	C	A	1/1
chr4	43378471	T	C	1/1
chr4	43427722	G	A	0/1
chr4	43427768	T	C	0/1
chr4	43427871	T	C	0/1
chr4	43427883	A	G	0/1
chr4	43427932	A	G	0/1
chr4	43428021	GTCT	G	0/1
chr4	43428230	C	T	0/1
chr4	43428495	T	C	0/1
chr4	43428500	T	C	0/1
chr4	43428501	G	A	0/1
chr4	43428564	G	A	0/1
chr4	43428846	G	A	0/1
chr4	43429015	G	A	0/1
chr4	43429051	G	A	0/1
chr4	43429161	A	T	0/1
chr4	43429171	A	T	0/1
chr4	43429314	A	C	0/1
chr4	43440423	G	A	0/1
chr4	43441863	G	A	1/1
chr4	43441987	T	A	0/1
chr4	43441988	G	GTCCCT	0/1
chr4	43457484	C	T	0/1
chr4	43458884	G	T	0/1
chr4	43458924	G	A	0/1
chr4	43460386	A	ACATG	1/1
chr4	43521513	CAGCGGAATCG	C	0/1
chr4	43521575	C	G	1/1
chr4	43521816	T	C	0/1
chr4	43523136	C	G	0/1
chr4	43524667	G	A	1/1
chr4	43524684	G	A	1/1
chr4	43524685	G	T	1/1
chr4	43524754	G	A	0/1
chr4	43532114	A	G	0/1
chr4	43532436	C	G	0/1
chr4	43532630	C	T	0/1
chr4	43544850	G	A	0/1
chr4	43544978	G	A	0/1
chr4	43545163	T	C	0/1
chr4	43549182	G	A	0/1
chr4	43551362	T	TCATCCATC	0/1
chr4	43551398	C	CATCT	0/1
chr4	43553566	G	A	0/1
chr4	43556478	C	G	0/1
chr4	43563117	T	C	0/1
chr4	43563790	A	G	0/1
chr4	43565918	C	T	0/1
chr4	43565930	ATTT	A	0/1
chr4	43578136	T	A	0/1
chr4	43659532	G	A	0/1
chr4	43665307	G	GT	0/1
chr4	43931278	T	C	0/1
chr4	43935836	C	T	1/1
chr4	43935867	G	A	1/1
chr4	43935891	C	T	1/1
chr4	43939988	A	G	0/1
chr4	43943106	C	T	0/1
chr4	43943113	G	A	0/1
chr4	43951984	C	T	0/1
chr4	43955271	G	A	0/1
chr4	43970621	C	G	0/1
chr4	43997665	A	G	1/1
chr4	44146550	C	T	1/1
chr4	44146553	C	CCGTCACCATCGTCAT	1/1
chr4	45025959	G	T	0/1
chr4	45048745	GGT	G	0/1
chr4	45269795	T	TG	0/1
chr4	46523272	T	TG	1/1
chr4	46554818	G	T	0/1
chr4	46564279	C	A	1/1
chr4	48420458	A	G	0/1
chr4	52482760	T	C	1/1
chr4	53551228	T	C	0/1
chr4	53759909	T	A	0/1
chr4	53759917	G	T	0/1
chr4	53759918	C	A	0/1
chr4	55023668	C	T	0/1
chr4	55023670	T	C	0/1
chr4	55025465	T	G	0/1
chr4	55025466	C	A	0/1
chr4	55072914	C	T	0/1
chr4	55395331	GC	G	1/1
chr4	55395410	A	G	1/1
chr4	55402833	G	T	1/1
chr4	56789715	A	C	0/1
chr4	56789717	T	TTCTTAAAAGATGAAGTTAAGGTAGGGGTCGGAG	0/1
chr4	56989825	T	C	0/1
chr4	58366783	T	C	0/1
chr4	58367117	T	C	0/1
chr4	58368657	T	C	1/1
chr4	58822281	A	G	0/1
chr4	58822297	G	C	0/1
chr4	58826982	C	T	0/1
chr4	58828138	G	A	0/1
chr4	58853641	C	T	0/1
chr4	58877304	ACAACTTCTTTT	A	0/1
chr4	58969806	A	G	0/1
chr4	58969810	C	G	0/1
chr4	58969819	C	T	0/1
chr4	59048168	G	A	0/1
chr4	59062183	CCA	C	0/1
chr4	59072437	A	G	0/1
chr4	59095329	A	AT	1/1
chr4	59382381	C	A	1/1
chr4	59424331	C	T	0/1
chr4	59494370	G	A	0/1
chr4	59905361	A	C	1/1
chr4	59905365	CAT	C	1/1
chr4	59911750	GCAAA	G	0/1
chr4	59926654	A	C	1/1
chr4	60081115	C	T	0/1
chr4	61712341	C	A	0/1
chr4	62892763	C	A	1/1
chr4	62954452	G	A	1/1
chr4	62976595	C	T	1/1
chr4	62976605	G	A	1/1
chr4	63023490	TG	T	0/1
chr4	63023504	G	A	0/1
chr4	63023675	G	A	0/1
chr4	63024304	C	G	0/1
chr4	63024322	G	A	0/1
chr4	63024363	C	CA	0/1
chr4	63024378	T	C	0/1
chr4	63079607	A	G	0/1
chr4	63090127	TTGGAGAAACACGTTGG	T	0/1
chr4	63095152	A	G	0/1
chr4	63273004	A	G	0/1
chr4	63668923	G	A	1/1
chr4	63676093	G	C	1/1
chr4	63676161	T	C	1/1
chr4	63810007	C	A	1/1
chr4	64842155	A	G	1/1
chr4	65407431	C	A	0/1
chr4	88473733	A	G	0/1
chr4	94293793	T	C	0/1
chr4	97708317	G	A	1/1
chr4	98041696	G	T	0/1
chr4	98370657	C	T	0/1
chr4	98370672	C	T	0/1
chr4	98370750	G	A	0/1
chr4	99573167	C	T	0/1
chr4	100570364	T	C	1/1
chr4	100666730	A	T	1/1
chr4	100667332	C	T	0/1
chr4	100667356	T	C	1/1
chr4	101180788	C	A	1/1
chr4	102982206	C	CT	1/1
chr4	106049910	G	T	1/1
chr4	106049930	A	C	1/1
chr4	106053047	G	T	0/1
chr4	106069735	A	C	1/1
chr4	106069745	C	A	1/1
chr4	106069751	T	C	1/1
chr4	106069755	A	C	1/1
chr4	106069782	T	C	1/1
chr4	106069783	G	A	1/1
chr4	106069800	C	T	1/1
chr4	106069840	C	T	1/1
chr4	106069848	A	G	1/1
chr4	106069856	C	A	1/1
chr4	106069870	A	G	1/1
chr4	106069884	T	C	1/1
chr4	106073652	T	C	1/1
chr4	106073668	C	T	1/1
chr4	106073753	C	T	0/1
chr4	106073757	A	G	0/1
chr4	106076496	T	C	0/1
chr4	106076497	G	A	0/1
chr4	106076505	C	T	0/1
chr4	106084681	ATG	A	1/1
chr4	106088616	C	T	1/1
chr4	106119191	G	A	0/1
chr4	106122818	T	C	1/1
chr4	106131417	G	GTCTC	0/1
chr4	106244945	A	G	1/1
chr4	106326550	G	GA	1/1
chr4	106367553	A	G	0/1
chr4	106382558	T	TA	0/1
chr4	106421106	C	T	0/1
chr4	106421934	T	C	1/1
chr4	106421935	G	C	1/1
chr4	106425612	C	T	0/1
chr4	106743123	C	T	0/1
chr4	106777915	C	A	0/1
chr4	106777917	C	A	0/1
chr4	106777919	C	A	0/1
chr4	106777921	C	CCTGACCTTCATTCCAGGTAA	0/1
chr4	106858492	G	A	1/1
chr4	106912376	CGGGCT	C	0/1
chr4	106950611	T	G	0/1
chr4	107292205	G	GTAGT	0/1
chr4	107356335	T	C	0/1
chr4	108169620	C	T	0/1
chr4	108180983	C	A	0/1
chr4	108278176	C	T	1/1
chr4	108530600	C	T	0/1
chr4	108689339	G	A	0/1
chr4	108745651	A	AGCCAGTGC	1/1
chr4	108988489	C	T	0/1
chr4	109043185	GCTCTCTCTCTCT	G	0/1
chr4	109052619	T	C	0/1
chr4	109052622	A	G	0/1
chr4	109052625	TAC	T	0/1
chr4	109052628	A	G	0/1
chr4	109334013	G	T	1/1
chr4	109334223	C	A	0/1
chr4	109514887	A	T	0/1
chr4	111790884	T	A	0/1
chr4	111928290	G	A	0/1
chr4	111928304	T	C	0/1
chr4	111928334	G	A	0/1
chr4	111928343	G	A	0/1
chr4	111928353	G	A	0/1
chr4	111928365	T	A	0/1
chr4	111928414	G	A	0/1
chr4	111928418	T	A	0/1
chr4	111928423	G	C	0/1
chr4	111942591	C	G	0/1
chr4	111950158	C	T	0/1
chr4	111950239	T	C	0/1
chr4	111950257	G	A	0/1
chr4	111952784	C	T	0/1
chr4	112663834	G	C	0/1
chr4	112663835	G	T	0/1
chr4	112663851	T	C	0/1
chr4	112663878	C	T	0/1
chr4	112663900	T	C	0/1
chr4	112686873	A	C	1/1
chr4	112686907	T	A	1/1
chr4	112809013	T	A	0/1
chr4	112809025	A	T	0/1
chr4	112809074	G	A	0/1
chr4	112809080	C	G	0/1
chr4	112809120	A	T	0/1
chr4	112809125	A	T	0/1
chr4	112809158	T	C	0/1
chr4	113477803	T	A	0/1
chr4	113477804	C	T	0/1
chr4	113477812	G	T	0/1
chr4	113477823	G	T	0/1
chr4	113477835	T	C	0/1
chr4	114705429	G	A	0/1
chr4	114925516	G	T	0/1
chr4	115239234	G	A	0/1
chr4	115247551	AAG	A	0/1
chr4	115452765	A	AC	0/1
chr4	115457749	A	G	0/1
chr4	115532701	T	A	0/1
chr4	115571463	C	T	0/1
chr4	115571668	G	T	0/1
chr4	115571782	C	T	0/1
chr4	115770234	A	T	1/1
chr4	115831838	A	G	0/1
chr4	116299989	A	T	0/1
chr4	116737919	A	G	1/1
chr4	116769554	A	G	1/1
chr4	116784206	C	G	1/1
chr4	116801909	G	T	0/1
chr4	116802727	C	T	0/1
chr4	116803069	C	T	0/1
chr4	116804401	T	C	0/1
chr4	116805305	G	A	0/1
chr4	116805348	A	G	0/1
chr4	116805787	A	T	0/1
chr4	116805827	G	A	0/1
chr4	116806093	T	C	0/1
chr4	116806105	G	A	0/1
chr4	116818146	C	T	0/1
chr4	116818147	G	A	0/1
chr4	116820876	G	A	0/1
chr4	116820912	G	A	0/1
chr4	117348722	A	T	1/1
chr4	117433702	T	C	0/1
chr4	117529823	T	C	1/1
chr4	117546423	A	C	1/1
chr4	117816620	A	T	1/1
chr4	117816622	C	T	1/1
chr4	117818612	TCCGGCAATCTTACA	T	0/1
chr4	117834963	C	T	0/1
chr4	117884508	A	G	0/1
chr4	117885008	A	G	0/1
chr4	117885404	C	T	0/1
chr4	117885406	A	G	0/1
chr4	117886099	C	T	0/1
chr4	117886413	A	G	0/1
chr4	118061943	T	C	1/1
chr4	118064281	A	G	1/1
chr4	118064286	G	C	1/1
chr4	118064311	C	T	0/1
chr4	118064395	C	T	0/1
chr4	118081694	G	A	1/1
chr4	118104283	G	A	1/1
chr4	118104318	G	A	1/1
chr4	118104320	A	G	1/1
chr4	118105539	T	A	1/1
chr4	118105585	T	C	1/1
chr4	118105601	A	G	1/1
chr4	118107358	G	A	0/1
chr4	118107406	A	G	0/1
chr4	118107418	A	AG	0/1
chr4	118108665	C	T	1/1
chr4	118108689	G	A	1/1
chr4	118108695	C	T	1/1
chr4	118108715	A	G	0/1
chr4	118108735	C	T	0/1
chr4	118108774	G	C	0/1
chr4	118108822	A	G	0/1
chr4	118159176	G	A	1/1
chr4	118257389	G	A	0/1
chr4	118265747	G	A	0/1
chr4	118294714	G	T	0/1
chr4	118294741	G	A	0/1
chr4	118294757	G	A	0/1
chr4	118362178	T	C	0/1
chr4	118362185	T	C	0/1
chr4	118362266	A	G	0/1
chr4	118362269	T	C	0/1
chr4	118362288	T	C	0/1
chr4	118362318	T	C	0/1
chr4	118362394	C	T	0/1
chr4	118362404	G	A	0/1
chr4	118362409	C	T	0/1
chr4	118362512	G	A	0/1
chr4	118362698	T	C	0/1
chr4	118454326	G	A	0/1
chr4	118454334	C	T	0/1
chr4	118454491	G	A	0/1
chr4	118454671	TTA	T	0/1
chr4	118454706	C	T	0/1
chr4	118454707	A	G	0/1
chr4	118454708	C	A	0/1
chr4	118454749	G	A	0/1
chr4	118454750	G	A	0/1
chr4	118454764	C	T	0/1
chr4	118454785	AT	A	0/1
chr4	118454813	T	A	0/1
chr4	118502661	T	C	1/1
chr4	118502690	G	A	1/1
chr4	118541596	C	T	0/1
chr4	118589120	G	A	0/1
chr4	118853251	CT	C	1/1
chr4	118966784	A	G	0/1
chr4	118966865	C	T	0/1
chr4	118966892	A	G	0/1
chr4	119022430	G	A	1/1
chr4	119022488	C	T	1/1
chr4	119022521	C	T	1/1
chr4	119025793	A	C	1/1
chr4	119025815	A	G	1/1
chr4	119053896	A	G	0/1
chr4	119246070	C	T	1/1
chr4	119246142	A	G	0/1
chr4	119282595	A	G	0/1
chr4	119311363	A	G	0/1
chr4	119311366	A	G	0/1
chr4	119311814	T	C	0/1
chr4	119311819	C	T	0/1
chr4	120132367	G	A	0/1
chr4	120200882	A	T	1/1
chr4	120207946	G	A	0/1
chr4	120340242	A	G	1/1
chr4	120561664	G	T	1/1
chr4	120715012	G	C	0/1
chr4	120716342	GCC	G	1/1
chr4	120716454	T	G	0/1
chr4	120716497	A	T	0/1
chr4	120722234	G	T	1/1
chr4	120755923	G	A	1/1
chr4	120820322	C	A	1/1
chr4	120823515	C	A	1/1
chr4	121095617	A	G	0/1
chr4	122816205	G	GT	1/1
chr4	122866316	G	A	1/1
chr4	123086153	GACAC	G	0/1
chr4	123491663	C	CA	0/1
chr4	124384783	C	T	1/1
chr4	124527807	A	G	0/1
chr4	124721554	CA	C	0/1
chr4	124736213	T	C	0/1
chr4	124799675	G	C	0/1
chr4	124799676	A	G	0/1
chr4	125318809	A	G	1/1
chr4	125707317	T	G	0/1
chr4	125728606	T	G	1/1
chr4	125812317	G	A	0/1
chr4	125812371	T	A	0/1
chr4	125816066	C	T	0/1
chr4	125816253	C	T	0/1
chr4	125816270	G	A	0/1
chr4	125829132	A	G	1/1
chr4	125910304	G	A	0/1
chr4	125987799	C	G	0/1
chr4	125987822	T	C	0/1
chr4	125989542	G	A	0/1
chr4	126137019	G	GC	0/1
chr4	126424483	C	T	1/1
chr4	126429217	G	A	0/1
chr4	126517944	A	C	1/1
chr4	126518359	G	A	1/1
chr4	126542701	T	C	1/1
chr4	126546220	A	G	1/1
chr4	126770346	G	A	1/1
chr4	127628429	C	G	1/1
chr4	127628654	T	TGGG	1/1
chr4	127998477	C	T	0/1
chr4	128586442	G	A	0/1
chr4	128685370	T	C	1/1
chr4	128685423	G	C	1/1
chr4	128685424	A	G	1/1
chr4	128900429	C	T	0/1
chr4	128900436	C	A	0/1
chr4	128900517	A	G	0/1
chr4	128900524	T	C	0/1
chr4	128900560	C	T	0/1
chr4	128900656	C	T	0/1
chr4	128900659	C	T	0/1
chr4	128900707	A	G	0/1
chr4	128900764	C	G	0/1
chr4	128900779	A	G	0/1
chr4	128900912	A	G	0/1
chr4	128902584	T	C	0/1
chr4	128902692	T	C	0/1
chr4	128925439	A	G	0/1
chr4	129110335	C	T	0/1
chr4	129142559	T	G	0/1
chr4	129142608	C	T	0/1
chr4	129142617	T	C	0/1
chr4	129151016	G	A	0/1
chr4	129306196	AAAAAAAAAC	A	0/1
chr4	129306224	CA	C	0/1
chr4	129306436	T	C	0/1
chr4	129306838	C	T	0/1
chr4	129306889	C	T	0/1
chr4	129308575	TACCACC	T	1/1
chr4	129317466	A	AAAAGG	0/1
chr4	129317493	TTGA	T	1/1
chr4	129328810	C	G	0/1
chr4	129332178	C	G	1/1
chr4	129334682	G	A	0/1
chr4	129334689	G	A	0/1
chr4	129396294	C	T	0/1
chr4	129396339	C	T	0/1
chr4	129516883	C	A	0/1
chr4	129629118	G	A	0/1
chr4	129632261	A	T	0/1
chr4	129633976	T	G	1/1
chr4	129683987	T	C	0/1
chr4	129684003	C	A	0/1
chr4	129686515	C	T	0/1
chr4	129686530	G	A	0/1
chr4	129686701	T	TAAAC	0/1
chr4	129686704	G	C	0/1
chr4	129686766	T	C	0/1
chr4	129686783	C	G	0/1
chr4	129687344	A	G	1/1
chr4	129689118	GCA	G	1/1
chr4	129689216	A	G	1/1
chr4	129689228	G	A	1/1
chr4	129689810	T	C	1/1
chr4	129691153	GTC	G	0/1
chr4	129691614	A	AAGGGAGGG	1/1
chr4	129691771	A	G	0/1
chr4	129693877	G	T	0/1
chr4	129694330	T	TTCTC	1/1
chr4	129694337	T	G	1/1
chr4	129694443	G	T	0/1
chr4	129696010	G	T	1/1
chr4	129696514	A	G	0/1
chr4	129730048	T	A	0/1
chr4	129730465	G	A	0/1
chr4	129731767	TAA	T	1/1
chr4	129736771	TA	T	1/1
chr4	129899039	C	T	0/1
chr4	129952664	G	A	0/1
chr4	129952725	A	G	0/1
chr4	130040047	CT	C	0/1
chr4	130060768	C	A	0/1
chr4	130327926	C	T	1/1
chr4	130327930	A	T	1/1
chr4	130327932	A	G	1/1
chr4	131339716	T	G	1/1
chr4	131926693	C	G	0/1
chr4	131926728	G	A	0/1
chr4	131926765	T	G	1/1
chr4	131926846	G	A	1/1
chr4	132015705	A	ATGTGTGTGTGTG	1/1
chr4	132302490	T	C	0/1
chr4	132302515	T	C	0/1
chr4	132329770	C	G	1/1
chr4	132339313	G	A	0/1
chr4	132341887	C	CGGTTGCTCTCT	1/1
chr4	132386642	G	GTTGT	0/1
chr4	132419115	G	C	1/1
chr4	132459890	G	A	0/1
chr4	132459932	C	G	0/1
chr4	132622076	A	G	0/1
chr4	132622107	T	C	0/1
chr4	132622111	A	G	0/1
chr4	132732521	G	T	0/1
chr4	132750444	T	C	1/1
chr4	132750465	G	T	1/1
chr4	132750490	T	C	1/1
chr4	132750767	C	G	0/1
chr4	132768246	A	G	0/1
chr4	132802157	T	C	0/1
chr4	132802175	T	C	0/1
chr4	132802195	A	G	0/1
chr4	132805698	TTC	T	1/1
chr4	132807268	A	T	1/1
chr4	132812368	A	G	1/1
chr4	132812467	T	C	1/1
chr4	132812493	CAAA	C	1/1
chr4	132812506	C	CCA	1/1
chr4	133083943	A	T	1/1
chr4	133084820	C	G	0/1
chr4	133086299	C	T	1/1
chr4	133086301	C	T	1/1
chr4	133131053	C	T	0/1
chr4	133144563	T	A	1/1
chr4	133144567	T	A	1/1
chr4	133157107	T	TTG	1/1
chr4	133157111	C	CTGTT	1/1
chr4	133157117	A	AG	1/1
chr4	133169500	C	A	0/1
chr4	133169763	G	A	1/1
chr4	133169782	T	A	1/1
chr4	133169869	G	A	1/1
chr4	133169884	G	A	1/1
chr4	133188967	C	T	0/1
chr4	133189017	T	G	0/1
chr4	133220896	G	A	0/1
chr4	133220908	C	T	0/1
chr4	133221106	T	TG	0/1
chr4	133221144	G	C	0/1
chr4	133221329	TG	T	0/1
chr4	133221352	G	A	0/1
chr4	133221427	AC	A	0/1
chr4	133221509	G	A	0/1
chr4	133243139	C	T	0/1
chr4	133245096	G	A	0/1
[truncated: 11,307 more rows]

## Sheet: Sheet10
Nuclear variants of the PPB of SH-embryo 11 by whole exome sequencing
[truncated: 16,467 more rows]

[truncated: 12 more sheets: Sheet11, Sheet12, Sheet13, Sheet14, Sheet15, Sheet16, Sheet17, Sheet18, Sheet19, Sheet20, Sheet21, Sheet24]
