# Supplementary material for: Haploidy in somatic cells is induced by mature oocytes in mice
Source: Commun Biol. 2022 Jan 25;5:95. doi: 10.1038/s42003-022-03040-5 (PMC8789866; doi:10.1038/s42003-022-03040-5)
Supplement: Supplementary file 7 — Supplementary Data 3 [file 42003_2022_3040_MOESM7_ESM.xlsx]

## Sheet: Sheet1
Genotyping of the PPB and embryo with heterozygous FVB/B6 somatic donor
Chr.																					B6/FVB donor
	2-cell 1		2-cell 2		2-cell 3		2-cell 4		2-cell 5		2-cell 6		2-cell 7		2-cell 8		2-cell 9		2-cell 10		2-cell 11		2-cell 12		2-cell 13		2-cell 14		2-cell 15
	PPB1	Embryo	PPB2	Embryo	PPB3	Embryo	PPB4	Embryo	PPB5	Embryo	PPB6	Embryo	PPB7	Embryo	PPB8	Embryo	PPB9	Embryo	PPB10	Embryo	PPB11	Embryo	PPB12	Embryo	PPB13	Embryo	PPB14	Embryo	PPB15	Embryo
1	B6	FVB/B6	B6	FVB/B6	FVB	B6	B6	FVB/B6	B6	B6	B6	B6	FVB	B6	B6	FVB/B6	FVB	B6	B6	FVB/B6	B6	FVB/B6	B6	FVB/B6	B6	FVB/B6	B6	FVB/B6	B6	FVB/B6
2	B6	FVB/B6	B6	FVB/B6	B6	FVB/B6	B6	FVB/B6	B6	B6	B6	FVB/B6	B6	FVB/B6	B6	FVB/B6	FVB	B6	B6	FVB/B6	B6	FVB/B6	B6	FVB/B6	FVB/B6	B6	B6	FVB/B6	B6	FVB/B6
3	FVB	B6	B6	B6	B6	FVB/B6	B6	FVB/B6	B6	FVB/B6	B6	FVB/B6	FVB/B6	B6	B6	FVB/B6	B6	FVB/B6	B6	FVB/B6	B6	FVB/B6	FVB/B6	B6	FVB/B6	B6	B6	FVB/B6	B6	FVB/B6
4	FVB	B6	B6	FVB/B6	N/A	FVB/B6	B6	FVB/B6	B6	FVB/B6	B6	FVB/B6	FVB	B6	B6	FVB/B6	B6	FVB/B6	B6	FVB/B6	B6	FVB/B6	FVB	B6	FVB	B6	B6	FVB/B6	B6	FVB/B6
5	FVB/B6	B6	B6	FVB/B6	FVB	B6	B6	FVB/B6	B6	B6	B6	FVB/B6	B6	FVB/B6	B6	FVB/B6	FVB/B6	B6	B6	FVB/B6	B6	FVB/B6	FVB	B6	FVB/B6	B6	B6	FVB/B6	B6	FVB/B6
6	B6	FVB/B6	B6	FVB/B6	B6	FVB/B6	FVB	B6	B6	FVB/B6	B6	FVB/B6	N/A	FVB/B6	B6	B6	B6	FVB/B6	FVB/B6	FVB/B6	FVB	FVB/B6	FVB/B6	B6	B6	FVB	FVB	FVB/B6	FVB/B6	FVB/B6
7	B6	FVB/B6	B6	FVB/B6	FVB	B6	B6	FVB/B6	B6	FVB/B6	B6	FVB/B6	FVB	B6	B6	FVB/B6	N/A	FVB/B6	B6	B6	B6	FVB/B6	FVB/B6	B6	FVB/B6	B6	B6	FVB/B6	B6	FVB/B6
8	FVB/B6	B6	FVB/B6	FVB/B6	B6	FVB/B6	FVB/B6	FVB/B6	FVB/B6	FVB/B6	B6	FVB/B6	FVB	B6	B6	FVB/B6	FVB/B6	B6	B6	FVB/B6	B6	FVB/B6	FVB	B6	B6	B6	FVB	FVB/B6	B6	FVB/B6
9	FVB	B6	B6	B6	FVB/B6	B6	B6	FVB/B6	B6	B6	B6	FVB/B6	B6	FVB/B6	B6	B6	N/A	FVB/B6	B6	FVB/B6	B6	FVB/B6	FVB/B6	B6	FVB/B6	B6	B6	FVB/B6	B6	B6
10	FVB	B6	B6	FVB/B6	FVB	B6	B6	FVB/B6	B6	FVB/B6	B6	FVB/B6	B6	B6	B6	FVB/B6	FVB/B6	B6	B6	B6	B6	FVB/B6	FVB/B6	B6	FVB/B6	B6	B6	FVB/B6	B6	FVB/B6
11	FVB/B6	B6	B6	FVB/B6	N/A	FVB/B6	FVB/B6	FVB/B6	FVB	FVB/B6	B6	FVB/B6	FVB	B6	B6	FVB/B6	B6	FVB/B6	FVB	FVB/B6	FVB	FVB/B6	B6	FVB/B6	B6	FVB/B6	FVB	FVB/B6	FVB/B6	FVB/B6
12	B6	B6	B6	B6	B6	B6	B6	FVB/B6	B6	FVB/B6	B6	FVB/B6	FVB	B6	B6	FVB/B6	N/A	FVB/B6	B6	FVB/B6	B6	FVB/B6	B6	FVB/B6	B6	FVB/B6	B6	FVB/B6	B6	FVB/B6
13	B6	FVB/B6	B6	B6	FVB	B6	B6	FVB/B6	B6	FVB/B6	N/A	FVB/B6	N/A	FVB/B6	FVB/B6	B6	N/A	FVB/B6	B6	B6	B6	FVB/B6	B6	B6	FVB/B6	B6	B6	FVB/B6	B6	FVB/B6
14	B6	FVB/B6	B6	FVB/B6	FVB/B6	B6	N/A	B6	B6	B6	N/A	FVB/B6	FVB	B6	B6	FVB/B6	FVB/B6	B6	N/A	N/A	B6	B6	FVB/B6	B6	N/A	FVB/B6	FVB	FVB/B6	B6	FVB/B6
15	B6	FVB/B6	FVB/B6	B6	FVB/B6	B6	FVB/B6	FVB/B6	FVB/B6	FVB/B6	B6	FVB/B6	FVB	B6	B6	FVB/B6	FVB	B6	B6	FVB/B6	B6	B6	FVB	B6	B6	B6	FVB	FVB/B6	B6	FVB/B6
16	B6	FVB/B6	FVB	FVB/B6	FVB	B6	FVB/B6	FVB/B6	FVB/B6	FVB/B6	B6	FVB/B6	FVB/B6	B6	B6	FVB/B6	B6	FVB/B6	FVB/B6	FVB/B6	FVB	FVB/B6	FVB/B6	B6	FVB	B6	B6	FVB/B6	FVB/B6	FVB/B6
17	B6	FVB/B6	B6	B6	B6	FVB/B6	B6	FVB/B6	FVB	FVB/B6	B6	FVB/B6	FVB/B6	B6	B6	FVB/B6	B6	FVB/B6	B6	FVB/B6	FVB	FVB/B6	B6	B6	B6	FVB/B6	FVB	FVB/B6	B6	FVB/B6
18	FVB	B6	FVB	FVB/B6	N/A	FVB/B6	B6	FVB/B6	FVB/B6	B6	B6	FVB/B6	N/A	FVB/B6	FVB/B6	B6	FVB/B6	B6	B6	FVB/B6	FVB	FVB/B6	FVB	B6	FVB/B6	B6	FVB	FVB/B6	FVB/B6	FVB
19	FVB	B6	B6	FVB/B6	N/A	FVB/B6	B6	FVB/B6	B6	B6	B6	FVB/B6	B6	FVB/B6	B6	FVB/B6	B6	FVB/B6	B6	B6	B6	FVB/B6	FVB/B6	B6	B6	B6	B6	FVB/B6	B6	FVB/B6
X*	B6	FVB/B6	B6	FVB/B6	FVB	B6	FVB/B6	B6	N/A	FVB/B6	N/A	FVB/B6	B6	FVB/B6	B6	FVB/B6	FVB	B6	B6	FVB/B6	B6	FVB/B6	B6	FVB/B6	FVB/B6	B6	B6	FVB/B6	B6	FVB/B6
SH-Chr./Sex	17	Male	18	Male	13	Female	14	Female	15	Female	17	Female	14	Male	18	Female	15	Male	17	Female	20	Male	12	Male	10	Male	20	Male	16	Female
Red letters coud be extrusion of unseperated chromosomes into PPBs.
The blue letter coud be errors of whole genome amplification.
N/A could be no extraction of unseperated chromosomes or errors of whole genome amplification.
Chromosome X (*) was the genotype analyzed by Sanger sequencing

## Sheet: Sheet2
Genotypes of PPB from activated embryos with FVB/B6 somatic cells
Chr.	PPB 1	PPB 2	PPB 3	PPB 4	PPB 5	PPB 6	PPB 7	PPB 8	PPB 9	PPB 10
1	Homozygous	Homozygous	Heterozygous	Heterozygous	Homozygous	Homozygous	Homozygous	Homozygous	Homozygous	Homozygous
2	Homozygous	Homozygous	Heterozygous	Heterozygous	Homozygous	Homozygous	Homozygous	Homozygous	Homozygous	N/A
3	Homozygous	Homozygous	Heterozygous	Heterozygous	Homozygous	Homozygous	Homozygous	Homozygous	Homozygous	N/A
4	Homozygous	Homozygous	Heterozygous	Heterozygous	Homozygous	Homozygous	Homozygous	Homozygous	Homozygous	N/A
5	Homozygous	Homozygous	Heterozygous	Heterozygous	Homozygous	Homozygous	Homozygous	Homozygous	Homozygous	Homozygous
6	Homozygous	Homozygous	Homozygous	Heterozygous	Homozygous	Homozygous	Homozygous	Homozygous	Homozygous	Heterozygous
7	Heterozygous	Homozygous	Heterozygous	Heterozygous	Homozygous	Homozygous	Homozygous	Homozygous	Homozygous	Homozygous
8	Homozygous	Homozygous	Heterozygous	Heterozygous	Homozygous	Homozygous	Homozygous	Homozygous	Homozygous	N/A
9	Homozygous	Homozygous	Heterozygous	Heterozygous	Homozygous	Homozygous	Homozygous	Heterozygous	Homozygous	Homozygous
10	Heterozygous	Homozygous	Heterozygous	Heterozygous	Homozygous	Homozygous	Homozygous	Homozygous	Homozygous	Homozygous
11	Homozygous	Homozygous	Heterozygous	Homozygous	Homozygous	Homozygous	Homozygous	Homozygous	Homozygous	N/A
12	Heterozygous	Homozygous	Heterozygous	Heterozygous	Homozygous	Homozygous	Homozygous	Homozygous	Homozygous	Homozygous
13	Homozygous	Homozygous	Heterozygous	Heterozygous	Homozygous	Homozygous	Homozygous	Homozygous	Homozygous	N/A
14	Homozygous	Homozygous	Heterozygous	Heterozygous	Homozygous	Homozygous	Homozygous	Homozygous	Homozygous	Homozygous
15	Homozygous	Homozygous	Heterozygous	Heterozygous	Homozygous	Homozygous	Homozygous	Homozygous	Homozygous	Heterozygous
16	Homozygous	Homozygous	Heterozygous	Heterozygous	Homozygous	Homozygous	Homozygous	Homozygous	Homozygous	Homozygous
17	Homozygous	Homozygous	Heterozygous	Heterozygous	Homozygous	Homozygous	Homozygous	Homozygous	Homozygous	Homozygous
18	Homozygous	Homozygous	Heterozygous	Heterozygous	Homozygous	Homozygous	Homozygous	Homozygous	Homozygous	N/A
19	Homozygous	Homozygous	Heterozygous	Heterozygous	Homozygous	Homozygous	Homozygous	Homozygous	Homozygous	Homozygous
X	Homozygous	Homozygous	Heterozygous	Heterozygous	Homozygous	Homozygous	Homozygous	Homozygous	Homozygous	Homozygous

## Sheet: Sheet3
Genotyping of SH 2-cell with homozygous FVB somatic donor
Chr.	2-cell1	2-cell2	2-cell3	2-cell4	2-cell5	2-cell6	2-cell7	2-cell8	2-cell9	2-cell10	2-cell11	2-cell12	2-cell13	2-cell14	2-cell15	2-cell16	2-cell17	2-cell18	2-cell19
1	–	FVB/B6	FVB/B6	FVB/B6	FVB/B6	FVB/B6	FVB/B6	FVB/B6	–	–	–	–	FVB/B6	FVB/B6	–	–	–	–	–
2	B6	FVB/B6	FVB/B6	FVB/B6	FVB/B6	FVB/B6	FVB/B6	FVB/B6	B6	B6	B6	B6	FVB/B6	FVB/B6	B6	B6	B6	B6	B6
3	–	FVB/B6	FVB/B6	FVB/B6	FVB/B6	FVB/B6	FVB/B6	FVB/B6	–	–	–	–	FVB/B6	FVB/B6	–	–	–	–	–
4	–	FVB/B6	B6	FVB/B6	FVB/B6	FVB/B6	FVB/B6	FVB/B6	–	–	–	–	FVB/B6	FVB	–	–	–	–	–
5	–	FVB/B6	FVB/B6	FVB/B6	FVB/B6	FVB/B6	FVB/B6	B6	–	–	–	–	FVB/B6	FVB/B6	–	–	–	–	–
6	–	FVB/B6	FVB/B6	FVB/B6	FVB/B6	FVB/B6	FVB/B6	B6	–	–	–	–	FVB/B6	B6	–	–	–	–	–
7	–	FVB/B6	FVB/B6	FVB/B6	FVB/B6	B6	B6	B6	–	–	–	–	FVB/B6	B6	–	–	–	–	–
8	–	FVB/B6	FVB/B6	FVB/B6	FVB/B6	FVB/B6	FVB/B6	B6	–	–	–	–	FVB/B6	FVB/B6	–	–	–	–	–
9	–	FVB/B6	FVB/B6	FVB/B6	FVB/B6	FVB/B6	FVB/B6	FVB/B6	–	–	–	–	FVB/B6	FVB/B6	–	–	–	–	–
10	–	FVB/B6	FVB/B6	FVB/B6	FVB/B6	FVB/B6	FVB/B6	FVB/B6	–	–	–	–	FVB/B6	FVB/B6	–	–	–	–	–
11	–	FVB/B6	FVB/B6	FVB/B6	FVB/B6	FVB/B6	B6	FVB/B6	–	–	–	–	FVB/B6	FVB/B6	–	–	–	–	–
12	–	FVB/B6	FVB/B6	FVB/B6	FVB/B6	FVB/B6	B6	FVB/B6	–	–	–	–	FVB/B6	FVB/B6	–	–	–	–	–
13	–	FVB/B6	B6	FVB/B6	FVB/B6	FVB/B6	FVB/B6	FVB/B6	–	–	–	–	FVB/B6	FVB/B6	–	–	–	–	–
14	–	FVB/B6	B6	FVB/B6	B6	FVB/B6	B6	B6	–	–	–	–	FVB/B6	B6	–	–	–	–	–
15	–	FVB/B6	FVB/B6	FVB/B6	FVB/B6	FVB/B6	B6	B6	–	–	–	–	FVB/B6	FVB/B6	–	–	–	–	–
16	–	FVB/B6	FVB/B6	FVB/B6	FVB/B6	FVB/B6	FVB/B6	FVB/B6	–	–	–	–	FVB/B6	FVB/B6	–	–	–	–	–
17	–	FVB/B6	FVB/B6	FVB/B6	FVB/B6	FVB/B6	B6	B6	–	–	–	–	FVB/B6	FVB/B6	–	–	–	–	–
18	–	FVB/B6	FVB/B6	FVB/B6	B6	FVB/B6	B6	B6	–	–	–	–	FVB/B6	B6	–	–	–	–	–
19	–	FVB/B6	B6	FVB/B6	FVB/B6	FVB/B6	FVB/B6	FVB/B6	–	–	–	–	FVB/B6	B6	–	–	–	–	–
X*	–	FVB/B6	FVB/B6	FVB/B6	FVB/B6	FVB/B6	FVB/B6	FVB/B6	–	–	–	–	FVB/B6	FVB/B6	–	–	–	–	–
Sex	Female	Male	Female	Male	Female	Male	Male	Male	Male	Female	Male	Male	Male	Male	Female	Male	Female	Male	Female
Chromosome X (*) was the genotype analyzed by Sanger sequencing

## Sheet: Sheet4
Genotyping of SH-blastocyst with homozygous FVB somatic donor
Chr.	BL1	BL2	BL3	BL4	BL5	BL6	BL7	BL8	BL9	BL10	BL11	BL12	BL13	BL14	BL15	BL16	BL17	BL18	BL19
1	–	–	–	–	–	FVB/B6	–	FVB/B6	–	FVB/B6	FVB/B6	B6	FVB/B6	FVB/B6	FVB/B6	FVB/B6	–	FVB/B6	FVB/B6
2	B6	B6	B6	B6	B6	FVB/B6	B6	FVB/B6	B6	FVB/B6	FVB/B6	FVB/B6	FVB/B6	FVB/B6	FVB/B6	FVB/B6	B6	FVB/B6	FVB/B6
3	–	–	–	–	–	FVB/B6	–	FVB/B6	–	FVB/B6	FVB/B6	FVB/B6	FVB/B6	FVB/B6	FVB/B6	FVB/B6	–	FVB/B6	FVB/B6
4	–	–	–	–	–	FVB/B6	–	FVB/B6	–	FVB/B6	FVB/B6	FVB/B6	FVB/B6	FVB/B6	FVB/B6	FVB/B6	–	FVB/B6	FVB/B6
5	–	–	–	–	–	FVB/B6	–	FVB/B6	–	FVB/B6	FVB/B6	FVB/B6	FVB/B6	FVB/B6	FVB/B6	FVB/B6	–	FVB/B6	FVB/B6
6	–	–	–	–	–	FVB/B6	–	FVB/B6	–	FVB/B6	FVB/B6	FVB/B6	FVB/B6	FVB/B6	FVB/B6	FVB/B6	–	FVB/B6	FVB/B6
7	–	–	–	–	–	FVB/B6	–	B6	–	FVB/B6	FVB/B6	FVB/B6	FVB/B6	FVB/B6	B6	FVB/B6	–	FVB/B6	FVB/B6
8	–	–	–	–	–	FVB/B6	–	FVB/B6	–	FVB/B6	FVB/B6	B6	FVB/B6	FVB/B6	FVB/B6	FVB/B6	–	FVB/B6	FVB/B6
9	–	–	–	–	–	FVB/B6	–	B6	–	FVB/B6	FVB/B6	B6	FVB/B6	FVB/B6	FVB/B6	FVB/B6	–	FVB/B6	FVB/B6
10	–	–	–	–	–	FVB/B6	–	B6	–	FVB/B6	FVB/B6	FVB/B6	FVB/B6	FVB/B6	B6	FVB/B6	–	FVB/B6	FVB/B6
11	–	–	–	–	–	FVB/B6	–	FVB/B6	–	FVB/B6	FVB/B6	FVB/B6	FVB/B6	FVB/B6	FVB/B6	FVB/B6	–	FVB/B6	FVB/B6
12	–	–	–	–	–	FVB/B6	–	FVB/B6	–	FVB/B6	FVB/B6	FVB/B6	FVB/B6	FVB/B6	FVB/B6	FVB/B6	–	FVB/B6	FVB/B6
13	–	–	–	–	–	FVB/B6	–	FVB/B6	–	FVB/B6	FVB/B6	FVB/B6	FVB/B6	FVB/B6	FVB/B6	FVB/B6	–	FVB/B6	FVB/B6
14	–	–	–	–	–	FVB/B6	–	FVB/B6	–	FVB/B6	FVB/B6	FVB/B6	FVB/B6	FVB/B6	FVB/B6	FVB/B6	–	FVB/B6	FVB/B6
15	–	–	–	–	–	FVB/B6	–	FVB/B6	–	FVB/B6	FVB/B6	FVB/B6	FVB/B6	FVB/B6	B6	FVB/B6	–	B6	FVB/B6
16	–	–	–	–	–	FVB/B6	–	FVB/B6	–	FVB/B6	FVB/B6	FVB/B6	FVB/B6	FVB/B6	FVB/B6	FVB/B6	–	FVB/B6	FVB/B6
17	–	–	–	–	–	FVB/B6	–	FVB/B6	–	FVB/B6	FVB/B6	FVB/B6	FVB/B6	FVB/B6	FVB/B6	B6	–	FVB/B6	FVB/B6
18	–	–	–	–	–	FVB/B6	–	FVB/B6	–	FVB/B6	FVB/B6	B6	FVB/B6	FVB/B6	FVB/B6	FVB/B6	–	FVB/B6	FVB/B6
19	–	–	–	–	–	FVB/B6	–	B6	–	FVB/B6	FVB/B6	B6	FVB/B6	FVB/B6	B6	FVB/B6	–	FVB/B6	FVB/B6
X*	–	–	–	–	–	FVB/B6	–	FVB/B6	–	FVB/B6	FVB/B6	FVB/B6	FVB/B6	FVB/B6	FVB/B6	FVB/B6	–	FVB/B6	FVB/B6
Sex	Female	Female	Female	Female	Female	Male	Female	Male	Female	Male	Male	Male	Female	Male	Female	Female	Male	Male	Male
Chromosome X (*) was the genotype analyzed by Sanger sequencing
